# Supplementary material for: Down Regulation of Genes Involved in T Cell Polarity and Motility during the Induction of Heart Allograft Tolerance by Allochimeric MHC I
Source: PLoS One. 2009 Dec 2;4(12):e8020. doi: 10.1371/journal.pone.0008020 (PMC2780702; doi:10.1371/journal.pone.0008020)
Supplement: Table S1 — Day 1 gene changes. (0.79 MB XLS) [file pone.0008020.s001.xls]

## Sheet: day1_CsA+Ponly(7 fields, 286 re
Primary Sequence Name	Sequence ID	Sequence Code	Sequence Name(s)	Sequence Description	Accession #	Fold Change
Arhgdig_predicted	1037475	1393383_at	Arhgdig_predicted	Rho GDP dissociation inhibitor (GDI) gamma (predicted)	AW521125	-11.744
Mip	817041	1390230_at	Mip	UI-R-CV1-bta-e-10-0-UI.s1 UI-R-CV1 Rattus norvegicus cDNA clone UI-R-CV1-bta-e-10-0-UI 3, mRNA sequence.	BG374588	-6.687
1396788_at	1034428	1396788_at	1396788_at	UI-R-CA1-bcr-f-04-0-UI.s1 UI-R-CA1 Rattus norvegicus cDNA clone UI-R-CA1-bcr-f-04-0-UI 3, mRNA sequence.	BF391375	-6.453
Cbr3_predicted	805496	1373085_at	Cbr3_predicted	Carbonyl reductase 3 (predicted)	BI282197	-5.995
C2	1037614	1393219_at	C2	Complement component 2	BF394142	-4.387
Tcn2	812951	1367765_at	Tcn2,Tc2,Tcn2p	transcobalamin 2	NM_022534	-4.186
Cma1	812041	1387173_at	Cma1,MCP3P,Mcpt5	chymase 1, mast cell	NM_013092	-4.155
1374065_at	804104	1374065_at	1374065_at	UI-R-CV1-bvu-e-07-0-UI.s1 UI-R-CV1 Rattus norvegicus cDNA clone UI-R-CV1-bvu-e-07-0-UI 3, mRNA sequence.	BG378920	-4.045
Rhag	810777	1387522_at	Rhag,Rh50	Rhesus blood group-associated A glycoprotein	NM_023022	-3.994
Snag1_predicted	813893	1386762_at	Snag1_predicted	Sorting nexin associated golgi protein 1 (predicted)	BF551439	-3.878
RGD1306164_predicted	1040219	1386106_at	RGD1306164_predicted	Similar to hypothetical protein FLJ90798 (predicted)	BF288435	-3.858
Serinc2	802643	1375084_at	Serinc2	UI-R-CA0-bpg-b-07-0-UI.s1 UI-R-CA0 Rattus norvegicus cDNA clone UI-R-CA0-bpg-b-07-0-UI 3, mRNA sequence.	BF419780	-3.809
RGD1311874_predicted	806409	1372387_at	RGD1311874_predicted	Hypothetical LOC300751 (predicted)	BF416240	-3.78
Procr	806013	1372729_at	Procr	UI-R-C2p-ok-a-09-0-UI.s1 UI-R-C2p Rattus norvegicus cDNA clone UI-R-C2p-ok-a-09-0-UI 3, mRNA sequence.	AI137406	-3.595
Zfp98_predicted	1046871	1378577_a_at	Zfp98_predicted	Zinc finger protein 98 (predicted)	BF407188	-3.438
1398519_at	1032862	1398519_at	1398519_at	UI-R-C3-tt-e-12-0-UI.s1 UI-R-C3 Rattus norvegicus cDNA clone UI-R-C3-tt-e-12-0-UI 3, mRNA sequence.	AI549576	-3.417
Nfil3	811990	1368488_at	Nfil3,E4BP4	nuclear factor, interleukin 3 regulated	NM_053727	-3.329
Mocos_predicted	806088	1372683_at	Mocos_predicted	Molybdenum cofactor sulfurase (predicted)	BI291252	-3.215
Epx_predicted	1040217	1386101_at	Epx_predicted	EST453060 Rat Gene Index, normalized rat, Rattus norvegicus cDNA Rattus norvegicus cDNA clone RGIGU15 3 sequence, mRNA sequence.	BF288469	-3.215
LOC680407	802217	1375399_a_at	LOC680407	Similar to MAP/microtubule affinity-regulating kinase 4	AI578273	-3.215
1376520_at	816505	1376520_at	1376520_at	UI-R-BS1-ayk-h-07-0-UI.s1 UI-R-BS1 Rattus norvegicus cDNA clone UI-R-BS1-ayk-h-07-0-UI 3, mRNA sequence.	BE117616	-3.183
RGD1564936_predicted	1044248	1381382_at	RGD1564936_predicted	Similar to Vacuolar ATP synthase subunit S1 precursor (V-ATPase S1 subunit) (predicted)	AW433978	-3.049
Olfml2b_predicted	804344	1389295_at	Olfml2b_predicted	Olfactomedin-like 2B (predicted)	AI411761	-3.047
Hebp1_predicted	807045	1372004_at	Hebp1_predicted	Heme binding protein 1 (predicted)	AI102065	-2.977
Itsn1	811115	1397161_a_at	Itsn1,Itsn	intersectin 1	AF132672	-2.925
1383353_at	1042535	1383353_at	1383353_at	UI-R-BS2-bdn-c-11-0-UI.s1 UI-R-BS2 Rattus norvegicus cDNA clone UI-R-BS2-bdn-c-11-0-UI 3, mRNA sequence.	BF389666	-2.921
Timp2	802580	1375144_at	Timp2,MGC105282	UI-R-DZ0-ckn-e-20-0-UI.s1 NCI_CGAP_DZ0 Rattus norvegicus cDNA clone IMAGE:7337950 3, mRNA sequence.	BM388843	-2.921
Cpa3	808247	1371151_at	Cpa3	carboxypeptidase A3	U67914	-2.904
RGD1309501_predicted	1043883	1381757_at	RGD1309501_predicted	Hypothetical LOC305552 (predicted)	AA965058	-2.895
1390216_a_at	816999	1390216_a_at	1390216_a_at	gb:AI177512 /DB_XREF=gi:3728150 /DB_XREF=EST221144 /CLONE=RPLCA92 /FEA=EST /CNT=6 /TID=Rn.11538.1 /TIER=ConsEnd /STK=5 /UG=Rn.11538 /UG_TITLE=ESTs	AI177512	-2.849
Ppap2b	808445	1370951_at	Ppap2b,Dri42	phosphatidic acid phosphatase type 2B	Y07783	-2.832
Zdhhc2	808642	1370828_at	Zdhhc2,srec,DHHC2	zinc finger, DHHC domain containing 2	AF228917	-2.805
Tmcc3_predicted	1037146	1393822_at	Tmcc3_predicted	Transmembrane and coiled-coil domain family 3 (predicted)	AA925789	-2.784
Hbld2	806846	1388613_at	Hbld2	HESB like domain containing 2	BE113034	-2.772
Flnb_predicted	1038958	1391827_at	Flnb_predicted	Filamin, beta (predicted)	AI013675	-2.742
Creg_predicted	814651	1381968_at	Creg_predicted	Cellular repressor of E1A-stimulated genes (predicted)	AI029175	-2.741
Lilrc1	1044803	1380894_at	Lilrc1	Leukocyte immunoglobulin-like receptor	AA818607	-2.692
Slco2b1	812259	1368296_at	Slco2b1,moat1,Slc21a9	solute carrier organic anion transporter family, member 2b1	AF169410	-2.691
1394840_at	1036422	1394840_at	1394840_at	UI-R-C3-sh-c-10-0-UI.s1 UI-R-C3 Rattus norvegicus cDNA clone UI-R-C3-sh-c-10-0-UI 3, mRNA sequence.	AI511432	-2.684
1382142_at	1043513	1382142_at	1382142_at	UI-R-C0-jr-c-11-0-UI.s1 UI-R-C0 Rattus norvegicus cDNA clone UI-R-C0-jr-c-11-0-UI 3, mRNA sequence.	AI029975	-2.662
Eng	806105	1372579_at	Eng	Endoglin	BF288089	-2.633
Ptafr	1042554	1383372_at	Ptafr	UI-R-BJ2-bqc-c-04-0-UI.s1 UI-R-BJ2 Rattus norvegicus cDNA clone UI-R-BJ2-bqc-c-04-0-UI 3, mRNA sequence.	BF407234	-2.615
LOC301295	1039944	1386716_at	LOC301295	UI-R-BO0-aig-e-11-0-UI.r1 UI-R-BO0 Rattus norvegicus cDNA clone UI-R-BO0-aig-e-11-0-UI 5, mRNA sequence.	BF562934	-2.539
Me1	808588	1370870_at	Me1,MOD1	malic enzyme 1	M30596	-2.52
1390942_at	1039731	1390942_at	1390942_at	UI-R-C0-jj-e-06-0-UI.s1 UI-R-C0 Rattus norvegicus cDNA clone UI-R-C0-jj-e-06-0-UI 3, mRNA sequence.	AI043817	-2.489
Ctgf	813210	1367631_at	Ctgf,CTGRP	connective tissue growth factor	NM_022266	-2.469
1392876_at	1038035	1392876_at	1392876_at	UI-R-CV1-bsx-b-01-0-UI.s1 UI-R-CV1 Rattus norvegicus cDNA clone UI-R-CV1-bsx-b-01-0-UI 3, mRNA sequence.	BG375098	-2.465
RGD1563276_predicted	805937	1398358_a_at	RGD1563276_predicted	UI-R-BJ0p-agc-c-05-0-UI.s1 UI-R-BJ0p Rattus norvegicus cDNA clone UI-R-BJ0p-agc-c-05-0-UI 3, mRNA sequence.	AW520594	-2.462
LOC498757	1036631	1394611_at	LOC498757	EST447573 Rat Gene Index, normalized rat, Rattus norvegicus cDNA Rattus norvegicus cDNA clone RGIDV86 3 sequence, mRNA sequence.	BF282982	-2.432
Glul	813122	1367633_at	Glul	Glutamate-ammonia ligase (glutamine synthase)	BI296610	-2.419
1390617_at	815563	1390617_at	1390617_at	UI-R-CA1-bip-e-12-0-UI.s1 UI-R-CA1 Rattus norvegicus cDNA clone UI-R-CA1-bip-e-12-0-UI 3, mRNA sequence.	BF405095	-2.321
Ifngr2_predicted	801780	1375716_at	Ifngr2_predicted	Interferon gamma receptor 2 (predicted)	AI602715	-2.284
1393273_at	1037662	1393273_at	1393273_at	UI-R-BU0-amy-h-12-0-UI.s1 UI-R-BU0 Rattus norvegicus cDNA clone UI-R-BU0-amy-h-12-0-UI 3, mRNA sequence.	AW533027	-2.28
LOC682888	805501	1373088_at	LOC682888	UI-R-DK0-cfa-h-09-0-UI.s1 UI-R-DK0 Rattus norvegicus cDNA clone UI-R-DK0-cfa-h-09-0-UI 3, mRNA sequence.	BI295811	-2.262
1391150_at	1039634	1391150_at	1391150_at	UI-R-CN1-cjk-e-12-0-UI.s1 UI-R-CN1 Rattus norvegicus cDNA clone UI-R-CN1-cjk-e-12-0-UI 3, mRNA sequence.	BM387773	-2.258
LOC498335	803972	1398390_at	LOC498335	Similar to Small inducible cytokine B13 precursor (CXCL13) (B lymphocyte chemoattractant) (CXC chemokine BLC)	AA892854	-2.25
Cd36	813119	1367689_a_at	Cd36,Fat,MGC91634,MGC108510	cd36 antigen	AF072411	-2.24
Zfp84_predicted	1038110	1392627_x_at	Zfp84_predicted	UI-R-CU0s-cbw-f-12-0-UI.s1 UI-R-CU0s Rattus norvegicus cDNA clone UI-R-CU0s-cbw-f-12-0-UI 3, mRNA sequence.	BI282114	-2.205
Eif4ebp1	813083	1386888_at	Eif4ebp1,PHAS-I	eukaryotic translation initiation factor 4E binding protein 1	NM_053857	-2.166
Acy3	802728	1389785_at	Acy3	Aspartoacylase (aminoacylase) 3	AA892933	-2.165
RGD1308014_predicted	1043614	1382093_at	RGD1308014_predicted	gb:AI178038 /DB_XREF=gi:3728676 /DB_XREF=EST221697 /CLONE=RPLCK31 /FEA=EST /CNT=7 /TID=Rn.43966.2 /TIER=ConsEnd /STK=1 /UG=Rn.43966 /UG_TITLE=ESTs, Highly similar to T17310 hypothetical protein DKFZp434B168.1 (H.sapiens)	AI178038	-2.164
1392893_a_at	1037903	1392893_a_at	1392893_a_at	UI-R-A1-eq-d-05-0-UI.s1 UI-R-A1 Rattus norvegicus cDNA clone UI-R-A1-eq-d-05-0-UI 3 similar to gi|2262703|gb|AA521958|AA521958 vi25c07.r1 Barstead mouse irradiated colon MPLRB7 Mus musculus cDNA clone 904812 5, mRNA sequence.	AA926239	-2.164
Cd36	813118	1386901_at	Cd36,Fat,MGC91634,MGC108510	cd36 antigen	NM_031561	-2.15
Ifngr2_predicted	803262	1374601_at	Ifngr2_predicted	Interferon gamma receptor 2 (predicted)	BI274482	-2.137
Atp6ap2	1034941	1396279_at	Atp6ap2	DRA07F02 Rat DRG Library Rattus norvegicus cDNA clone DRA07F02 5, mRNA sequence.	BG663051	-2.137
Hba-a1	806832	1388608_x_at	Hba-a1	Hemoglobin alpha, adult chain 1	AI577319	-2.115
1383799_at	1042065	1383799_at	1383799_at	UI-R-BO0-aho-e-04-0-UI.r1 UI-R-BO0 Rattus norvegicus cDNA clone UI-R-BO0-aho-e-04-0-UI 5, mRNA sequence.	BF567886	-2.108
Gsta3	812960	1367774_at	Gsta3,Yc1,Gsta1,Gsta5,MGC112704	glutathione S-transferase A3	NM_031509	-2.092
Blvra	812427	1368164_at	Blvra	biliverdin reductase A	NM_053850	-2.062
Tbxas1	812602	1368027_at	Tbxas1	thromboxane A synthase 1	NM_012687	-2.059
Timp2	812938	1386940_at	Timp2,MGC105282	tissue inhibitor of metalloproteinase 2	NM_021989	-2.053
Tnfrsf21_predicted	814794	1391573_at	Tnfrsf21_predicted	Tumor necrosis factor receptor superfamily, member 21 (predicted)	AA891842	-2.033
Gpr137b_predicted	1040981	1385025_a_at	Gpr137b_predicted	G protein-coupled receptor 137B (predicted)	AI235734	-2.028
1383539_at	814477	1383539_at	1383539_at	DRACEG09 Rat DRG Library Rattus norvegicus cDNA clone DRACEG09 5, mRNA sequence.	BG665568	-2.025
Tmem86a_predicted	1039793	1390847_at	Tmem86a_predicted	Transmembrane protein 86A (predicted)	BF558827	-2.012
Pparg	810958	1369179_a_at	Pparg	peroxisome proliferator activated receptor gamma	NM_013124	-2.006
Spic_predicted	1047382	1378047_at	Spic_predicted	Spi-C transcription factor (Spi-1/PU.1 related) (predicted)	AA901337	-1.998
RGD1311580_predicted	805348	1373181_at	RGD1311580_predicted	Similar to actin filament associated protein; actin filament-associated protein, 110 kDa (predicted)	BE101285	-1.99
Rarres1	1043494	1382274_at	Rarres1	Retinoic acid receptor responder (tazarotene induced) 1	AA819288	-1.984
Hbb	813329	1367553_x_at	Hbb	hemoglobin beta chain complex	NM_033234	-1.979
Gpr126_predicted	1042792	1382955_at	Gpr126_predicted	G protein-coupled receptor 126 (predicted)	BI284296	-1.961
1381632_at	1044051	1381632_at	1381632_at	UI-R-CJ0-bfc-c-07-0-UI.s1 UI-R-CJ0 Rattus norvegicus cDNA clone UI-R-CJ0-bfc-c-07-0-UI 3, mRNA sequence.	BF389481	-1.957
Anxa3	812628	1367974_at	Anxa3,LC3,Anx3,LRRGT00047	annexin A3	NM_012823	-1.948
Gpr109a	1040458	1385590_at	Gpr109a,Hm74,Hm74b,Pumag,rHM74b,Gpr109b	UI-R-DK0-cfz-f-06-0-UI.s1 UI-R-DK0 Rattus norvegicus cDNA clone UI-R-DK0-cfz-f-06-0-UI 3, mRNA sequence.	BI296811	-1.939
Kif1b	817230	1376005_at	Kif1b	UI-R-BJ1-auq-g-01-0-UI.s1 UI-R-BJ1 Rattus norvegicus cDNA clone UI-R-BJ1-auq-g-01-0-UI 3, mRNA sequence.	BE109334	-1.935
Gsr	811150	1369061_at	Gsr	glutathione reductase	NM_053906	-1.929
Ggh	811963	1368470_at	Ggh,MGC105496	gamma-glutamyl hydrolase	NM_012960	-1.928
Asah1	803073	1374770_at	Asah1	N-acylsphingosine amidohydrolase 1	AA800062	-1.927
MGC72614	804064	1398387_at	MGC72614	Hypothetical LOC310540	AI009530	-1.926
Adora3	810828	1369272_at	Adora3	adenosine A3 receptor	NM_012896	-1.899
Syngr2	810423	1369554_at	Syngr2	synaptogyrin 2	NM_053553	-1.892
Slc40a1	812297	1387130_at	Slc40a1,Fpn1,Slc11a3,Slc39a1	solute carrier family 39 (iron-regulated transporter), member 1	NM_133315	-1.891
Gns	1036634	1394614_at	Gns	UI-R-DK0-cfy-c-01-0-UI.s1 UI-R-DK0 Rattus norvegicus cDNA clone UI-R-DK0-cfy-c-01-0-UI 3, mRNA sequence.	BI290687	-1.889
Soat1	804267	1373869_at	Soat1	gb:AI012418 /DB_XREF=gi:3226250 /DB_XREF=EST206869 /CLONE=RPLAX02 /FEA=EST /CNT=14 /TID=Rn.13213.1 /TIER=Stack /STK=7 /UG=Rn.13213 /UG_TITLE=ESTs	AI012418	-1.885
1375230_at	802397	1375230_at	1375230_at	gb:AA800192 /DB_XREF=gi:2863147 /DB_XREF=EST189689 /CLONE=RHEAM29 /FEA=EST /CNT=16 /TID=Rn.8571.1 /TIER=Stack /STK=13 /UG=Rn.8571 /UG_TITLE=ESTs	AA800192	-1.882
Asah1	811088	1369077_at	Asah1,Asah	N-acylsphingosine amidohydrolase 1	NM_053407	-1.871
1386181_at	813996	1386181_at	1386181_at	rx04706s Rat mixed-tissue library Rattus norvegicus cDNA clone rx04706 3, mRNA sequence.	AI639056	-1.87
Rhob	809910	1369958_at	Rhob,Arhb	ras homolog gene family, member B	NM_022542	-1.851
Scap2	815543	1377198_at	Scap2,Scap55r	gb:AA891732 /DB_XREF=gi:4132082 /DB_XREF=EST195535 /CLONE=RKIAG09 /FEA=EST /CNT=4 /TID=Rn.12934.1 /TIER=ConsEnd /STK=4 /UG=Rn.12934 /UG_TITLE=ESTs	AA891732	-1.851
LOC499941	806663	1372250_at	LOC499941	SCF apoptosis response protein 1	BI294932	-1.839
Gna12	810838	1369278_at	Gna12	guanine nucleotide binding protein, alpha 12	NM_031034	-1.838
Lr8	811492	1368840_at	Lr8,Torid,MGC72697	LR8 protein	NM_134390	-1.833
Slc15a2	812287	1398255_at	Slc15a2,MGC91625	solute carrier family 15 (H+/peptide transporter), member 2	NM_031672	-1.832
Cttnbp2nl_predicted	1046083	1379450_at	Cttnbp2nl_predicted	CTTNBP2 N-terminal like (predicted)	BM383195	-1.831
Glul	813214	1386870_at	Glul	Glutamate-ammonia ligase (glutamine synthase)	BI275294	-1.829
Sh3bgrl_predicted	1042752	1383085_at	Sh3bgrl_predicted	SH3-binding domain glutamic acid-rich protein like (predicted)	BG672648	-1.821
Tm7sf1_predicted	1041306	1384747_at	Tm7sf1_predicted	UI-R-CA1-biw-e-02-0-UI.s1 UI-R-CA1 Rattus norvegicus cDNA clone UI-R-CA1-biw-e-02-0-UI 3, mRNA sequence.	BF404188	-1.816
1378244_at	1047282	1378244_at	1378244_at	UI-R-C2-nk-a-12-0-UI.s1 UI-R-C2 Rattus norvegicus cDNA clone UI-R-C2-nk-a-12-0-UI 3, mRNA sequence.	AI072663	-1.811
Catna1	807067	1371921_at	Catna1	Catenin (cadherin-associated protein), alpha 1	BM986272	-1.805
Anxa5	813192	1386862_at	Anxa5,LC5,Anx5,MGC93655	annexin A5	NM_013132	-1.804
Spred1	1047701	1377743_at	Spred1	UI-R-DO0-ciw-p-11-0-UI.s1 UI-R-DO0 Rattus norvegicus cDNA clone UI-R-DO0-ciw-p-11-0-UI 3, mRNA sequence.	BI292687	-1.791
Glrx2	1040249	1385859_at	Glrx2	UI-R-C1-ld-f-09-0-UI.s1 UI-R-C1 Rattus norvegicus cDNA clone UI-R-C1-ld-f-09-0-UI 3, mRNA sequence.	AI059371	-1.788
LOC304860	1042869	1382874_at	LOC304860	Similar to N-acetylneuraminate pyruvate lyase	BI289407	-1.786
Pltp_predicted	1039321	1391435_at	Pltp_predicted	Phospholipid transfer protein (predicted)	BI278687	-1.784
Tspan4	805901	1372752_at	Tspan4	Tetraspanin 4	BF282632	-1.781
Cgm3	802359	1375301_at	Cgm3	Carcinoembryonic antigen gene family (CGM3)	BI284322	-1.779
Prkcb1	812274	1368240_a_at	Prkcb1,Pkcb	protein kinase C, beta 1	M13706	-1.778
Fos	802726	1375043_at	Fos	FBJ murine osteosarcoma viral oncogene homolog	BF415939	-1.778
Pfc	814286	1393411_at	Pfc	Properdin factor, complement	BI277565	-1.777
Glrx1	813054	1367705_at	Glrx1,Grx,Glrx	glutaredoxin 1 (thioltransferase)	AF319950	-1.776
Adipor1	807660	1388373_at	Adipor1	UI-R-DK0-cfe-b-11-0-UI.s1 UI-R-DK0 Rattus norvegicus cDNA clone UI-R-DK0-cfe-b-11-0-UI 3, mRNA sequence.	BI289063	-1.774
Smarcc1_predicted	1034279	1396931_at	Smarcc1_predicted	UI-R-C2p-oe-b-07-0-UI.s1 UI-R-C2p Rattus norvegicus cDNA clone UI-R-C2p-oe-b-07-0-UI 3, mRNA sequence.	AI137091	-1.767
Qki	1033299	1397851_at	Qki	UI-R-BT1-aqk-a-01-0-UI.s1 UI-R-BT1 Rattus norvegicus cDNA clone UI-R-BT1-aqk-a-01-0-UI 3, mRNA sequence.	BE102226	-1.763
Snx10	1046221	1379275_at	Snx10	gb:AI007889 /DB_XREF=gi:3221721 /DB_XREF=EST202340 /CLONE=RBRAX41 /FEA=EST /CNT=11 /TID=Rn.23343.1 /TIER=ConsEnd /STK=2 /UG=Rn.23343 /UG_TITLE=ESTs, Weakly similar to SNXC_MOUSE SORTING NEXIN 12 (SDP8 PROTEIN) (M.musculus)	AI007889	-1.761
RGD1306193	802582	1375146_at	RGD1306193	Similar to RIKEN cDNA 3010027G13	BI282168	-1.752
Smap1l	1033072	1398062_at	Smap1l	UI-R-CA1-bjd-i-11-0-UI.s1 UI-R-CA1 Rattus norvegicus cDNA clone UI-R-CA1-bjd-i-11-0-UI 3, mRNA sequence.	BF404303	-1.748
Ccl6	805017	1389123_at	Ccl6	Chemokine (C-C motif) ligand 6	BE095824	-1.747
Samsn1	810420	1369552_at	Samsn1,Nash	SAM domain, SH3 domain and nuclear localization signals, 1	NM_130821	-1.733
RGD1564876_predicted	804109	1389391_at	RGD1564876_predicted	gb:AI411981 /DB_XREF=gi:4255485 /DB_XREF=EST240275 /CLONE=RKIEJ24 /FEA=EST /CNT=11 /TID=Rn.21084.1 /TIER=Stack /STK=7 /UG=Rn.21084 /UG_TITLE=ESTs	AI411981	-1.731
Slc1a3	811830	1368565_at	Slc1a3,EAAT1,GLAST,GluT-1	solute carrier family 1 (glial high affinity glutamate transporter), member 3	NM_019225	-1.73
Mox2r	809972	1387745_at	Mox2r	antigen identified by monoclonal antibody MRC OX-2 receptor	NM_023953	-1.729
Vcam1	811969	1368474_at	Vcam1,VCAM1B,MGC108734	vascular cell adhesion molecule 1	NM_012889	-1.727
Slc7a7	809775	1387808_at	Slc7a7,y+LAT1	solute carrier family 7 (cationic amino acid transporter, y+ system), member 7	AF200684	-1.723
RGD735106	1040905	1385101_a_at	RGD735106	Similar to RIKEN cDNA 0610011N22 gene	AI712625	-1.719
Cln8	802597	1389791_at	Cln8	Ceroid-lipofuscinosis, neuronal 8	AI179775	-1.718
Mrc1_predicted	1038130	1392648_at	Mrc1_predicted	Mannose receptor, C type 1 (predicted)	BI294018	-1.716
LOC309891	1044479	1381162_at	LOC309891	Similar to septin 10 isoform 1	AI136863	-1.71
Cd163_predicted	1045885	1379716_at	Cd163_predicted	UI-R-E1-fn-h-09-0-UI.s1 UI-R-E1 Rattus norvegicus cDNA clone UI-R-E1-fn-h-09-0-UI 3 similar to gi|3020860|gb|AA893981|AA893981 EST197784 Normalized rat placenta, Bento Soares Rattus sp. cDNA clone RPLAO20 3 end, mRNA sequence.	AA956555	-1.705
RAMP4	813115	1386900_at	RAMP4	Ribosome associated membrane protein 4	AI103695	-1.698
Dnase1l3	812257	1368294_at	Dnase1l3,MGC108624	deoxyribonuclease I-like 3	NM_053907	-1.696
Golph4	1032794	1398606_at	Golph4	Golgi phosphoprotein 4	BM391878	-1.696
RGD1563387_predicted	1047368	1378184_at	RGD1563387_predicted	Similar to antigen identified by monoclonal antibody MRC OX-2 receptor (predicted)	AI012281	-1.695
Pcyox1	809245	1370407_at	Pcyox1,Clp55	prenylcysteine oxidase 1	AF332142	-1.693
Gpr137b_predicted	1037692	1393148_at	Gpr137b_predicted	G protein-coupled receptor 137B (predicted)	BF542593	-1.689
Syn1	817082	1390196_at	Syn1	UI-R-CV1-bvt-f-09-0-UI.s1 UI-R-CV1 Rattus norvegicus cDNA clone UI-R-CV1-bvt-f-09-0-UI 3, mRNA sequence.	BG378858	-1.689
RGD1561783_predicted	1037726	1393183_at	RGD1561783_predicted	Similar to StAR-related protein 1-4E (predicted)	H33503	-1.688
Gzma	1046238	1379293_at	Gzma	gb:AI104238 /DB_XREF=gi:3708630 /DB_XREF=EST213527 /CLONE=RHEBZ20 /FEA=EST /CNT=8 /TID=Rn.22283.1 /TIER=ConsEnd /STK=2 /UG=Rn.22283 /UG_TITLE=ESTs, Weakly similar to GRAK RAT GRANZYME K PRECURSOR (R.norvegicus)	AI104238	-1.678
Cd9	807648	1371499_at	Cd9	CD9 antigen	AI227627	-1.678
Slc29a3	803871	1374200_at	Slc29a3	UI-R-DO1-ckp-p-05-0-UI.s1 UI-R-DO1 Rattus norvegicus cDNA clone UI-R-DO1-ckp-p-05-0-UI 3, mRNA sequence.	BM392280	-1.672
Cul5	1036942	1393930_at	Cul5	UI-R-C0-ir-b-01-0-UI.s1 UI-R-C0 Rattus norvegicus cDNA clone UI-R-C0-ir-b-01-0-UI 3, mRNA sequence.	AI029426	-1.664
Gna12	807345	1371798_at	Gna12	gb:AI013011 /DB_XREF=gi:4133726 /DB_XREF=EST207462 /CLONE=RSPBB51 /FEA=EST /CNT=18 /TID=Rn.8367.1 /TIER=Stack /STK=16 /UG=Rn.8367 /UG_TITLE=ESTs	AI013011	-1.661
Jun	803566	1389528_s_at	Jun	UI-R-DK0-cdd-a-04-0-UI.s1 UI-R-DK0 Rattus norvegicus cDNA clone UI-R-DK0-cdd-a-04-0-UI 3, mRNA sequence.	BI288619	-1.657
Mtpn	809798	1387786_at	Mtpn	Myotrophin	AI711244	-1.656
Nr4a3	811160	1369067_at	Nr4a3,NOR-2	nuclear receptor subfamily 4, group A, member 3	NM_031628	-1.649
1379495_at	1046120	1379495_at	1379495_at	UI-R-DZ0-ckm-m-23-0-UI.s1 NCI_CGAP_DZ0 Rattus norvegicus cDNA clone IMAGE:7337761 3, mRNA sequence.	BM388504	-1.648
Syngr2	807015	1388571_at	Syngr2	EST449905 Rat Gene Index, normalized rat, Rattus norvegicus cDNA Rattus norvegicus cDNA clone RGIFD40 3 sequence, mRNA sequence.	BF285314	-1.643
LOC681190	804048	1374015_at	LOC681190,LOC681501	EST446288 Rat Gene Index, normalized rat, Rattus norvegicus cDNA Rattus norvegicus cDNA clone RGIAP26 3 sequence, mRNA sequence.	BF281697	-1.639
Slc40a1	816267	1390412_at	Slc40a1	Solute carrier family 39 (iron-regulated transporter), member 1	AI229664	-1.633
1392737_at	1038059	1392737_at	1392737_at	UI-R-C1-jx-b-12-0-UI.s1 UI-R-C1 Rattus norvegicus cDNA clone UI-R-C1-jx-b-12-0-UI 3, mRNA sequence.	AI044644	-1.63
Ramp2	813049	1367701_at	Ramp2	receptor (calcitonin) activity modifying protein 2	NM_031646	-1.629
RGD1308377_predicted	816159	1376793_at	RGD1308377_predicted	Similar to RIKEN cDNA 5730414C17 (predicted)	BF397794	-1.625
Blvrb_predicted	1038321	1392539_at	Blvrb_predicted	Biliverdin reductase B (flavin reductase (NADPH)) (predicted)	AI009013	-1.625
Dnajb9	812344	1387116_at	Dnajb9,Mdg1	DnaJ (Hsp40) homolog, subfamily B, member 9	NM_012699	-1.621
Maf	814243	1385243_at	Maf,Maf2,cMaf	gb:AI180340 /DB_XREF=gi:3730978 /DB_XREF=EST224084 /CLONE=RSPCV05 /FEA=EST /CNT=1 /TID=Rn.6545.3 /TIER=ConsEnd /STK=1 /UG=Rn.6545 /UG_TITLE=ESTs	AI180340	-1.621
Prcp_predicted	1037284	1393657_at	Prcp_predicted	Prolylcarboxypeptidase (angiotensinase C) (predicted)	BI285860	-1.618
Glrx1	813053	1386908_at	Glrx1,Grx,Glrx	glutaredoxin 1 (thioltransferase)	NM_022278	-1.612
Cat	812658	1367995_at	Cat,CS1,Cas1,Cs-1,RATCATL,RATCAT01	catalase	NM_012520	-1.612
Eif2c2	811417	1368866_at	Eif2c2	eukaryotic translation initiation factor 2C, 2	NM_021597	-1.611
Glul	813213	1367632_at	Glul,Glns	glutamate-ammonia ligase (glutamine synthase)	NM_017073	-1.61
LOC683844	805534	1373015_at	LOC683844,Rnf11_predicted	UI-R-DE0-cag-h-02-0-UI.s1 UI-R-DE0 Rattus norvegicus cDNA clone UI-R-DE0-cag-h-02-0-UI 3, mRNA sequence.	BI280348	-1.609
Ctsf	805147	1373258_at	Ctsf	Cathepsin F	AI169359	-1.607
1380822_at	814739	1380822_at	1380822_at	UI-R-C4-amc-e-08-0-UI.s1 UI-R-C4 Rattus norvegicus cDNA clone UI-R-C4-amc-e-08-0-UI 3, mRNA sequence.	BE097945	-1.602
RGD1310725	805224	1373204_at	RGD1310725	Hypothetical LOC297077	BM388911	-1.602
1382802_x_at	1042950	1382802_x_at	1382802_x_at	EST352132 Rat gene index, normalized rat, norvegicus, Bento Soares Rattus norvegicus cDNA clone RGIHD31 5 end, mRNA sequence.	AW920828	-1.591
Pink1_predicted	806241	1372475_at	Pink1_predicted	gb:AI410877 /DB_XREF=gi:4254381 /DB_XREF=EST239170 /CLONE=RHECY64 /FEA=EST /CNT=25 /TID=Rn.7298.2 /TIER=Stack /STK=11 /UG=Rn.7298 /UG_TITLE=ESTs, Weakly similar to YQO9_CAEEL Hypothetical 141.2 kDa protein EEED8.9 in chromosome II (C.elegans)	AI410877	-1.59
1381461_at	1044180	1381461_at	1381461_at	UI-R-C1-kv-e-03-0-UI.s1 UI-R-C1 Rattus norvegicus cDNA clone UI-R-C1-kv-e-03-0-UI 3, mRNA sequence.	AI058509	-1.589
Cstb	809492	1370226_at	Cstb	gb:AI409867 /DB_XREF=gi:4253371 /DB_XREF=EST238160 /CLONE=RPLDM26 /FEA=FLmRNA /CNT=96 /TID=Rn.1233.1 /TIER=Stack /STK=9 /UG=Rn.1233 /LL=25308 /UG_GENE=Cstb /UG_TITLE=Cystatin beta /FL=gb:NM_012838.1	AI409867	-1.587
Stx12	809586	1370192_at	Stx12	EST447601 Rat Gene Index, normalized rat, Rattus norvegicus cDNA Rattus norvegicus cDNA clone RGIDW26 3 sequence, mRNA sequence.	BF283010	-1.585
LOC299907	805062	1373393_at	LOC299907	Similar to Ext1	BM384468	-1.583
Rab18	804482	1389292_at	Rab18	RAB18, member RAS oncogene family	AI411439	-1.583
Laptm4b	806506	1388728_at	Laptm4b	UI-R-CW0s-ccc-h-12-0-UI.s1 UI-R-CW0s Rattus norvegicus cDNA clone UI-R-CW0s-ccc-h-12-0-UI 3, mRNA sequence.	BI282923	-1.582
1397831_at	1033425	1397831_at	1397831_at	UI-R-BO1-ajs-h-11-0-UI.s1 UI-R-BO1 Rattus norvegicus cDNA clone UI-R-BO1-ajs-h-11-0-UI 3, mRNA sequence.	AW527319	-1.581
Spred1	803110	1374700_at	Spred1	UI-R-BS2-bdg-c-03-0-UI.s1 UI-R-BS2 Rattus norvegicus cDNA clone UI-R-BS2-bdg-c-03-0-UI 3, mRNA sequence.	BF388903	-1.578
RGD1306437	803444	1374515_at	RGD1306437	Similar to RIKEN cDNA 6330409N04	AA848948	-1.576
RGD1305958	806756	1372117_at	RGD1305958	Similar to BB128963 protein	BE329026	-1.575
1389460_at	803878	1389460_at	1389460_at	gb:AI231787 /DB_XREF=gi:3815667 /DB_XREF=EST228475 /CLONE=RHECO27 /FEA=EST /CNT=8 /TID=Rn.16928.1 /TIER=Stack /STK=7 /UG=Rn.16928 /UG_TITLE=ESTs	AI231787	-1.57
Tmem49	808719	1370807_at	Tmem49,Vmp1	transmembrane protein 49	AF411216	-1.569
Nipa2_predicted	1047695	1377737_at	Nipa2_predicted	Non imprinted in Prader-Willi/Angelman syndrome 2 homolog (human) (predicted)	BE098874	-1.568
Cst3	808564	1370855_at	Cst3	DRACRE01 Rat DRG Library Rattus norvegicus cDNA clone DRACRE01 5, mRNA sequence.	BG666933	-1.566
Cd244	810466	1369522_a_at	Cd244,2B4,Nmrk	CD244 natural killer cell receptor 2B4	NM_022259	-1.565
Dusp6	814622	1382778_at	Dusp6	gb:AI231350 /DB_XREF=gi:3815230 /DB_XREF=EST228038 /CLONE=REMDI92 /FEA=EST /CNT=3 /TID=Rn.13146.2 /TIER=ConsEnd /STK=1 /UG=Rn.13146 /UG_TITLE=ESTs	AI231350	-1.563
RGD1559427_predicted	1038150	1392670_at	RGD1559427_predicted	Similar to BH3-only member B protein (predicted)	BF291168	-1.557
Ddb2_predicted	1040776	1385284_at	Ddb2_predicted	UI-R-Y0-vj-d-10-0-UI.s1 UI-R-Y0 Rattus norvegicus cDNA clone UI-R-Y0-vj-d-10-0-UI 3, mRNA sequence.	AI577488	-1.554
Mxi1	806880	1372093_at	Mxi1	Max interacting protein 1	AI409308	-1.553
1381984_at	1043664	1381984_at	1381984_at	gb:AI600142 /DB_XREF=gi:4609190 /DB_XREF=EST251845 /CLONE=REMDU54 /FEA=EST /CNT=11 /TID=Rn.24648.1 /TIER=ConsEnd /STK=1 /UG=Rn.24648 /UG_TITLE=ESTs	AI600142	-1.552
Igsf4a	814877	1379252_at	Igsf4a,sgigsf	UI-R-BO0-ahn-c-08-0-UI.s1 UI-R-BO0 Rattus norvegicus cDNA clone UI-R-BO0-ahn-c-08-0-UI 3, mRNA sequence.	AW522833	-1.551
RGD1305958	1035066	1396112_at	RGD1305958	Similar to BB128963 protein	BF408519	-1.551
Fam3c	1037501	1393412_at	Fam3c	Family with sequence similarity 3, member C	AW920562	-1.55
Rhoa	809605	1370130_at	Rhoa,Arha,Arha2,MGC72339	ras homolog gene family, member A	NM_057132	-1.548
LOC501065	1040277	1385919_at	LOC501065	UI-R-E1-fu-h-11-0-UI.s1 UI-R-E1 Rattus norvegicus cDNA clone UI-R-E1-fu-h-11-0-UI 3, mRNA sequence.	AA957343	-1.547
Tmem30a	805454	1373058_at	Tmem30a	Transmembrane protein 30A	AI409051	-1.544
Zfp406_predicted	1045739	1379877_at	Zfp406_predicted	Zinc finger protein 406 (predicted)	BI296191	-1.541
Cfd	806963	1388602_at	Cfd	gb:AI237358 /DB_XREF=gi:3830864 /DB_XREF=EST233920 /CLONE=RPLCY05 /FEA=EST /CNT=15 /TID=Rn.16172.1 /TIER=Stack /STK=14 /UG=Rn.16172 /UG_TITLE=ESTs, Highly similar to I55608 complement factor D (EC 3.4.21.46) precursor - rat (R.norvegicus)	AI237358	-1.541
RGD1309802_predicted	1046209	1379425_at	RGD1309802_predicted	Similar to RIKEN cDNA 3110037I16 (predicted)	AI549208	-1.537
Cd86	1047577	1377943_at	Cd86	UI-R-DN0-civ-o-05-0-UI.s1 UI-R-DN0 Rattus norvegicus cDNA clone UI-R-DN0-civ-o-05-0-UI 3, mRNA sequence.	BI292219	-1.534
Rac1	806299	1372513_at	Rac1	gb:AI103616 /DB_XREF=gi:3708143 /DB_XREF=EST212905 /CLONE=REMCE21 /FEA=EST /CNT=15 /TID=Rn.11488.1 /TIER=Stack /STK=11 /UG=Rn.11488 /UG_TITLE=ESTs, Weakly similar to plysia ras-related homolog A2 (Rattus norvegicus) (R.norvegicus)	AI103616	-1.532
Psap	809958	1369929_at	Psap,SGP-1,SGP1A	prosaposin	NM_013013	-1.528
Atp6v1b2	810285	1387664_at	Atp6v1b2,Vatb,Atp6b2,Atp6b1b2	ATPase, H transporting, lysosomal V1 subunit B2	NM_057213	-1.528
Mtpn	809797	1387785_at	Mtpn,Gcdp,MGC108675	myotrophin	U21661	-1.525
Slco2b1	812258	1368295_at	Slco2b1,moat1,Slc21a9	solute carrier organic anion transporter family, member 2b1	NM_080786	-1.525
Lta4h	805497	1389010_at	Lta4h	EST349313 Rat gene index, normalized rat, norvegicus, Bento Soares Rattus norvegicus cDNA clone RGIEL18 5 end, mRNA sequence.	AW918009	-1.522
Sumf1_predicted	803249	1374588_at	Sumf1_predicted	UI-R-CN1-cjn-f-21-0-UI.s1 UI-R-CN1 Rattus norvegicus cDNA clone UI-R-CN1-cjn-f-21-0-UI 3, mRNA sequence.	BM389462	-1.521
Adam10	808451	1370955_at	Adam10	UI-R-CV2-cim-e-01-0-UI.s1 UI-R-CV2 Rattus norvegicus cDNA clone UI-R-CV2-cim-e-01-0-UI 3, mRNA sequence.	BI300565	-1.519
Atp1b1	812926	1367814_at	Atp1b1,ATPBS	ATPase, Na+/K+ transporting, beta 1 polypeptide	M14137	-1.518
LOC311323	804705	1389194_at	LOC311323	gb:AI406491 /DB_XREF=gi:4249995 /DB_XREF=EST234777 /CLONE=RBRDL44 /FEA=EST /CNT=10 /TID=Rn.3346.1 /TIER=Stack /STK=8 /UG=Rn.3346 /UG_TITLE=ESTs	AI406491	-1.514
Smox_predicted	803360	1374556_at	Smox_predicted	Spermine oxidase (predicted)	BI289700	-1.513
Nucb2	809865	1370000_at	Nucb2,p54,Nefa	nucleobindin 2	NM_021663	-1.511
MGC124653	804729	1389202_at	MGC124653	Similar to Ribulose-5-phosphate-3-epimerase	AA944520	-1.506
Slc39a1_predicted	805942	1372778_at	Slc39a1_predicted	gb:AA799420 /DB_XREF=gi:2862375 /DB_XREF=EST188917 /CLONE=RHEAA86 /FEA=EST /CNT=15 /TID=Rn.43952.1 /TIER=Stack /STK=10 /UG=Rn.43952 /UG_TITLE=ESTs	AA799420	-1.504
Dnalc4	806300	1388785_at	Dnalc4	gb:AA892303 /DB_XREF=gi:4132148 /DB_XREF=EST196106 /CLONE=RKIAO80 /FEA=EST /CNT=15 /TID=Rn.3257.1 /TIER=Stack /STK=11 /UG=Rn.3257 /UG_TITLE=ESTs, Weakly similar to JC5533 scavenger receptor class B type I precursor - rat (R.norvegicus)	AA892303	-1.503
1377966_at	814940	1377966_at	1377966_at	UI-R-CX0-bwy-g-08-0-UI.s1 UI-R-CX0 Rattus norvegicus cDNA clone UI-R-CX0-bwy-g-08-0-UI 3, mRNA sequence.	BI275560	-1.502
Lamp2	809787	1370010_at	Lamp2	lysosomal membrane glycoprotein 2	NM_017068	-1.5
RGD1311517	1044312	1381447_at	RGD1311517	Similar to RIKEN cDNA 9430015G10	BF418759	1.501
Nradd	809940	1369917_at	Nradd,PLAIDD	neurotrophin receptor associated death domain	NM_139259	1.501
G6pc3	807599	1371561_at	G6pc3	Glucose 6 phosphatase, catalytic, 3	AA849522	1.504
Tcrg	808417	1371017_at	Tcrg,T-cell receptor, gamma chain,T-cell receptor gamma cluster,T-cell receptor, gamma cluster	gb:Z27087.1 /DB_XREF=gi:558686 /FEA=mRNA /CNT=3 /TID=Rn.10427.1 /TIER=ConsEnd /STK=1 /UG=Rn.10427 /UG_TITLE=R.norvegicus (F344Crj)rearranged mRNA for T-cell receptor gamma chain (1483bp) /DEF=R.norvegicus (F344Crj)rearranged mRNA for T-cell receptor gamma chain (1483bp).	Z27087	1.505
Zbp1	808359	1371070_at	Zbp1,Dlm1	Z-DNA binding protein 1	AJ302054	1.514
LOC691729	1040935	1385133_at	LOC691729	Similar to spermatogenesis associated 5-like 1	BF388651	1.517
LOC310968	1045912	1379748_at	LOC310968	Similar to histocompatibility 28	AA819629	1.519
Pde4dip	811309	1387373_at	Pde4dip	phosphodiesterase 4D interacting protein (myomegalin)	NM_022382	1.52
Capn10	811360	1368904_at	Capn10,MGC93346	calpain 10	NM_031673	1.52
LOC680451	803586	1374417_at	LOC680451,LOC684607	UI-R-BJ1-awb-f-10-0-UI.s1 UI-R-BJ1 Rattus norvegicus cDNA clone UI-R-BJ1-awb-f-10-0-UI 3, mRNA sequence.	BE113111	1.523
LOC499955	1042891	1382899_at	LOC499955	gb:AI409173 /DB_XREF=gi:4252677 /DB_XREF=EST237465 /CLONE=RKIDR27 /FEA=EST /CNT=2 /TID=Rn.49020.1 /TIER=ConsEnd /STK=1 /UG=Rn.49020 /UG_TITLE=ESTs	AI409173	1.523
LOC296462	804721	1373572_at	LOC296462	Similar to GTP binding protein 5	BF282247	1.528
Prkcq	816869	1376259_at	Prkcq	Protein kinase C, theta	AI171093	1.529
LOC689711	1040570	1385555_at	LOC689711	Hypothetical protein LOC689711	AA924444	1.532
LOC681944	807023	1371990_at	LOC681944	Similar to CG4751-PA	AI012242	1.536
Zfp692_predicted	814892	1379342_at	Zfp692_predicted	Zinc finger protein 692 (predicted)	BI297113	1.537
Itpr3	812671	1368005_at	Itpr3,IP3R3X	inositol 1,4,5-triphosphate receptor 3	NM_013138	1.54
RGD1306674_predicted	803648	1374362_at	RGD1306674_predicted	Similar to 4930566A11Rik protein (predicted)	BF412970	1.542
LOC679203	807411	1371744_at	LOC679203	EST447584 Rat Gene Index, normalized rat, Rattus norvegicus cDNA Rattus norvegicus cDNA clone RGIDW06 3 sequence, mRNA sequence.	BF282993	1.548
LOC360668	804308	1373895_at	LOC360668	UI-R-BJ1-azp-f-05-0-UI.s1 UI-R-BJ1 Rattus norvegicus cDNA clone UI-R-BJ1-azp-f-05-0-UI 3, mRNA sequence.	BE118440	1.549
Sstr3	811773	1368598_at	Sstr3,Smstr28	somatostatin receptor 3	NM_133522	1.562
LOC689909	1046875	1378581_at	LOC689909	Similar to testis-specific protein TSP-NY isoform a	BI295536	1.563
Zfp653_predicted	1042206	1383634_at	Zfp653_predicted	Zinc finger protein 653 (predicted)	BI298546	1.564
Zfp422	812310	1387105_at	Zfp422	Rattus norvegicus zinc finger protein 422 (Zfp422), mRNA.	NM_133579	1.565
LOC257642	808739	1370751_at	LOC257642,ribin	rRNA promoter binding protein	U77931	1.577
Pde6h	809656	1370104_at	Pde6h,Pde6g	phosphodiesterase 6H, cGMP-specific, cone, gamma	NM_053688	1.58
1377720_x_at	815036	1377720_x_at	1377720_x_at	gb:AA892765 /DB_XREF=gi:3019644 /DB_XREF=EST196568 /CLONE=RKIAX04 /FEA=EST /CNT=7 /TID=Rn.3800.2 /TIER=ConsEnd /STK=3 /UG=Rn.3800 /UG_TITLE=ESTs	AA892765	1.586
1395645_at	1035621	1395645_at	1395645_at	UI-R-BJ2-bqz-g-07-0-UI.s1 UI-R-BJ2 Rattus norvegicus cDNA clone UI-R-BJ2-bqz-g-07-0-UI 3, mRNA sequence.	BF408105	1.589
LOC364393	1043156	1382546_at	LOC364393,LOC684778,Phf11	EST351330 Rat gene index, normalized rat, norvegicus, Bento Soares Rattus norvegicus cDNA clone RGIGP79 5 end, mRNA sequence.	AW920026	1.589
LOC498225	805927	1372769_at	LOC498225	Similar to ligatin	AI105290	1.59
Mtmr7_predicted	802933	1374883_at	Mtmr7_predicted	Myotubularin related protein 7 (predicted)	BF392344	1.595
Cd7_predicted	1038760	1392082_a_at	Cd7_predicted	CD7 antigen (predicted)	BI290548	1.6
Adcy3	812291	1387128_at	Adcy3	adenylate cyclase 3	NM_130779	1.605
Rras2	806774	1372133_at	Rras2	Related RAS viral (r-ras) oncogene homolog 2	AA955287	1.61
1373407_at	804935	1373407_at	1373407_at	UI-R-CN1-cjg-o-20-0-UI.s1 UI-R-CN1 Rattus norvegicus cDNA clone UI-R-CN1-cjg-o-20-0-UI 3, mRNA sequence.	BM386604	1.613
RragB	815970	1376881_at	RragB,Ragb,MGC105357	UI-R-BT1-akh-b-11-0-UI.s1 UI-R-BT1 Rattus norvegicus cDNA clone UI-R-BT1-akh-b-11-0-UI 3, mRNA sequence.	AW528057	1.627
Plcg1	812365	1368183_at	Plcg1,PPLCA	phospholipase C, gamma 1	NM_013187	1.63
Rhebl1	1043081	1382623_at	Rhebl1	gb:AI409262 /DB_XREF=gi:4252766 /DB_XREF=EST237554 /CLONE=ROVEM37 /FEA=EST /CNT=3 /TID=Rn.43211.1 /TIER=ConsEnd /STK=1 /UG=Rn.43211 /UG_TITLE=ESTs	AI409262	1.632
Osbpl5	1037461	1393368_at	Osbpl5	Oxysterol binding protein-like 5	BG372522	1.633
1375422_at	802100	1375422_at	1375422_at	UI-R-AB1-yt-f-08-0-UI.s1 UI-R-AB1 Rattus norvegicus cDNA clone UI-R-AB1-yt-f-08-0-UI 3, mRNA sequence.	AI710284	1.639
Aurkc_predicted	802673	1375008_at	Aurkc_predicted	Aurora kinase C (predicted)	BF410389	1.643
Tnks2_predicted	815857	1376999_at	Tnks2_predicted	Tankyrase, TRF1-interacting ankyrin-related ADP-ribose polymerase 2 (predicted)	BF389721	1.654
Pde4dip	807085	1371933_at	Pde4dip	Phosphodiesterase 4D interacting protein (myomegalin)	AI228039	1.659
KIFC2	1047235	1378197_at	KIFC2	UI-R-BJ0p-afn-e-07-0-UI.s1 UI-R-BJ0p Rattus norvegicus cDNA clone UI-R-BJ0p-afn-e-07-0-UI 3, mRNA sequence.	AW433953	1.668
Zap70	1037490	1393400_at	Zap70	UI-R-CN1-cjk-h-16-0-UI.s1 UI-R-CN1 Rattus norvegicus cDNA clone UI-R-CN1-cjk-h-16-0-UI 3, mRNA sequence.	BM387946	1.673
Lrrc23	1046714	1378864_at	Lrrc23	Leucine rich repeat containing 23	BE103187	1.703
Dmxl1_predicted	1035156	1396056_at	Dmxl1_predicted	Dmx-like 1 (predicted)	AW527531	1.708
Chuk_predicted	804784	1373517_at	Chuk_predicted	Conserved helix-loop-helix ubiquitous kinase (predicted)	BG671501	1.723
1383161_a_at	814557	1383161_a_at	1383161_a_at	gb:AI008646 /DB_XREF=gi:4132919 /DB_XREF=EST203097 /CLONE=REMBB18 /FEA=EST /CNT=8 /TID=Rn.3800.3 /TIER=ConsEnd /STK=0 /UG=Rn.3800 /UG_TITLE=ESTs	AI008646	1.741
1383162_at	814558	1383162_at	1383162_at	gb:AI008646 /DB_XREF=gi:4132919 /DB_XREF=EST203097 /CLONE=REMBB18 /FEA=EST /CNT=8 /TID=Rn.3800.3 /TIER=ConsEnd /STK=0 /UG=Rn.3800 /UG_TITLE=ESTs	AI008646	1.811
Hdac7a	802458	1375168_at	Hdac7a	gb:AI103918 /DB_XREF=gi:3708391 /DB_XREF=EST213207 /CLONE=RHEBV14 /FEA=EST /CNT=19 /TID=Rn.22058.1 /TIER=Stack /STK=18 /UG=Rn.22058 /UG_TITLE=ESTs, Weakly similar to T17245 hypothetical protein DKFZp586J0917.1 (H.sapiens)	AI103918	1.814
1396302_at	1034964	1396302_at	1396302_at	UI-R-CN1-cjp-i-10-0-UI.s1 UI-R-CN1 Rattus norvegicus cDNA clone UI-R-CN1-cjp-i-10-0-UI 3, mRNA sequence.	BM389727	1.86
MGC105733	817467	1375861_at	MGC105733	Similar to nucleosome assembly protein 1-like 5	BE111332	1.892
Ebf1	1038648	1392117_at	Ebf1,Ebf,Olf1	UI-R-CA0-bgh-g-02-0-UI.s1 UI-R-CA0 Rattus norvegicus cDNA clone UI-R-CA0-bgh-g-02-0-UI 3, mRNA sequence.	BF401109	1.917
Zbtb17	805800	1372880_at	Zbtb17	EST449709 Rat Gene Index, normalized rat, Rattus norvegicus cDNA Rattus norvegicus cDNA clone RGIFA68, mRNA sequence.	BF285118	1.995
Ndrg2	812269	1387121_a_at	Ndrg2	N-myc downstream regulated gene 2	NM_133583	2.044
Arv1_predicted	805253	1389057_at	Arv1_predicted	ARV1 homolog (yeast) (predicted)	AI007774	2.047
LOC313450	802809	1374906_at	LOC313450	Similar to RIKEN cDNA 2810428C21	BF407585	2.075
Plekhh3	815242	1377384_at	Plekhh3	Pleckstrin homology domain containing, family H (with MyTH4 domain) member 3	AI410969	2.195
Dci	808461	1370961_at	Dci	UI-R-CU0s-cbz-e-10-0-UI.s1 UI-R-CU0s Rattus norvegicus cDNA clone UI-R-CU0s-cbz-e-10-0-UI 3, mRNA sequence.	BI282349	2.473
1394175_at	814054	1394175_at	1394175_at	rx04801s Rat mixed-tissue library Rattus norvegicus cDNA clone rx04801 3, mRNA sequence.	AI639194	4.114
Rem2	810439	1369564_at	Rem2,MGC156645	rad and gem related GTP binding protein 2	NM_022685	4.697
Calca	808685	1370775_a_at	Calca,CAL6,CGRP,Cal1,Calc,RATCAL6,calcitonin	calcitonin/calcitonin-related polypeptide, alpha	M11597	14.906
LOC679974	1046706	1378856_at	LOC679974,RGD1562504_predicted	UI-R-BO1-aqa-d-05-0-UI.s1 UI-R-BO1 Rattus norvegicus cDNA clone UI-R-BO1-aqa-d-05-0-UI 3, mRNA sequence.	BE097672	21.915

## Sheet: day1_CsAonly(7 fields, 490 reco
Primary Sequence Name	Sequence ID	Sequence Code	Sequence Name(s)	Sequence Description	Accession #	Fold Change
Pi16_predicted	1045140	1380484_at	Pi16_predicted	Protease inhibitor 16 (predicted)	AI044661	-11.612
Bmf	809917	1369902_at	Bmf	Bcl2 modifying factor	NM_139258	-5.766
1393250_at	1037641	1393250_at	1393250_at	UI-R-BU0-apb-d-01-0-UI.s1 UI-R-BU0 Rattus norvegicus cDNA clone UI-R-BU0-apb-d-01-0-UI 3, mRNA sequence.	BE095854	-4.635
Mgll	808647	1370831_at	Mgll,MGC124942	monoglyceride lipase	AY081195	-4.548
RGD1309007_predicted	1039201	1391626_at	RGD1309007_predicted	Similar to RIKEN cDNA 2610034E18 gene (predicted)	BF288218	-4.337
Cfb	803762	1389470_at	Cfb	rx02103s Rat mixed-tissue library Rattus norvegicus cDNA clone rx02103 3, mRNA sequence.	AI639117	-4.093
Gsta4	806587	1372297_at	Gsta4	Glutathione S-transferase, alpha 4	AI234527	-3.993
Spna1	814012	1386212_at	Spna1	rx01130s Rat mixed-tissue library Rattus norvegicus cDNA clone rx01130 3, mRNA sequence.	AI639523	-3.925
Akap12	811420	1368869_at	Akap12	A kinase (PRKA) anchor protein (gravin) 12	BG663107	-3.871
Nfam1_predicted	1034716	1396492_at	Nfam1_predicted	NFAT activating protein with ITAM motif 1 (predicted)	BF399099	-3.805
1389283_at	804456	1389283_at	1389283_at	UI-R-CA0-bhm-e-08-0-UI.s1 UI-R-CA0 Rattus norvegicus cDNA clone UI-R-CA0-bhm-e-08-0-UI 3, mRNA sequence.	BF402613	-3.767
LOC687121	1041719	1384231_at	LOC687121	UI-R-BS1-ayx-d-07-0-UI.s1 UI-R-BS1 Rattus norvegicus cDNA clone UI-R-BS1-ayx-d-07-0-UI 3, mRNA sequence.	BE108276	-3.728
Pdia5	803014	1374828_at	Pdia5	UI-R-C1-kj-f-03-0-UI.s1 UI-R-C1 Rattus norvegicus cDNA clone UI-R-C1-kj-f-03-0-UI 3, mRNA sequence.	AI045590	-3.711
1395845_at	1035383	1395845_at	1395845_at	UI-R-C4-alp-a-05-0-UI.s1 UI-R-C4 Rattus norvegicus cDNA clone UI-R-C4-alp-a-05-0-UI 3, mRNA sequence.	AW534087	-3.637
Zfhx1b	815535	1377193_at	Zfhx1b	UI-R-CA1-bio-f-03-0-UI.s1 UI-R-CA1 Rattus norvegicus cDNA clone UI-R-CA1-bio-f-03-0-UI 3, mRNA sequence.	BF405021	-3.515
Pbk_predicted	1033811	1397341_at	Pbk_predicted	PDZ binding kinase (predicted)	BG663837	-3.511
Cp	812062	1368419_at	Cp,CERP,RATCERP	ceruloplasmin	AF202115	-3.499
Havcr1	809202	1387965_at	Havcr1,Kim1,KIM-1	kidney injury molecule 1	AF035963	-3.478
Pcsk1	811823	1368559_at	Pcsk1,BDP,PC1,PC3	proprotein convertase subtilisin/kexin type 1	NM_017091	-3.451
Arid3a_predicted	1039839	1390900_at	Arid3a_predicted	AT rich interactive domain 3A (Bright like) (predicted)	BI290628	-3.447
Igf1r	1044732	1380971_at	Igf1r,JTK13,IGFIRC	UI-R-BS1-azs-e-10-0-UI.s1 UI-R-BS1 Rattus norvegicus cDNA clone UI-R-BS1-azs-e-10-0-UI 3, mRNA sequence.	BE120747	-3.382
Ccrl2_predicted	1032780	1398591_at	Ccrl2_predicted	Chemokine (C-C motif) receptor-like 2 (predicted)	AI707080	-3.351
Crispld2	816555	1376457_at	Crispld2	Cysteine-rich secretory protein LCCL domain containing 2	AI175861	-3.321
S100a4	812882	1367846_at	S100a4,42A,18A2,CAPL,MTS1,P9ka,PEL98,RNP9KA	S100 calcium-binding protein A4	NM_012618	-3.264
Vpreb3_predicted	1040618	1385441_at	Vpreb3_predicted	Pre-B lymphocyte gene 3 (predicted)	AW524266	-3.257
RGD1305326_predicted	1040606	1385426_at	RGD1305326_predicted	Similar to hypothetical protein FLJ20647 (predicted)	AI502796	-3.238
Cxcl1	811558	1387316_at	Cxcl1,Gro1,CINC-1	chemokine (C-X-C motif) ligand 1	NM_030845	-3.212
1382482_at	814572	1382482_at	1382482_at	gb:AI178627 /DB_XREF=gi:3729265 /DB_XREF=EST222307 /CLONE=RPLCT57 /FEA=EST /CNT=4 /TID=Rn.24188.1 /TIER=ConsEnd /STK=1 /UG=Rn.24188 /UG_TITLE=ESTs	AI178627	-3.181
RGD1562101_predicted	815619	1377145_at	RGD1562101_predicted	Similar to very large G-protein coupled receptor 1 (predicted)	BI296089	-3.116
LOC310212	1032913	1398576_at	LOC310212	gb:AI237410 /DB_XREF=gi:3830916 /DB_XREF=EST233972 /CLONE=RPLCY71 /FEA=EST /CNT=6 /TID=Rn.17544.1 /TIER=ConsEnd /STK=1 /UG=Rn.17544 /UG_TITLE=ESTs	AI237410	-3.115
Asrgl1	809203	1387966_at	Asrgl1,Gliap,Hiob2	asparaginase like 1	AF329099	-3.112
1395788_at	1035472	1395788_at	1395788_at	UI-R-CA0-bfe-d-09-0-UI.s1 UI-R-CA0 Rattus norvegicus cDNA clone UI-R-CA0-bfe-d-09-0-UI 3, mRNA sequence.	BF392117	-3.109
Ube2l6	805571	1373037_at	Ube2l6	UI-R-DA0-byk-f-07-0-UI.s1 UI-R-DA0 Rattus norvegicus cDNA clone UI-R-DA0-byk-f-07-0-UI 3, mRNA sequence.	BI279216	-3.103
Ehd4	803558	1374399_at	Ehd4	gb:AA801107 /DB_XREF=gi:2864062 /DB_XREF=EST190604 /CLONE=ROVAA59 /FEA=EST /CNT=18 /TID=Rn.4145.1 /TIER=Stack /STK=6 /UG=Rn.4145 /UG_TITLE=ESTs, Weakly similar to EPIDERMAL GROWTH FACTOR RECEPTOR SUBSTRATE SUBSTRATE 15 (M.musculus)	AA801107	-3.062
RGD1305061	805458	1398365_at	RGD1305061	Similar to RIKEN cDNA 2700055K07	AI171466	-3.057
Ank1	803982	1389398_at	Ank1	Ankyrin 1, erythroid	AI172141	-2.986
1389332_at	804312	1389332_at	1389332_at	EST447995 Rat Gene Index, normalized rat, Rattus norvegicus cDNA Rattus norvegicus cDNA clone RGIEB53 3 sequence, mRNA sequence.	BF283404	-2.982
Arid3a_predicted	1046943	1378500_at	Arid3a_predicted	AT rich interactive domain 3A (Bright like) (predicted)	BF390629	-2.975
Ehd4	806894	1372106_at	Ehd4	UI-R-CX0s-ccq-f-03-0-UI.s1 UI-R-CX0s Rattus norvegicus cDNA clone UI-R-CX0s-ccq-f-03-0-UI 3, mRNA sequence.	BI284307	-2.962
1378001_at	1047486	1378001_at	1378001_at	UI-R-C3-te-b-11-0-UI.s1 UI-R-C3 Rattus norvegicus cDNA clone UI-R-C3-te-b-11-0-UI 3, mRNA sequence.	AI548615	-2.956
Alcam	803463	1374432_at	Alcam	Activated leukocyte cell adhesion molecule	BE118251	-2.935
Bcl11a	1042383	1383506_at	Bcl11a	UI-R-BJ0-aeo-g-02-0-UI.s1 UI-R-BJ0 Rattus norvegicus cDNA clone UI-R-BJ0-aeo-g-02-0-UI 3, mRNA sequence.	AW254062	-2.921
Mgll	802423	1375247_at	Mgll	Monoglyceride lipase	BG372713	-2.911
Entpd1	811436	1368884_at	Entpd1,NTPDase-1	ectonucleoside triphosphate diphosphohydrolase 1	NM_022587	-2.909
1371099_at	808274	1371099_at	1371099_at	gb:U07886.1 /DB_XREF=gi:469480 /FEA=mRNA /CNT=5 /TID=Rn.54456.1 /TIER=ConsEnd /STK=0 /UG=Rn.54456 /UG_TITLE=Rat mRNA for polymeric immunoglobulin receptor /DEF=Rattus norvegicus clone 15 polymeric immunoglobulin receptor mRNA, 3UTR microsatellite repeats.	U07886	-2.902
1382317_at	1043388	1382317_at	1382317_at	gb:AI408597 /DB_XREF=gi:4252101 /DB_XREF=EST236887 /CLONE=ROVEJ27 /FEA=EST /CNT=5 /TID=Rn.43649.1 /TIER=ConsEnd /STK=1 /UG=Rn.43649 /UG_TITLE=ESTs	AI408597	-2.899
Zbtb20_predicted	1036285	1394849_at	Zbtb20_predicted	UI-R-CA0-bhv-f-06-0-UI.s1 UI-R-CA0 Rattus norvegicus cDNA clone UI-R-CA0-bhv-f-06-0-UI 3, mRNA sequence.	BF402012	-2.884
RGD1310193_predicted	1041199	1384788_at	RGD1310193_predicted	Similar to KCCR13L (predicted)	BF393298	-2.881
Mgl1	811951	1368464_at	Mgl1,Mgl,Mgll	macrophage galactose N-acetyl-galactosamine specific lectin 1	NM_022393	-2.854
1380965_at	1044726	1380965_at	1380965_at	UI-R-CA1-bbs-g-01-0-UI.s1 UI-R-CA1 Rattus norvegicus cDNA clone UI-R-CA1-bbs-g-01-0-UI 3, mRNA sequence.	BF387640	-2.823
H6pd_predicted	816071	1376837_at	H6pd_predicted	Hexose-6-phosphate dehydrogenase (glucose 1-dehydrogenase) (predicted)	BE109381	-2.798
Thy1	810284	1369652_at	Thy1	Thymus cell antigen 1, theta	AI145313	-2.777
1390841_at	1039933	1390841_at	1390841_at	UI-R-DK0-cfw-b-02-0-UI.s1 UI-R-DK0 Rattus norvegicus cDNA clone UI-R-DK0-cfw-b-02-0-UI 3, mRNA sequence.	BI290420	-2.731
Tns	807883	1371361_at	Tns	Tensin	BI278826	-2.677
Metrnl	802291	1389911_at	Metrnl	UI-R-DZ0-cko-e-21-0-UI.s1 NCI_CGAP_DZ0 Rattus norvegicus cDNA clone IMAGE:7338335 3, mRNA sequence.	BM389126	-2.67
RGD1311909_predicted	1033510	1397624_at	RGD1311909_predicted	UI-R-CV2-cib-e-10-0-UI.s1 UI-R-CV2 Rattus norvegicus cDNA clone UI-R-CV2-cib-e-10-0-UI 3, mRNA sequence.	BI300158	-2.668
Dyrk3	1042116	1383853_at	Dyrk3	UI-R-BT1-aqw-d-02-0-UI.s1 UI-R-BT1 Rattus norvegicus cDNA clone UI-R-BT1-aqw-d-02-0-UI 3, mRNA sequence.	BE103067	-2.65
1376282_at	816894	1376282_at	1376282_at	UI-R-DO1-ckp-i-17-0-UI.s1 UI-R-DO1 Rattus norvegicus cDNA clone UI-R-DO1-ckp-i-17-0-UI 3, mRNA sequence.	BM392087	-2.646
LOC317189	804134	1389371_at	LOC317189	gb:AI104077 /DB_XREF=gi:3708495 /DB_XREF=EST213366 /CLONE=RHEBX02 /FEA=EST /CNT=10 /TID=Rn.30301.1 /TIER=Stack /STK=7 /UG=Rn.30301 /UG_TITLE=ESTs	AI104077	-2.641
Edg8	811652	1368705_at	Edg8,Edg-8	endothelial differentiation, sphingolipid G-protein-coupled receptor, 8	AF115249	-2.584
Dpep2	1045168	1380512_at	Dpep2	Dipeptidase 2	AI044125	-2.568
P2ry14	809217	1370449_at	P2ry14,Gpr105,MGC93098	purinergic receptor P2Y, G-protein coupled, 14	U76206	-2.567
1396850_at	1034344	1396850_at	1396850_at	UI-R-C2p-sb-a-12-0-UI.s1 UI-R-C2p Rattus norvegicus cDNA clone UI-R-C2p-sb-a-12-0-UI 3, mRNA sequence.	AI501434	-2.549
1383212_at	1042562	1383212_at	1383212_at	UI-R-A1-em-f-01-0-UI.s1 UI-R-A1 Rattus norvegicus cDNA clone UI-R-A1-em-f-01-0-UI 3 similar to gi|2848862|gb|AA788742|AA788742 ah30f06.s1 Soares parathyroid tumor NbHPA Homo sapiens cDNA clone 1240355 3, mRNA sequence.	AA925526	-2.532
Rrm2	1037024	1393848_at	Rrm2	UI-R-E1-fp-h-04-0-UI.s1 UI-R-E1 Rattus norvegicus cDNA clone UI-R-E1-fp-h-04-0-UI 3, mRNA sequence.	AA957260	-2.492
LOC686590	806526	1372358_at	LOC686590	gb:AI012613 /DB_XREF=gi:4133672 /DB_XREF=EST207064 /CLONE=RPLAZ54 /FEA=EST /CNT=14 /TID=Rn.19826.1 /TIER=Stack /STK=12 /UG=Rn.19826 /UG_TITLE=ESTs	AI012613	-2.487
RGD1310193_predicted	1043353	1382440_at	RGD1310193_predicted	Similar to KCCR13L (predicted)	AI410813	-2.47
Tmem38a_predicted	804780	1389171_at	Tmem38a_predicted	Transmembrane protein 38a (predicted)	AI104326	-2.465
1375723_at	801641	1375723_at	1375723_at	UI-R-E0-ci-f-01-0-UI.s1 UI-R-E0 Rattus norvegicus cDNA clone UI-R-E0-ci-f-01-0-UI 3, mRNA sequence.	AI385171	-2.462
LOC679623	1040585	1385571_at	LOC679623	Similar to Nuclear autoantigen Sp-100 (Speckled 100 kDa) (Nuclear dot-associated Sp100 protein)	AA923865	-2.46
Tgm2	809887	1387776_at	Tgm2	UI-R-CX0-bxi-h-05-0-UI.s1 UI-R-CX0 Rattus norvegicus cDNA clone UI-R-CX0-bxi-h-05-0-UI 3, mRNA sequence.	BI275994	-2.455
Ppfibp2	806178	1372531_at	Ppfibp2	Protein tyrosine phosphatase, receptor-type, F interacting protein, binding protein 2	BE106488	-2.438
1397999_at	1033155	1397999_at	1397999_at	UI-R-CA1-bbd-h-01-0-UI.s1 UI-R-CA1 Rattus norvegicus cDNA clone UI-R-CA1-bbd-h-01-0-UI 3, mRNA sequence.	BF386502	-2.426
Catna1	815218	1390723_at	Catna1,Ctnna1,MGC93767	UI-R-CA1-bbg-h-09-0-UI.s1 UI-R-CA1 Rattus norvegicus cDNA clone UI-R-CA1-bbg-h-09-0-UI 3, mRNA sequence.	BF386742	-2.426
1378507_at	1046950	1378507_at	1378507_at	UI-R-BS1-ayz-h-02-0-UI.s1 UI-R-BS1 Rattus norvegicus cDNA clone UI-R-BS1-ayz-h-02-0-UI 3, mRNA sequence.	BE108914	-2.411
Bcl11a	1039307	1391420_at	Bcl11a	UI-R-C0-gx-b-01-0-UI.s1 UI-R-C0 Rattus norvegicus cDNA clone UI-R-C0-gx-b-01-0-UI 3, mRNA sequence.	AA964818	-2.41
Zfhx1b	1039729	1390940_at	Zfhx1b	Zinc finger homeobox 1b	AW529031	-2.388
Tk1	806034	1372631_at	Tk1,Tk	gb:AI170596 /DB_XREF=gi:3710636 /DB_XREF=EST216530 /CLONE=RMUAY57 /FEA=EST /CNT=12 /TID=Rn.14940.1 /TIER=Stack /STK=11 /UG=Rn.14940 /UG_TITLE=ESTs	AI170596	-2.355
Kdelr3_predicted	805785	1372870_at	Kdelr3_predicted	KDEL (Lys-Asp-Glu-Leu) endoplasmic reticulum protein retention receptor 3 (predicted)	BM391302	-2.318
Asph_predicted	1037585	1393345_at	Asph_predicted,asph	UI-R-E1-gp-e-01-0-UI.r1 UI-R-E1 Rattus norvegicus cDNA clone UI-R-E1-gp-e-01-0-UI 5, mRNA sequence.	BF561145	-2.317
Cd9	1042108	1383845_at	Cd9	UI-R-C1-kr-e-06-0-UI.s1 UI-R-C1 Rattus norvegicus cDNA clone UI-R-C1-kr-e-06-0-UI 3, mRNA sequence.	AI059929	-2.316
Hes5	811325	1368942_at	Hes5	hairy and enhancer of split 5 (Drosophila)	NM_024383	-2.288
BC072620	1039373	1391334_at	BC072620	CDNA sequence BC072620	BE106273	-2.273
Slco4a1	805281	1389067_at	Slco4a1	gb:AI180349 /DB_XREF=gi:3730987 /DB_XREF=EST224093 /CLONE=RSPCV16 /FEA=EST /CNT=10 /TID=Rn.8208.1 /TIER=Stack /STK=9 /UG=Rn.8208 /UG_TITLE=ESTs	AI180349	-2.258
Sh3bp5	811668	1387294_at	Sh3bp5,Sab,Vesp18	SH3-domain binding protein 5 (BTK-associated)	NM_054011	-2.257
RGD1310383_predicted	802045	1375498_at	RGD1310383_predicted	UI-R-CA1-bbl-d-04-0-UI.s1 UI-R-CA1 Rattus norvegicus cDNA clone UI-R-CA1-bbl-d-04-0-UI 3, mRNA sequence.	BF387255	-2.247
Slfn3	812218	1387134_at	Slfn3,Slfn4	schlafen 3	NM_053687	-2.246
RGD1561749_predicted	802981	1374805_at	RGD1561749_predicted	Similar to hypothetical protein MGC5528 (predicted)	AW251849	-2.227
Hnrpm	1033455	1397715_at	Hnrpm,Hnrpm4,MGC109545	UI-R-Y0-ach-e-04-0-UI.s1 UI-R-Y0 Rattus norvegicus cDNA clone UI-R-Y0-ach-e-04-0-UI 3, mRNA sequence.	AI716475	-2.215
LOC498536	1033444	1397704_at	LOC498536	UI-R-BJ2-bqs-d-04-0-UI.s1 UI-R-BJ2 Rattus norvegicus cDNA clone UI-R-BJ2-bqs-d-04-0-UI 3, mRNA sequence.	BF407449	-2.213
1392609_at	1038239	1392609_at	1392609_at	UI-R-C0-ji-b-02-0-UI.s1 UI-R-C0 Rattus norvegicus cDNA clone UI-R-C0-ji-b-02-0-UI 3, mRNA sequence.	AI030518	-2.207
RGD1309107	1036731	1394419_at	RGD1309107	Similar to RIKEN cDNA 6530401L14 gene	BE109109	-2.206
RGD1311487	1045448	1380187_at	RGD1311487	Similar to TNF intracellular domain-interacting protein	BI286219	-2.205
1379922_at	1045635	1379922_at	1379922_at	UI-R-DZ0-cko-h-11-0-UI.s1 NCI_CGAP_DZ0 Rattus norvegicus cDNA clone IMAGE:7338397 3, mRNA sequence.	BM389053	-2.198
1373092_at	805507	1373092_at	1373092_at	UI-R-BJ1-avp-h-04-0-UI.s1 UI-R-BJ1 Rattus norvegicus cDNA clone UI-R-BJ1-avp-h-04-0-UI 3, mRNA sequence.	BE109587	-2.19
Sh3bp2	1034125	1397069_at	Sh3bp2	UI-R-BS1-ayn-b-07-0-UI.s1 UI-R-BS1 Rattus norvegicus cDNA clone UI-R-BS1-ayn-b-07-0-UI 3, mRNA sequence.	BE117298	-2.173
LOC302996	1047090	1378347_at	LOC302996	UI-R-BJ0-adj-b-10-0-UI.s1 UI-R-BJ0 Rattus norvegicus cDNA clone UI-R-BJ0-adj-b-10-0-UI 3, mRNA sequence.	AW252020	-2.166
RGD1306164_predicted	806632	1388672_at	RGD1306164_predicted	Similar to hypothetical protein FLJ90798 (predicted)	AI101373	-2.163
RGD1561940_predicted	1047891	1377542_at	RGD1561940_predicted	Similar to KB07 protein (predicted)	BF394683	-2.158
Orc1l	1040540	1385522_at	Orc1l	UI-R-C1-lg-f-07-0-UI.s1 UI-R-C1 Rattus norvegicus cDNA clone UI-R-C1-lg-f-07-0-UI 3, mRNA sequence.	AI059490	-2.156
Phf3_predicted	1038735	1392056_at	Phf3_predicted	UI-R-CA1-bje-f-14-0-UI.s1 UI-R-CA1 Rattus norvegicus cDNA clone UI-R-CA1-bje-f-14-0-UI 3, mRNA sequence.	BF406061	-2.136
Gadd45b	806915	1372016_at	Gadd45b	UI-R-CX0s-ccw-e-10-0-UI.s1 UI-R-CX0s Rattus norvegicus cDNA clone UI-R-CX0s-ccw-e-10-0-UI 3, mRNA sequence.	BI287978	-2.133
RGD1560913_predicted	806993	1371970_at	RGD1560913_predicted	Similar to expressed sequence AW413625 (predicted)	AA799328	-2.131
1398692_at	1032723	1398692_at	1398692_at	EST452240 Rat Gene Index, normalized rat, Rattus norvegicus cDNA Rattus norvegicus cDNA clone RGIGI42 3 sequence, mRNA sequence.	BF287649	-2.12
1384621_at	1041332	1384621_at	1384621_at	UI-R-A1-dr-a-01-0-UI.s3 UI-R-A1 Rattus norvegicus cDNA clone UI-R-A1-dr-a-01-0-UI 3 similar to gi|2910617|gb|AA836298|AA836298 od36c08.s1 NCI_CGAP_GCB1 Homo sapiens cDNA clone IMAGE:1370030, mRNA sequence.	AA924327	-2.115
1383363_at	1042545	1383363_at	1383363_at	UI-R-BJ2-bqj-c-11-0-UI.s1 UI-R-BJ2 Rattus norvegicus cDNA clone UI-R-BJ2-bqj-c-11-0-UI 3, mRNA sequence.	BF418817	-2.11
1378133_at	1047319	1378133_at	1378133_at	UI-R-BS0-amp-e-09-0-UI.s1 UI-R-BS0 Rattus norvegicus cDNA clone UI-R-BS0-amp-e-09-0-UI 3, mRNA sequence.	AW532618	-2.104
Alcam	809743	1370043_at	Alcam	activated leukocyte cell adhesion molecule	NM_031753	-2.083
LOC679937	802855	1389732_at	LOC679937	Similar to CG4025-PA	BM386323	-2.081
Kynu	810582	1398282_at	Kynu	kynureninase (L-kynurenine hydrolase)	NM_053902	-2.075
1393200_at	1037743	1393200_at	1393200_at	UI-R-C2p-rq-f-10-0-UI.s1 UI-R-C2p Rattus norvegicus cDNA clone UI-R-C2p-rq-f-10-0-UI 3, mRNA sequence.	AI500827	-2.074
Syk	812371	1368186_a_at	Syk,p72syk	spleen tyrosine kinase	U21683	-2.062
RGD1306588_predicted	1044572	1381109_at	RGD1306588_predicted	UI-R-BT1-bna-f-05-0-UI.s1 UI-R-BT1 Rattus norvegicus cDNA clone UI-R-BT1-bna-f-05-0-UI 3, mRNA sequence.	BF412395	-2.058
Sfrp2	817362	1390119_at	Sfrp2	Secreted frizzled-related protein 2	BF396602	-2.052
Ssh3	814547	1383138_at	Ssh3	Slingshot homolog 3 (Drosophila)	AI578268	-2.048
Ptprm	1036582	1394562_at	Ptprm	UI-R-C4-ala-a-02-0-UI.s1 UI-R-C4 Rattus norvegicus cDNA clone UI-R-C4-ala-a-02-0-UI 3, mRNA sequence.	AW530585	-2.033
Tek	1037762	1393067_at	Tek	UI-R-AE1-zj-a-09-0-UI.s1 UI-R-AE1 Rattus norvegicus cDNA clone UI-R-AE1-zj-a-09-0-UI 3, mRNA sequence.	AI710931	-2.03
Bmp1	805314	1389048_at	Bmp1	UI-R-CW0-bxn-g-06-0-UI.s1 UI-R-CW0 Rattus norvegicus cDNA clone UI-R-CW0-bxn-g-06-0-UI 3, mRNA sequence.	BI278614	-2.028
1380644_at	1044999	1380644_at	1380644_at	gb:AI178542 /DB_XREF=gi:4135080 /DB_XREF=EST222218 /CLONE=RPLCS48 /FEA=EST /CNT=2 /TID=Rn.58981.1 /TIER=ConsEnd /STK=2 /UG=Rn.58981 /UG_TITLE=ESTs	AI178542	-2.021
Mbnl2_predicted	815559	1377208_at	Mbnl2_predicted	UI-R-CV2-cgq-e-07-0-UI.s1 UI-R-CV2 Rattus norvegicus cDNA clone UI-R-CV2-cgq-e-07-0-UI 3, mRNA sequence.	BI291457	-2.019
Foxo1a	1034167	1396965_at	Foxo1a	UI-R-CA1-bjf-p-11-0-UI.s1 UI-R-CA1 Rattus norvegicus cDNA clone UI-R-CA1-bjf-p-11-0-UI 3, mRNA sequence.	BF406350	-2.017
1394754_at	1036482	1394754_at	1394754_at	EST352107 Rat gene index, normalized rat, norvegicus, Bento Soares Rattus norvegicus cDNA clone RGIHC70 5 end, mRNA sequence.	AW920803	-2.012
1393119_at	1037810	1393119_at	1393119_at	UI-R-DZ0-ckm-l-14-0-UI.s1 NCI_CGAP_DZ0 Rattus norvegicus cDNA clone IMAGE:7337728 3, mRNA sequence.	BM388725	-2.012
Mfhas1_predicted	803606	1389541_at	Mfhas1_predicted	Malignant fibrous histiocytoma amplified sequence 1 (predicted)	AI410836	-2.011
Tmbim1	817069	1376102_at	Tmbim1	UI-R-DO0-ciw-l-06-0-UI.s1 UI-R-DO0 Rattus norvegicus cDNA clone UI-R-DO0-ciw-l-06-0-UI 3, mRNA sequence.	BI292351	-2.008
1390645_at	815502	1390645_at	1390645_at	gb:AI406637 /DB_XREF=gi:4250141 /DB_XREF=EST234924 /CLONE=RBRDO10 /FEA=EST /CNT=4 /TID=Rn.34130.1 /TIER=ConsEnd /STK=4 /UG=Rn.34130 /UG_TITLE=ESTs	AI406637	-2.007
Ppp2r2a	1038063	1392741_at	Ppp2r2a	UI-R-BT0-qe-a-12-0-UI.s1 UI-R-BT0 Rattus norvegicus cDNA clone UI-R-BT0-qe-a-12-0-UI 3, mRNA sequence.	AI145364	-1.994
1378998_at	1046549	1378998_at	1378998_at	UI-R-C1-ky-b-12-0-UI.s2 UI-R-C1 Rattus norvegicus cDNA clone UI-R-C1-ky-b-12-0-UI 3, mRNA sequence.	AI071538	-1.99
Spag5	808388	1370999_at	Spag5,Deepest	sperm associated antigen 5	AF111111	-1.99
Ceacam1	1042809	1382975_at	Ceacam1	CEA-related cell adhesion molecule 1	BE097239	-1.983
Zfhx1b	1036128	1395130_at	Zfhx1b	Zinc finger homeobox 1b	AA924745	-1.983
RGD1566097_predicted	805283	1373250_at	RGD1566097_predicted	gb:AI229404 /DB_XREF=gi:3813291 /DB_XREF=EST226099 /CLONE=RBRDH95 /FEA=EST /CNT=10 /TID=Rn.14943.1 /TIER=Stack /STK=9 /UG=Rn.14943 /UG_TITLE=ESTs	AI229404	-1.981
1392941_at	814421	1392941_at	1392941_at	UI-R-BX0-arp-b-10-0-UI.s1 UI-R-BX0 Rattus norvegicus cDNA clone UI-R-BX0-arp-b-10-0-UI 3, mRNA sequence.	BE103748	-1.981
1377531_at	815141	1377531_at	1377531_at	UI-R-CA1-bix-i-04-0-UI.s1 UI-R-CA1 Rattus norvegicus cDNA clone UI-R-CA1-bix-i-04-0-UI 3, mRNA sequence.	BF405592	-1.979
Fcer2a	1039707	1391072_at	Fcer2a	gb:AI410068 /DB_XREF=gi:4253572 /DB_XREF=EST238361 /CLONE=RPLDH93 /FEA=EST /CNT=4 /TID=Rn.15229.1 /TIER=ConsEnd /STK=3 /UG=Rn.15229 /UG_TITLE=ESTs	AI410068	-1.977
Nsf	1034333	1396839_at	Nsf	UI-R-BT1-aqh-f-02-0-UI.s1 UI-R-BT1 Rattus norvegicus cDNA clone UI-R-BT1-aqh-f-02-0-UI 3, mRNA sequence.	BE101807	-1.954
Fzr1_predicted	1043348	1382435_at	Fzr1_predicted	Fizzy/cell division cycle 20 related 1 (Drosophila) (predicted)	AA996835	-1.954
Rad54l_predicted	1037283	1393655_at	Rad54l_predicted	UI-R-BS2-bee-b-05-0-UI.s1 UI-R-BS2 Rattus norvegicus cDNA clone UI-R-BS2-bee-b-05-0-UI 3, mRNA sequence.	BF397746	-1.952
RGD1310784_predicted	1039356	1391317_at	RGD1310784_predicted	Similar to RIKEN cDNA 2810433K01 (predicted)	BE109802	-1.952
RGD1566394_predicted	1038072	1392754_at	RGD1566394_predicted	Similar to cysteine-rich glycoprotein (predicted)	AA946147	-1.946
Blnk	1037270	1393641_at	Blnk	B-cell linker	AA925583	-1.945
Prc1_predicted	1037909	1392899_at	Prc1_predicted	Protein regulator of cytokinesis 1 (predicted)	BI284262	-1.944
Mki67_predicted	803081	1374775_at	Mki67_predicted	Antigen identified by monoclonal antibody Ki-67 (predicted)	AI714002	-1.939
Swap70_predicted	1037576	1393336_at	Swap70_predicted	SWAP complex protein (predicted)	BI274780	-1.931
1374410_at	803574	1374410_at	1374410_at	UI-R-CW0-bxn-g-03-0-UI.s1 UI-R-CW0 Rattus norvegicus cDNA clone UI-R-CW0-bxn-g-03-0-UI 3, mRNA sequence.	BI278611	-1.93
Vcl_predicted	805688	1372905_at	Vcl_predicted	Vinculin (predicted)	AW433888	-1.928
1391871_at	1038854	1391871_at	1391871_at	UI-R-Y0-abf-c-07-0-UI.s1 UI-R-Y0 Rattus norvegicus cDNA clone UI-R-Y0-abf-c-07-0-UI 3, mRNA sequence.	AI763550	-1.928
LOC683687	813623	1398935_at	LOC683687	gb:AI009819 /DB_XREF=gi:4133122 /DB_XREF=EST204270 /CLONE=RLUBO84 /FEA=EST /CNT=22 /TID=Rn.8320.1 /TIER=Stack /STK=16 /UG=Rn.8320 /UG_TITLE=ESTs	AI009819	-1.926
1383022_at	1042852	1383022_at	1383022_at	UI-R-BS2-bdr-f-07-0-UI.s1 UI-R-BS2 Rattus norvegicus cDNA clone UI-R-BS2-bdr-f-07-0-UI 3, mRNA sequence.	BF390046	-1.925
Tnfaip8_predicted	1033893	1397277_at	Tnfaip8_predicted	EST351494 Rat gene index, normalized rat, norvegicus, Bento Soares Rattus norvegicus cDNA clone RGIGS26 5 end, mRNA sequence.	AW920086	-1.916
RGD1311307	805675	1388945_at	RGD1311307	Similar to 1300014I06Rik protein	BM385779	-1.907
Lrp12_predicted	804022	1374108_at	Lrp12_predicted	Low density lipoprotein-related protein 12 (predicted)	BM388942	-1.897
Dtx4	1047468	1377982_at	Dtx4	EST347234 Rat gene index, normalized rat, norvegicus, Bento Soares Rattus norvegicus cDNA clone RGIDC76 5 end, mRNA sequence.	AW915930	-1.897
Bin1	814929	1379588_at	Bin1,MGC105358	UI-R-E0-bw-g-10-0-UI.s1 UI-R-E0 Rattus norvegicus cDNA clone UI-R-E0-bw-g-10-0-UI 3 similar to gi|1714944|gb|AA145511|AA145511 mr10e05.r1 Soares mouse 3NbMS Mus musculus cDNA clone 597056 5, mRNA sequence.	AA874805	-1.892
LOC362750	816453	1376600_at	LOC362750,MGC109404	UI-R-DK0-cfi-b-01-0-UI.s1 UI-R-DK0 Rattus norvegicus cDNA clone UI-R-DK0-cfi-b-01-0-UI 3, mRNA sequence.	BI289616	-1.892
Ube2c_predicted	807297	1388484_at	Ube2c_predicted	Ubiquitin-conjugating enzyme E2C (predicted)	BI296084	-1.886
Luc7l2_predicted	1036811	1394283_at	Luc7l2_predicted	gb:AW144132 /DB_XREF=gi:6164031 /DB_XREF=EST294428 /CLONE=RGICI92 /FEA=EST /CNT=1 /TID=Rn.27481.2 /TIER=ConsEnd /STK=0 /UG=Rn.27481 /UG_TITLE=ESTs	AW144132	-1.884
Il22ra2	1039188	1391612_at	Il22ra2	Interleukin 22 receptor, alpha 2	BF282190	-1.884
Spop	1046897	1378604_at	Spop	UI-R-BS2-bdy-g-10-0-UI.s1 UI-R-BS2 Rattus norvegicus cDNA clone UI-R-BS2-bdy-g-10-0-UI 3, mRNA sequence.	BF396495	-1.882
1374890_at	802940	1374890_at	1374890_at	UI-R-C4-alr-b-02-0-UI.s1 UI-R-C4 Rattus norvegicus cDNA clone UI-R-C4-alr-b-02-0-UI 3, mRNA sequence.	AW533905	-1.881
RGD1309443_predicted	802198	1375386_at	RGD1309443_predicted	UI-R-CA1-bjf-g-07-0-UI.s1 UI-R-CA1 Rattus norvegicus cDNA clone UI-R-CA1-bjf-g-07-0-UI 3, mRNA sequence.	BF406151	-1.88
Nmnat3	804058	1374025_at	Nmnat3	Nicotinamide nucleotide adenylyltransferase 3	AA963282	-1.88
Gpm6b	1043675	1381996_at	Gpm6b	DRABTE07 Rat DRG Library Rattus norvegicus cDNA clone DRABTE07 5, mRNA sequence.	BG666712	-1.876
Espl1_predicted	817190	1376084_a_at	Espl1_predicted	Extra spindle poles like 1 (S. cerevisiae) (predicted)	AI385371	-1.869
Plxnc1_predicted	1032829	1398644_at	Plxnc1_predicted	Plexin C1 (predicted)	AI535104	-1.867
LOC360840	1046681	1378831_at	LOC360840	UI-R-CA0-axa-g-10-0-UI.s1 UI-R-CA0 Rattus norvegicus cDNA clone UI-R-CA0-axa-g-10-0-UI 3, mRNA sequence.	BE108135	-1.865
Melk_predicted	802782	1389756_at	Melk_predicted	Maternal embryonic leucine zipper kinase (predicted)	BM390710	-1.863
Ns5atp9	807859	1388340_at	Ns5atp9	NS5A (hepatitis C virus) transactivated protein 9	BF281153	-1.863
Solt_predicted	1043332	1382419_at	Solt_predicted	SoxLZ/Sox6 leucine zipper binding protein in testis (predicted)	BI276776	-1.862
LOC360932	803332	1374539_at	LOC360932	Similar to Probable phospholipid-transporting ATPase VD (ATPVD)	AA850290	-1.862
Bub1_predicted	1040891	1385086_at	Bub1_predicted	Budding uninhibited by benzimidazoles 1 homolog (S. cerevisiae) (predicted)	BF388785	-1.862
1385986_at	1040166	1385986_at	1385986_at	UI-R-CA1-bcq-e-09-0-UI.s1 UI-R-CA1 Rattus norvegicus cDNA clone UI-R-CA1-bcq-e-09-0-UI 3, mRNA sequence.	BF391203	-1.861
Atp8a1_predicted	1034378	1396884_at	Atp8a1_predicted	UI-R-CA1-biw-b-14-0-UI.s1 UI-R-CA1 Rattus norvegicus cDNA clone UI-R-CA1-biw-b-14-0-UI 3, mRNA sequence.	BF404113	-1.86
Vav2_predicted	814418	1393349_x_at	Vav2_predicted	Vav2 oncogene (predicted)	BI288992	-1.857
Gnb4	808360	1371071_at	Gnb4	Guanine nucleotide binding protein beta 4 subunit	BI284800	-1.847
Centa2	810193	1369725_at	Centa2	centaurin, alpha 2	NM_020101	-1.845
Tfrc	806341	1388750_at	Tfrc	Transferrin receptor	BF417032	-1.843
1373114_at	805394	1373114_at	1373114_at	gb:AI408442 /DB_XREF=gi:4251946 /DB_XREF=EST236732 /CLONE=ROVEO36 /FEA=EST /CNT=12 /TID=Rn.18597.1 /TIER=Stack /STK=9 /UG=Rn.18597 /UG_TITLE=ESTs	AI408442	-1.835
Fgd2_predicted	1036552	1394678_at	Fgd2_predicted	FYVE, RhoGEF and PH domain containing 2 (predicted)	AI411563	-1.831
Znf541_predicted	815777	1390564_at	Znf541_predicted	UI-R-CA1-bje-b-12-0-UI.s1 UI-R-CA1 Rattus norvegicus cDNA clone UI-R-CA1-bje-b-12-0-UI 3, mRNA sequence.	BF406037	-1.823
Cyfip2_predicted	1046400	1379150_at	Cyfip2_predicted	UI-R-CA1-bif-f-04-0-UI.s1 UI-R-CA1 Rattus norvegicus cDNA clone UI-R-CA1-bif-f-04-0-UI 3, mRNA sequence.	BF404462	-1.821
Sdc4	812988	1367721_at	Sdc4,RYUDOCA,RATRYUDOCA	syndecan 4	NM_012649	-1.817
E2f8	815270	1377410_at	E2f8	E2F transcription factor 8	AI231053	-1.813
Kmo	811377	1368915_at	Kmo	kynurenine 3-monooxygenase (kynurenine 3-hydroxylase)	NM_021593	-1.81
Adrb1	1042111	1383848_at	Adrb1	Adrenergic receptor, beta 1	BE098191	-1.81
LOC366608	1033988	1397226_at	LOC366608	gb:AI100942 /DB_XREF=gi:3705955 /DB_XREF=EST210231 /CLONE=RBRBD25 /FEA=EST /CNT=4 /TID=Rn.43956.1 /TIER=ConsEnd /STK=1 /UG=Rn.43956 /UG_TITLE=ESTs	AI100942	-1.809
1392037_at	1038718	1392037_at	1392037_at	UI-R-DS0-cje-m-19-0-UI.s1 UI-R-DS0 Rattus norvegicus cDNA clone UI-R-DS0-cje-m-19-0-UI 3, mRNA sequence.	BM383048	-1.808
LOC309129	1041871	1384067_at	LOC309129	EST452952 Rat Gene Index, normalized rat, Rattus norvegicus cDNA Rattus norvegicus cDNA clone RGIGS86 3 sequence, mRNA sequence.	BF288361	-1.806
Igf1r	815436	1390671_at	Igf1r,JTK13,IGFIRC	UI-R-C1-jx-f-12-0-UI.s1 UI-R-C1 Rattus norvegicus cDNA clone UI-R-C1-jx-f-12-0-UI 3, mRNA sequence.	AI044666	-1.801
Snf1lk	811771	1368596_at	Snf1lk,Sik	SNF1-like kinase	NM_021693	-1.799
LOC501560	1044900	1380693_at	LOC501560	UI-R-CA0-bkp-e-10-0-UI.s1 UI-R-CA0 Rattus norvegicus cDNA clone UI-R-CA0-bkp-e-10-0-UI 3, mRNA sequence.	BF415976	-1.793
Notch2	805705	1398362_at	Notch2	Notch gene homolog 2 (Drosophila)	AI011448	-1.792
Src	805409	1389030_a_at	Src	UI-R-CW0s-ccc-g-10-0-UI.s1 UI-R-CW0s Rattus norvegicus cDNA clone UI-R-CW0s-ccc-g-10-0-UI 3, mRNA sequence.	BI282912	-1.78
Tra1_predicted	807834	1388331_at	Tra1_predicted	Tumor rejection antigen gp96 (predicted)	BG057543	-1.768
1380284_at	1045390	1380284_at	1380284_at	gb:AI011618 /DB_XREF=gi:4133464 /DB_XREF=EST206069 /CLONE=ROVAX39 /FEA=EST /CNT=3 /TID=Rn.30638.1 /TIER=ConsEnd /STK=2 /UG=Rn.30638 /UG_TITLE=ESTs	AI011618	-1.767
Prkcb1	1034208	1397006_at	Prkcb1,Pkcb	UI-R-CA0-bgm-d-03-0-UI.s1 UI-R-CA0 Rattus norvegicus cDNA clone UI-R-CA0-bgm-d-03-0-UI 3, mRNA sequence.	BF401586	-1.765
Mycl1	1035465	1395781_at	Mycl1	UI-R-DK0-cfk-g-03-0-UI.s2 UI-R-DK0 Rattus norvegicus cDNA clone UI-R-DK0-cfk-g-03-0-UI 3, mRNA sequence.	BI300996	-1.765
Txndc5_predicted	807928	1371391_at	Txndc5_predicted	UI-R-CN1-cjq-a-23-0-UI.s1 UI-R-CN1 Rattus norvegicus cDNA clone UI-R-CN1-cjq-a-23-0-UI 3, mRNA sequence.	BM390196	-1.764
Lamc1	807987	1371322_at	Lamc1	UI-R-CW0-bwk-f-12-0-UI.s1 UI-R-CW0 Rattus norvegicus cDNA clone UI-R-CW0-bwk-f-12-0-UI 3, mRNA sequence.	BI275624	-1.763
Flnb_predicted	807592	1388401_at	Flnb_predicted	Filamin, beta (predicted)	BI296155	-1.758
1373178_at	805345	1373178_at	1373178_at	gb:AA945183 /DB_XREF=gi:4132515 /DB_XREF=EST200682 /CLONE=RLIAH59 /FEA=EST /CNT=11 /TID=Rn.40381.1 /TIER=Stack /STK=9 /UG=Rn.40381 /UG_TITLE=ESTs	AA945183	-1.751
Ndrg1	807882	1371360_at	Ndrg1	UI-R-DZ0-cks-d-17-0-UI.s1 NCI_CGAP_DZ0 Rattus norvegicus cDNA clone IMAGE:7338691 3, mRNA sequence.	BM384099	-1.751
LOC681249	1040362	1385816_at	LOC681249	Hypothetical protein LOC681249	BI293456	-1.749
RGD1359361	1043138	1382688_at	RGD1359361	Mitochondrial carrier domain containing protein RGD1359361	AI229706	-1.74
Timeless	811859	1368522_at	Timeless,Tim	timeless homolog (Drosophila)	NM_031340	-1.737
RGD1560915_predicted	1035053	1396099_at	RGD1560915_predicted	Similar to Hypothetical protein MGC30714 (predicted)	AA801227	-1.737
Vav2_predicted	814406	1384169_a_at	Vav2_predicted	Vav2 oncogene (predicted)	AA900477	-1.736
Tscot_predicted	816301	1398448_at	Tscot_predicted	UI-R-BS1-ayv-c-01-0-UI.s1 UI-R-BS1 Rattus norvegicus cDNA clone UI-R-BS1-ayv-c-01-0-UI 3, mRNA sequence.	BE108346	-1.735
Plcg2	810924	1387483_at	Plcg2	phospholipase C, gamma 2	NM_017168	-1.731
Cdc2a	812962	1367776_at	Cdc2a	cell division cycle 2 homolog A (S. pombe)	NM_019296	-1.73
Sorl1	1036368	1394786_at	Sorl1	UI-R-BO1-ajd-c-03-0-UI.s1 UI-R-BO1 Rattus norvegicus cDNA clone UI-R-BO1-ajd-c-03-0-UI 3, mRNA sequence.	AW526631	-1.729
Brd1_predicted	1045554	1380145_at	Brd1_predicted	UI-R-BT1-akk-a-04-0-UI.s1 UI-R-BT1 Rattus norvegicus cDNA clone UI-R-BT1-akk-a-04-0-UI 3, mRNA sequence.	AW529414	-1.729
Kntc1_predicted	1047801	1377689_at	Kntc1_predicted	Kinetochore associated 1 (predicted)	BF564273	-1.72
1396138_at	1035092	1396138_at	1396138_at	UI-R-BT0-pw-h-08-0-UI.r1 UI-R-BT0 Rattus norvegicus cDNA clone UI-R-BT0-pw-h-08-0-UI 5, mRNA sequence.	BF544511	-1.719
RGD1307736	807071	1388541_at	RGD1307736,MGC108831	UI-R-BS1-ayc-f-03-0-UI.s1 UI-R-BS1 Rattus norvegicus cDNA clone UI-R-BS1-ayc-f-03-0-UI 3, mRNA sequence.	BE116383	-1.713
1396775_at	1034415	1396775_at	1396775_at	UI-R-CA1-bjd-f-12-0-UI.s1 UI-R-CA1 Rattus norvegicus cDNA clone UI-R-CA1-bjd-f-12-0-UI 3, mRNA sequence.	BF403583	-1.711
RGD1560915_predicted	805630	1372980_at	RGD1560915_predicted	Similar to Hypothetical protein MGC30714 (predicted)	AA819250	-1.707
RGD1306314_predicted	1039324	1391439_at	RGD1306314_predicted	UI-R-CZ0-bye-e-11-0-UI.s1 UI-R-CZ0 Rattus norvegicus cDNA clone UI-R-CZ0-bye-e-11-0-UI 3, mRNA sequence.	BI278193	-1.705
Aff4_predicted	1047354	1378170_at	Aff4_predicted	AF4/FMR2 family, member 4 (predicted)	AI556957	-1.705
Rev3l	1046911	1378618_at	Rev3l	UI-R-CA0-bfi-b-10-0-UI.s1 UI-R-CA0 Rattus norvegicus cDNA clone UI-R-CA0-bfi-b-10-0-UI 3, mRNA sequence.	BF392356	-1.702
1377376_at	815230	1377376_at	1377376_at	UI-R-BS2-bez-h-05-0-UI.s1 UI-R-BS2 Rattus norvegicus cDNA clone UI-R-BS2-bez-h-05-0-UI 3, mRNA sequence.	BF397554	-1.701
1385925_at	1040280	1385925_at	1385925_at	UI-R-C0-gs-c-06-0-UI.s1 UI-R-C0 Rattus norvegicus cDNA clone UI-R-C0-gs-c-06-0-UI 3, mRNA sequence.	AA963975	-1.701
1371595_at	807634	1371595_at	1371595_at	UI-R-DY0-ckr-f-06-0-UI.s1 NCI_CGAP_DY0 Rattus norvegicus cDNA clone IMAGE:7327208 3, mRNA sequence.	BM384301	-1.7
Nrp1	809006	1370570_at	Nrp1,Nrp	neuropilin 1	AF016296	-1.696
RGD1561386_predicted	1045926	1379603_at	RGD1561386_predicted	Similar to CBL E3 ubiquitin protein ligase (Signal transduction protein CBL) (predicted)	BE116890	-1.695
1390890_at	1039830	1390890_at	1390890_at	gb:AI406854 /DB_XREF=gi:4250358 /DB_XREF=EST235141 /CLONE=ROVDW61 /FEA=EST /CNT=5 /TID=Rn.13163.1 /TIER=ConsEnd /STK=3 /UG=Rn.13163 /UG_TITLE=ESTs	AI406854	-1.695
1389592_at	803324	1389592_at	1389592_at	EST234488 PC12 cells, untreated, pT7T3Pac, TIGR Rattus norvegicus cDNA clone RPPAA23 3 end, mRNA sequence.	AI317817	-1.689
Tbc1d14	806654	1388679_at	Tbc1d14	TBC1 domain family, member 14	AI412244	-1.688
Ppp2r2a	815909	1376938_at	Ppp2r2a	UI-R-Y0-acu-g-02-0-UI.s1 UI-R-Y0 Rattus norvegicus cDNA clone UI-R-Y0-acu-g-02-0-UI 3, mRNA sequence.	AI717081	-1.687
LOC317456	1044509	1381193_at	LOC317456	Hypothetical LOC317456	BE115518	-1.686
Sorl1	814036	1386269_x_at	Sorl1	Sortilin-related receptor, LDLR class A repeats-containing	AI177589	-1.685
Lrrk1_predicted	1041972	1384017_at	Lrrk1_predicted	Leucine-rich repeat kinase 1 (predicted)	AI058817	-1.684
1392044_at	1038725	1392044_at	1392044_at	UI-R-BS1-ayl-g-07-0-UI.s1 UI-R-BS1 Rattus norvegicus cDNA clone UI-R-BS1-ayl-g-07-0-UI 3, mRNA sequence.	BE117009	-1.677
RGD1561254_predicted	1037964	1392799_at	RGD1561254_predicted	Similar to Alkaline phytoceramidase (aPHC) (Alkaline ceramidase) (predicted)	AI013895	-1.675
RGD1565169_predicted	1041040	1384929_at	RGD1565169_predicted	Similar to apolipoprotein B48 receptor (predicted)	AI072252	-1.671
Znf532_predicted	1039216	1391478_at	Znf532_predicted	Zinc finger protein 532 (predicted)	BI281649	-1.671
Ect2_predicted	1042162	1383747_at	Ect2_predicted	Ect2 oncogene (predicted)	AI578135	-1.669
Pxk	1033850	1397380_at	Pxk,MGC114238	UI-R-CU0-bvl-d-04-0-UI.s1 UI-R-CU0 Rattus norvegicus cDNA clone UI-R-CU0-bvl-d-04-0-UI 3, mRNA sequence.	BG376947	-1.66
Top2a	806713	1388650_at	Top2a	Topoisomerase (DNA) 2 alpha	BM385445	-1.66
Rhbdl6_predicted	1041178	1384765_at	Rhbdl6_predicted	Rhomboid, veinlet-like 6 (Drosophila) (predicted)	BI289371	-1.648
1389084_at	805188	1389084_at	1389084_at	gb:AI177159 /DB_XREF=gi:3727797 /DB_XREF=EST220766 /CLONE=ROVCB58 /FEA=EST /CNT=10 /TID=Rn.19811.1 /TIER=Stack /STK=9 /UG=Rn.19811 /UG_TITLE=ESTs	AI177159	-1.647
RGD1359202	1045321	1380366_at	RGD1359202	Similar to immunoglobulin heavy chain 6 (Igh-6)	AA996557	-1.645
Nek2	804243	1389358_at	Nek2	EST447331 Rat Gene Index, normalized rat, Rattus norvegicus cDNA Rattus norvegicus cDNA clone RGIDS39 3 sequence, mRNA sequence.	BF282740	-1.644
Il17r_predicted	804635	1373611_at	Il17r_predicted	Interleukin 17 receptor (predicted)	BI279744	-1.642
C1qr1	816426	1376574_at	C1qr1,Ly68,C1qRp	UI-R-CW0s-ccf-a-09-0-UI.s1 UI-R-CW0s Rattus norvegicus cDNA clone UI-R-CW0s-ccf-a-09-0-UI 3, mRNA sequence.	BI282932	-1.642
1397164_at	1034072	1397164_at	1397164_at	gb:AI175779 /DB_XREF=gi:3726417 /DB_XREF=EST219348 /CLONE=ROVBF28 /FEA=EST /CNT=6 /TID=Rn.55633.1 /TIER=ConsEnd /STK=1 /UG=Rn.55633 /UG_TITLE=ESTs	AI175779	-1.641
RGD1309969	816131	1376775_at	RGD1309969	Similar to RIKEN cDNA 2600010E01	AI059078	-1.64
LOC56764	811679	1368664_at	LOC56764	Dnaj-like protein	AI138041	-1.639
Gramd3	804078	1374043_at	Gramd3	EST234512 PC12 cells, untreated, pT7T3Pac, TIGR Rattus norvegicus cDNA clone RPPAA53 3 end, mRNA sequence.	AI317841	-1.639
Tnfrsf5	815033	1377698_at	Tnfrsf5	Tumor necrosis factor receptor superfamily, member 5	AW433947	-1.638
Fgd2_predicted	1033735	1397411_at	Fgd2_predicted	FYVE, RhoGEF and PH domain containing 2 (predicted)	AI408621	-1.636
RT1-Da	808608	1370883_at	RT1-Da,RT1-u,RT1-Daa,RT1-Dab,RT1-Dac,RT1-Dad,RT1-Daf,RT1-Dah,RT1-Dak,RT1-Dal,RT1-Dam,RT1-Dan,MGC112637	RT1 class II, locus Da	Y00480	-1.632
Garnl4_predicted	1032801	1398615_at	Garnl4_predicted	GTPase activating RANGAP domain-like 4 (predicted)	BG379594	-1.63
Laptm4a	1045510	1380097_at	Laptm4a	UI-R-BJ1-atd-c-02-0-UI.s1 UI-R-BJ1 Rattus norvegicus cDNA clone UI-R-BJ1-atd-c-02-0-UI 3, mRNA sequence.	BE098726	-1.629
LOC299820	1044064	1381646_at	LOC299820	UI-R-BO1-apr-d-05-0-UI.s1 UI-R-BO1 Rattus norvegicus cDNA clone UI-R-BO1-apr-d-05-0-UI 3, mRNA sequence.	BE101561	-1.627
Il3ra	809291	1387935_at	Il3ra,Cyrl	interleukin 3 receptor, alpha chain	AF030243	-1.625
1381129_at	1044592	1381129_at	1381129_at	UI-R-CA0-bfi-c-10-0-UI.s1 UI-R-CA0 Rattus norvegicus cDNA clone UI-R-CA0-bfi-c-10-0-UI 3, mRNA sequence.	BF392367	-1.62
Ccl6	1043625	1382106_at	Ccl6	gb:AA848629 /DB_XREF=gi:2936169 /DB_XREF=EST191389 /CLONE=RLUAC48 /FEA=EST /CNT=8 /TID=Rn.8032.1 /TIER=ConsEnd /STK=1 /UG=Rn.8032 /UG_TITLE=ESTs	AA848629	-1.613
Tgfb1i4	801911	1375601_at	Tgfb1i4,TS22A,TSC-22	UI-R-CA1-bju-h-09-0-UI.s1 UI-R-CA1 Rattus norvegicus cDNA clone UI-R-CA1-bju-h-09-0-UI 3, mRNA sequence.	BF410219	-1.612
RGD1359202	808469	1388166_at	RGD1359202	Similar to immunoglobulin heavy chain 6 (Igh-6)	AI411693	-1.61
LOC688018	815717	1390592_at	LOC688018	Similar to SH3-domain binding protein 3	BM389412	-1.609
1392653_at	1038134	1392653_at	1392653_at	UI-R-BS1-azn-h-02-0-UI.s1 UI-R-BS1 Rattus norvegicus cDNA clone UI-R-BS1-azn-h-02-0-UI 3, mRNA sequence.	BE118116	-1.609
RGD1304563_predicted	1034925	1396263_at	RGD1304563_predicted	UI-R-DN0-cit-l-11-0-UI.s1 UI-R-DN0 Rattus norvegicus cDNA clone UI-R-DN0-cit-l-11-0-UI 3, mRNA sequence.	BI301147	-1.608
Ceacam1	803282	1374620_at	Ceacam1	CEA-related cell adhesion molecule 1	BM392373	-1.607
Slc4a7	811024	1369160_a_at	Slc4a7,NBC3,NBCn1	solute carrier family 4, sodium bicarbonate cotransporter, member 7	AF070475	-1.606
LOC503105	1033507	1397767_at	LOC503105	UI-R-CU0-bvc-e-06-0-UI.s1 UI-R-CU0 Rattus norvegicus cDNA clone UI-R-CU0-bvc-e-06-0-UI 3, mRNA sequence.	BG377356	-1.606
Sh3bp2	1041076	1384968_at	Sh3bp2	SH3-domain binding protein 2	BM384145	-1.605
B4galt5_predicted	807708	1371537_at	B4galt5_predicted	UDP-Gal:betaGlcNAc beta 1,4-galactosyltransferase, polypeptide 5 (predicted)	AI179422	-1.604
Stno_predicted	1038638	1392107_at	Stno_predicted	Strawberry notch homolog (Drosophila) (predicted)	BI302669	-1.604
Cdca3	803487	1374449_at	Cdca3	Cell division cycle associated 3	BF417638	-1.604
Erp29	812543	1387031_at	Erp29	endoplasmic reticulum protein 29	U36482	-1.603
Ccr6	1036941	1393929_at	Ccr6	Chemokine (C-C motif) receptor 6	AI045155	-1.603
Neo1	816148	1376786_a_at	Neo1	UI-R-BS2-bed-g-01-0-UI.s1 UI-R-BS2 Rattus norvegicus cDNA clone UI-R-BS2-bed-g-01-0-UI 3, mRNA sequence.	BF397709	-1.601
MGC125002	1036519	1394645_at	MGC125002	EST452282 Rat Gene Index, normalized rat, Rattus norvegicus cDNA Rattus norvegicus cDNA clone RGIGI77 3 sequence, mRNA sequence.	BF287691	-1.6
Snx4_predicted	1038177	1392704_at	Snx4_predicted	UI-R-C0-ip-g-03-0-UI.s1 UI-R-C0 Rattus norvegicus cDNA clone UI-R-C0-ip-g-03-0-UI 3, mRNA sequence.	AI029221	-1.599
1375067_at	802617	1375067_at	1375067_at	UI-R-C2p-qw-g-04-0-UI.s1 UI-R-C2p Rattus norvegicus cDNA clone UI-R-C2p-qw-g-04-0-UI 3, mRNA sequence.	AI555354	-1.599
Fzr1_predicted	801974	1375546_at	Fzr1_predicted	Fizzy/cell division cycle 20 related 1 (Drosophila) (predicted)	AI009616	-1.597
Pdia4	809784	1370007_at	Pdia4,Erp70,Erp72	protein disulfide isomerase associated 4	NM_053849	-1.596
Phlpp	812217	1368262_at	Phlpp,Scop,Plekhe1	PH domain and leucine rich repeat protein phosphatase	NM_021657	-1.596
Pkm2	809868	1369931_at	Pkm2,Pk3,PKM12	pyruvate kinase, muscle	NM_053297	-1.596
Smad1	804140	1389373_at	Smad1	MAD homolog 1 (Drosophila)	AI029555	-1.594
LOC689399	1037140	1393816_at	LOC689399	Hypothetical protein LOC689399	AI555801	-1.594
1392368_at	1038455	1392368_at	1392368_at	UI-R-BS1-ayh-h-01-0-UI.s1 UI-R-BS1 Rattus norvegicus cDNA clone UI-R-BS1-ayh-h-01-0-UI 3, mRNA sequence.	BE117273	-1.594
Cdkn3_predicted	806093	1372685_at	Cdkn3_predicted	Cyclin-dependent kinase inhibitor 3 (predicted)	BE113362	-1.593
Rrbp1_predicted	807534	1388413_at	Rrbp1_predicted	Ribosome binding protein 1 homolog 180kDa (dog) (predicted)	BI282760	-1.591
RGD1565927_predicted	815908	1376937_at	RGD1565927_predicted	Similar to 4631422O05Rik protein (predicted)	BM389685	-1.591
Sorl1	1037255	1393626_at	Sorl1	UI-R-BU0-ang-f-05-0-UI.r1 UI-R-BU0 Rattus norvegicus cDNA clone UI-R-BU0-ang-f-05-0-UI 5, mRNA sequence.	BF562507	-1.59
RGD1308772_predicted	1042043	1383933_at	RGD1308772_predicted	Similar to KIAA0564 protein (predicted)	AI136714	-1.576
LOC362792	804431	1373785_at	LOC362792	Similar to phospholipase D family, member 4	AA848738	-1.57
1391438_at	1039323	1391438_at	1391438_at	EST448437 Rat Gene Index, normalized rat, Rattus norvegicus cDNA Rattus norvegicus cDNA clone RGIEH36 3 sequence, mRNA sequence.	BF283846	-1.569
RGD1308297	1036484	1394756_at	RGD1308297	UI-R-A1-ex-g-07-0-UI.s1 UI-R-A1 Rattus norvegicus cDNA clone UI-R-A1-ex-g-07-0-UI 3, mRNA sequence.	AA955494	-1.567
1397348_at	1033818	1397348_at	1397348_at	UI-R-BJ1-azp-f-09-0-UI.s1 UI-R-BJ1 Rattus norvegicus cDNA clone UI-R-BJ1-azp-f-09-0-UI 3, mRNA sequence.	BE118444	-1.565
Gfpt1	805030	1373373_at	Gfpt1,GFA,GFAT,Gfpt,GFAT1,GFAT1m,MGC95214	UI-R-DK0-cee-g-03-0-UI.s1 UI-R-DK0 Rattus norvegicus cDNA clone UI-R-DK0-cee-g-03-0-UI 3, mRNA sequence.	BI295011	-1.562
LOC686250	810350	1369631_at	LOC686250,Myo1c	gb:AI012566 /DB_XREF=gi:3226398 /DB_XREF=EST207017 /CLONE=RPLAZ02 /FEA=FLmRNA /CNT=31 /TID=Rn.55135.1 /TIER=Stack /STK=6 /UG=Rn.55135 /LL=65261 /UG_GENE=Myr2 /UG_TITLE=unconventional myosin Myr2 I heavy chain /FL=gb:NM_023092.1	AI012566	-1.561
Kcnab2	1039539	1391203_at	Kcnab2	UI-R-CA0-bpc-c-02-0-UI.s1 UI-R-CA0 Rattus norvegicus cDNA clone UI-R-CA0-bpc-c-02-0-UI 3, mRNA sequence.	BF415296	-1.554
Folr2_predicted	816592	1390348_at	Folr2_predicted	UI-R-CW0-bwc-b-11-0-UI.s1 UI-R-CW0 Rattus norvegicus cDNA clone UI-R-CW0-bwc-b-11-0-UI 3, mRNA sequence.	BI274054	-1.553
Ctsc	1033402	1397808_at	Ctsc,CATC	EST351472 Rat gene index, normalized rat, norvegicus, Bento Soares Rattus norvegicus cDNA clone RGIGS02 5 end, mRNA sequence.	AW920064	-1.552
Zcchc7_predicted	1041560	1384380_at	Zcchc7_predicted	UI-R-C3-sw-c-12-0-UI.s1 UI-R-C3 Rattus norvegicus cDNA clone UI-R-C3-sw-c-12-0-UI 3, mRNA sequence.	AI535316	-1.551
RGD1311162_predicted	807439	1371667_at	RGD1311162_predicted	Similar to RIKEN cDNA C530043G21 gene	BG380728	-1.551
Camk4	801906	1375598_at	Camk4,Ccdpk,RATCCDPK	UI-R-CA0-baz-b-05-0-UI.s1 UI-R-CA0 Rattus norvegicus cDNA clone UI-R-CA0-baz-b-05-0-UI 3, mRNA sequence.	BE119628	-1.551
Aspa	811828	1368563_at	Aspa,MGC93407,MGC93408	aspartoacylase	NM_024399	-1.55
Hmgn3	807022	1371989_at	Hmgn3	High mobility group nucleosomal binding domain 3	BM386357	-1.546
Dapk1_predicted	816151	1376788_at	Dapk1_predicted	Death associated protein kinase 1 (predicted)	AA818353	-1.545
Siglec10_predicted	1036667	1394501_at	Siglec10_predicted	Sialic acid binding Ig-like lectin 10 (predicted)	BM390379	-1.544
RGD1565149_predicted	806272	1372495_at	RGD1565149_predicted	Similar to chromosome 16 open reading frame 7 (predicted)	BI274679	-1.544
Timp1	813064	1367712_at	Timp1,Timp,TIMP-1	tissue inhibitor of metallopeptidase 1	NM_053819	-1.543
1374719_at	803141	1374719_at	1374719_at	EST449930 Rat Gene Index, normalized rat, Rattus norvegicus cDNA Rattus norvegicus cDNA clone RGIFD75 3 sequence, mRNA sequence.	BF285339	-1.541
BS69	1038006	1392846_at	BS69,MGC72621	gb:AA944574 /DB_XREF=gi:3104490 /DB_XREF=EST200073 /CLONE=REMAL27 /FEA=EST /CNT=2 /TID=Rn.7757.1 /TIER=ConsEnd /STK=1 /UG=Rn.7757 /UG_TITLE=ESTs	AA944574	-1.541
Ier5	804234	1389355_at	Ier5	EST449778 Rat Gene Index, normalized rat, Rattus norvegicus cDNA Rattus norvegicus cDNA clone RGIFB52, mRNA sequence.	BF285187	-1.54
Clic4	806369	1388759_at	Clic4	UI-R-CN1-cji-d-16-0-UI.s1 UI-R-CN1 Rattus norvegicus cDNA clone UI-R-CN1-cji-d-16-0-UI 3, mRNA sequence.	BM389875	-1.539
1376150_at	816996	1376150_at	1376150_at	UI-R-CW0s-cce-g-11-0-UI.s1 UI-R-CW0s Rattus norvegicus cDNA clone UI-R-CW0s-cce-g-11-0-UI 3, mRNA sequence.	BI282755	-1.538
Slc2a3	806484	1372326_at	Slc2a3	Solute carrier family 2 (facilitated glucose transporter), member 3	AA901341	-1.535
Ctbs	812202	1368331_at	Ctbs	chitobiase, di-N-acetyl-	NM_031023	-1.53
1392536_at	1038318	1392536_at	1392536_at	UI-R-C2p-of-a-12-0-UI.s1 UI-R-C2p Rattus norvegicus cDNA clone UI-R-C2p-of-a-12-0-UI 3, mRNA sequence.	AI136839	-1.53
Alas1	812640	1367982_at	Alas1,ALAS	aminolevulinic acid synthase 1	NM_024484	-1.528
Ptpn6	812584	1368010_at	Ptpn6,Ptph6,Shp-1,MGC124580	protein tyrosine phosphatase, non-receptor type 6	NM_053908	-1.528
1377944_at	1047578	1377944_at	1377944_at	UI-R-C4-alj-g-04-0-UI.s1 UI-R-C4 Rattus norvegicus cDNA clone UI-R-C4-alj-g-04-0-UI 3, mRNA sequence.	AW532214	-1.528
Myadm	807350	1388453_at	Myadm	Myeloid-associated differentiation marker	BI296048	-1.526
1395944_at	1035190	1395944_at	1395944_at	UI-R-C3-tp-d-06-0-UI.s1 UI-R-C3 Rattus norvegicus cDNA clone UI-R-C3-tp-d-06-0-UI 3, mRNA sequence.	AI548667	-1.524
Ppp3ca	1035704	1395436_at	Ppp3ca,Calna1	UI-R-CA1-bka-e-09-0-UI.s1 UI-R-CA1 Rattus norvegicus cDNA clone UI-R-CA1-bka-e-09-0-UI 3, mRNA sequence.	BF415556	-1.521
Nrp1	804728	1373577_at	Nrp1	UI-R-BS1-ayj-g-02-0-UI.s1 UI-R-BS1 Rattus norvegicus cDNA clone UI-R-BS1-ayj-g-02-0-UI 3, mRNA sequence.	BE116566	-1.519
Dpy19l1_predicted	803803	1389483_at	Dpy19l1_predicted	Dpy-19-like 1 (C. elegans) (predicted)	AI408686	-1.517
Centd2	807231	1388511_at	Centd2	Centaurin, delta 2	AI412079	-1.515
LOC315756	1035546	1395716_at	LOC315756	EST350690 Rat gene index, normalized rat, norvegicus, Bento Soares Rattus norvegicus cDNA clone RGIFU03 5 end, mRNA sequence.	AW919386	-1.515
LOC313052	814699	1392607_at	LOC313052	UI-R-CA1-bcd-g-02-0-UI.s1 UI-R-CA1 Rattus norvegicus cDNA clone UI-R-CA1-bcd-g-02-0-UI 3, mRNA sequence.	BF391141	-1.514
Sat	807310	1371774_at	Sat	Spermidine/spermine N1-acetyl transferase	AA893220	-1.514
1392853_at	1038013	1392853_at	1392853_at	UI-R-CN0-blq-f-05-0-UI.s1 UI-R-CN0 Rattus norvegicus cDNA clone UI-R-CN0-blq-f-05-0-UI 3, mRNA sequence.	BF417654	-1.512
Cd200	810312	1369670_at	Cd200,Mox2,Cspmo2,MRCOX2,MGC108657	Cd200 antigen	NM_031518	-1.511
Ublcp1	806192	1372540_at	Ublcp1	DRNBZA06 Rat DRG Library Rattus norvegicus cDNA clone DRNBZA06 5, mRNA sequence.	BG671872	-1.511
RGD1310799_predicted	1038699	1392015_at	RGD1310799_predicted	UI-R-CA0-bfi-c-02-0-UI.s1 UI-R-CA0 Rattus norvegicus cDNA clone UI-R-CA0-bfi-c-02-0-UI 3, mRNA sequence.	BF392359	-1.508
Centd3_predicted	1039239	1391503_at	Centd3_predicted	EST446543 Rat Gene Index, normalized rat, Rattus norvegicus cDNA Rattus norvegicus cDNA clone RGIDA01 3 sequence, mRNA sequence.	BF281952	-1.505
Kif22	806304	1372516_at	Kif22	Kinesin family member 22	AI317842	-1.504
Sgpl1	805667	1372890_at	Sgpl1,spl,Spgl1	UI-R-CN1-cjp-c-18-0-UI.s1 UI-R-CN1 Rattus norvegicus cDNA clone UI-R-CN1-cjp-c-18-0-UI 3, mRNA sequence.	BM389696	-1.501
1377309_at	815419	1377309_at	1377309_at	UI-R-E1-fx-b-07-0-UI.s1 UI-R-E1 Rattus norvegicus cDNA clone UI-R-E1-fx-b-07-0-UI 3, mRNA sequence.	AA963085	1.501
Ncald	805590	1372953_at	Ncald	gb:AI101330 /DB_XREF=gi:3706248 /DB_XREF=EST210619 /CLONE=RBRBL55 /FEA=EST /CNT=11 /TID=Rn.13744.1 /TIER=Stack /STK=10 /UG=Rn.13744 /UG_TITLE=ESTs	AI101330	1.503
Bhlhb5_predicted	1037185	1393708_at	Bhlhb5_predicted	Basic helix-loop-helix domain containing, class B5 (predicted)	BE115766	1.504
RGD1564241_predicted	1039146	1391564_at	RGD1564241_predicted	Similar to zinc finger protein 426 (predicted)	AW526015	1.504
Ddb2_predicted	814723	1380568_a_at	Ddb2_predicted	UI-R-Y0-vc-f-06-0-UI.s1 UI-R-Y0 Rattus norvegicus cDNA clone UI-R-Y0-vc-f-06-0-UI 3, mRNA sequence.	AI575274	1.508
LOC308393	1042228	1383659_a_at	LOC308393	UI-R-CT0-bty-g-05-0-UI.s1 UI-R-CT0 Rattus norvegicus cDNA clone UI-R-CT0-bty-g-05-0-UI 3, mRNA sequence.	BG380561	1.509
Gtf3a	808318	1371035_at	Gtf3a	General transcription factor III A	BE098763	1.509
B3gnt1_predicted	1041201	1384791_at	B3gnt1_predicted	UDP-GlcNAc:betaGal beta-1,3-N-acetylglucosaminyltransferase 1 (predicted)	AI112158	1.51
Txk	1040091	1386162_at	Txk	TXK tyrosine kinase	AI009944	1.512
Acpl2	804665	1389229_at	Acpl2	Acid phosphatase-like 2	AI113146	1.512
LOC304558	1039976	1386805_at	LOC304558	Similar to TPR repeat-containing protein KIAA1043	BF554446	1.512
Bcl11b_predicted	1038783	1391948_at	Bcl11b_predicted	UI-R-CN1-cjq-g-19-0-UI.s1 UI-R-CN1 Rattus norvegicus cDNA clone UI-R-CN1-cjq-g-19-0-UI 3, mRNA sequence.	BM390227	1.513
Raly	807781	1388363_at	Raly	UI-R-DZ0-cko-i-14-0-UI.s1 NCI_CGAP_DZ0 Rattus norvegicus cDNA clone IMAGE:7338424 3, mRNA sequence.	BM389226	1.514
RGD1566317_predicted	814412	1384202_at	RGD1566317_predicted	Similar to Tescalcin (predicted)	BI287326	1.515
RGD1564300_predicted	804524	1373731_at	RGD1564300_predicted	gb:AI409901 /DB_XREF=gi:4253405 /DB_XREF=EST238194 /CLONE=RPLDN04 /FEA=EST /CNT=8 /TID=Rn.9483.1 /TIER=Stack /STK=8 /UG=Rn.9483 /UG_TITLE=ESTs	AI409901	1.517
Ghitm	805290	1373142_at	Ghitm	UI-R-A0-bi-h-01-0-UI.s1 UI-R-A0 Rattus norvegicus cDNA clone UI-R-A0-bi-h-01-0-UI 3 similar to gb|AA177779|AA177779 mt21a09.r1 Soares mouse 3NbMS Mus musculus cDNA clone 621688 5, mRNA sequence.	AA858928	1.518
Igtp	1034971	1396163_at	Igtp	Interferon gamma induced GTPase	BF563316	1.518
Smad4	812801	1367910_at	Smad4,Madh4	MAD homolog 4 (Drosophila)	AB010954	1.519
1377479_at	815211	1377479_at	1377479_at	UI-R-DK0-cew-f-08-0-UI.s1 UI-R-DK0 Rattus norvegicus cDNA clone UI-R-DK0-cew-f-08-0-UI 3, mRNA sequence.	BI296128	1.52
LOC365096	816965	1376226_at	LOC365096	UI-R-CU0-bve-b-07-0-UI.s1 UI-R-CU0 Rattus norvegicus cDNA clone UI-R-CU0-bve-b-07-0-UI 3, mRNA sequence.	BG377636	1.521
Pard6b_predicted	1042573	1383224_at	Pard6b_predicted	Par-6 (partitioning defective 6) homolog beta (C. elegans) (predicted)	BF525012	1.521
Eef1a1	1035562	1395586_at	Eef1a1,EF1A,ALPHA,EEF-1,EEF1A	UI-R-BT0-qg-a-06-0-UI.r1 UI-R-BT0 Rattus norvegicus cDNA clone UI-R-BT0-qg-a-06-0-UI 5, mRNA sequence.	BF545930	1.522
Art2b	808915	1370629_at	Art2b,Rt6,Art2,Art2a,RT6.2,MGC116041	ADP-ribosyltransferase 2b	M85193	1.525
LOC500592	1037039	1393866_at	LOC500592	Similar to tumor necrosis factor receptor superfamily, member 25	AI137157	1.526
Kcnmb4	811564	1387318_at	Kcnmb4	potassium large conductance calcium-activated channel, subfamily M, beta member 4	AY028605	1.528
Evl	802178	1389921_at	Evl	UI-R-CA1-biw-f-19-0-UI.s1 UI-R-CA1 Rattus norvegicus cDNA clone UI-R-CA1-biw-f-19-0-UI 3, mRNA sequence.	BF404078	1.529
RGD1560755_predicted	805249	1373228_at	RGD1560755_predicted	Similar to D8Ertd354e protein (predicted)	BI288760	1.53
Acp6	1034975	1396167_at	Acp6	Acid phosphatase 6, lysophosphatidic	BF555852	1.53
Id3	809959	1387769_a_at	Id3	inhibitor of DNA binding 3	AF000942	1.532
Lef1	809617	1370138_at	Lef1	lymphoid enhancer binding factor 1	NM_130429	1.538
Chd1_predicted	814700	1382339_a_at	Chd1_predicted	UI-R-E0-ce-a-10-0-UI.s1 UI-R-E0 Rattus norvegicus cDNA clone UI-R-E0-ce-a-10-0-UI 3 similar to gi|1649779|gb|AA103618|AA103618 mo39a01.r1 Life Tech mouse embryo 15 5dpc 10667012 Mus musculus cDNA clone 555912 5, mRNA sequence.	AA875265	1.539
1397564_at	1033596	1397564_at	1397564_at	EST451550 Rat Gene Index, normalized rat, Rattus norvegicus cDNA Rattus norvegicus cDNA clone RGIFX06 3 sequence, mRNA sequence.	BF286959	1.539
RGD1562438_predicted	816276	1376678_at	RGD1562438_predicted	Similar to amyloid beta (A4) precursor protein-binding, family B, member 2 (predicted)	BF283712	1.54
Cnn3	809533	1387856_at	Cnn3	Calponin 3, acidic	BI274457	1.541
Fkbp1a	810335	1369621_s_at	Fkbp1a	Rattus norvegicus FK506 binding protein 1a (Fkbp1a), mRNA.	NM_053308	1.543
Rad23b	1039227	1391491_a_at	Rad23b	UI-R-CU0-buw-c-05-0-UI.s1 UI-R-CU0 Rattus norvegicus cDNA clone UI-R-CU0-buw-c-05-0-UI 3, mRNA sequence.	BG377084	1.543
Trp53bp2_predicted	1041938	1383981_at	Trp53bp2_predicted	Transformation related protein 53 binding protein 2 (predicted)	BE102377	1.544
RGD1564315_predicted	816168	1390474_at	RGD1564315_predicted	Similar to RIKEN cDNA 9330161F08 (predicted)	AA859508	1.545
RGD1306894_predicted	1035292	1395900_at	RGD1306894_predicted	Similar to RIKEN cDNA 5830457O10 (predicted)	AW525815	1.546
1391741_a_at	1039020	1391741_a_at	1391741_a_at	UI-R-A1-dp-b-01-0-UI.s1 UI-R-A1 Rattus norvegicus cDNA clone UI-R-A1-dp-b-01-0-UI 3 similar to gi|1825841|gb|AA216849|AA216849 mu88g06.r1 Soares mouse lymph node NbMLN Mus musculus cDNA clone 652666 5, mRNA sequence.	AA901290	1.548
LOC498697	814278	1384301_at	LOC498697	UI-R-CA0-axq-h-02-0-UI.s1 UI-R-CA0 Rattus norvegicus cDNA clone UI-R-CA0-axq-h-02-0-UI 3, mRNA sequence.	BE113571	1.551
Cd96	1043266	1382507_at	Cd96	CD96 antigen	AW919878	1.552
Ssbp3	806288	1388781_at	Ssbp3,Ssdp,Ssdp3,MGC124589	UI-R-BJ0p-afw-h-10-0-UI.s1 UI-R-BJ0p Rattus norvegicus cDNA clone UI-R-BJ0p-afw-h-10-0-UI 3, mRNA sequence.	AW434329	1.554
Icos	808766	1370769_a_at	Icos,Ailim	inducible T-cell co-stimulator	AB023133	1.555
1398686_at	1032717	1398686_at	1398686_at	EST452681 Rat Gene Index, normalized rat, Rattus norvegicus cDNA Rattus norvegicus cDNA clone RGIGP40 3 sequence, mRNA sequence.	BF288090	1.558
Hpcal1	810437	1369562_at	Hpcal1,Nvp3,NVP-3,VILIP-3,MGC105459	hippocalcin-like 1	NM_017356	1.573
Mnat1	817318	1375956_at	Mnat1	gb:AI104569 /DB_XREF=gi:3708906 /DB_XREF=EST213858 /CLONE=RHECF36 /FEA=EST /CNT=8 /TID=Rn.15168.1 /TIER=ConsEnd /STK=5 /UG=Rn.15168 /UG_TITLE=ESTs, Highly similar to CDK-ACTIVATING KINASE ASSEMBLY FACTOR MAT1 (M.musculus)	AI104569	1.573
RGD1310571	807193	1388532_at	RGD1310571	Similar to hypothetical protein	AI599496	1.574
1398406_at	803017	1398406_at	1398406_at	gb:AI102382 /DB_XREF=gi:3707171 /DB_XREF=EST211671 /CLONE=RBRCC81 /FEA=EST /CNT=7 /TID=Rn.20398.1 /TIER=Stack /STK=6 /UG=Rn.20398 /UG_TITLE=ESTs	AI102382	1.576
LOC498228	1042487	1383457_at	LOC498228	UI-R-C3-tj-g-02-0-UI.s1 UI-R-C3 Rattus norvegicus cDNA clone UI-R-C3-tj-g-02-0-UI 3, mRNA sequence.	AI709793	1.579
Klre1	1045270	1380313_at	Klre1	gb:AA848998 /DB_XREF=gi:4131693 /DB_XREF=EST191760 /CLONE=RLUAI84 /FEA=EST /CNT=3 /TID=Rn.16199.1 /TIER=ConsEnd /STK=2 /UG=Rn.16199 /UG_TITLE=ESTs, Weakly similar to CD94_HUMAN NATURAL KILLER CELLS ANTIGEN CD94 (H.sapiens)	AA848998	1.584
LOC308393	1037813	1393122_at	LOC308393	UI-R-CT0-bty-g-05-0-UI.s1 UI-R-CT0 Rattus norvegicus cDNA clone UI-R-CT0-bty-g-05-0-UI 3, mRNA sequence.	BG380561	1.584
Tnfsf11	810844	1369282_at	Tnfsf11,RANKL	tumor necrosis factor (ligand) superfamily, member 11	NM_057149	1.586
Paqr5	1047059	1378470_at	Paqr5	Progestin and adipoQ receptor family member V	BM384409	1.591
RGD1305989_predicted	1043238	1382475_at	RGD1305989_predicted	UI-R-C1-ll-c-05-0-UI.s1 UI-R-C1 Rattus norvegicus cDNA clone UI-R-C1-ll-c-05-0-UI 3, mRNA sequence.	AI060133	1.592
Rgs10	815169	1390707_at	Rgs10	Regulator of G-protein signalling 10	BI281632	1.595
Sephs1	804768	1389215_at	Sephs1	Selenophosphate synthetase 1	AI407424	1.603
1374915_at	802823	1374915_at	1374915_at	UI-R-BJ1-awd-f-08-0-UI.s1 UI-R-BJ1 Rattus norvegicus cDNA clone UI-R-BJ1-awd-f-08-0-UI 3, mRNA sequence.	BE113321	1.608
Acn9	805750	1372847_at	Acn9	ACN9 homolog (S. cerevisiae)	AW524458	1.614
Dok2_predicted	1040678	1385336_at	Dok2_predicted	Docking protein 2 (predicted)	BF397977	1.616
Tssc4	814635	1382841_at	Tssc4	Tumor-suppressing subchromosomal transferable fragment 4	AI113091	1.616
RGD1561440_predicted	802191	1389926_at	RGD1561440_predicted,RGD1561602_predicted	UI-R-Y0-abj-h-05-0-UI.s1 UI-R-Y0 Rattus norvegicus cDNA clone UI-R-Y0-abj-h-05-0-UI 3, mRNA sequence.	AI764477	1.619
Mllt3	812241	1368279_at	Mllt3,Af9,Af-9	myeloid/lymphoid or mixed-lineage leukemia,translocated to, 3 (trithorax homolog, Drosophila)	NM_053718	1.62
Ank	1040134	1386344_at	Ank	DRAAAH02 Rat DRG Library Rattus norvegicus cDNA clone DRAAAH02 3, mRNA sequence.	BG662519	1.625
Klrd1	810791	1369306_at	Klrd1,Cd94	killer cell lectin-like receptor, subfamily D, member 1	NM_012745	1.628
Cd3e_predicted	801881	1389997_at	Cd3e_predicted	CD3 antigen, epsilon polypeptide (predicted)	AA945909	1.635
Sox4_predicted	802557	1375123_at	Sox4_predicted	SRY-box containing gene 4 (predicted)	BE115519	1.646
RGD1309585_predicted	813321	1399151_at	RGD1309585_predicted	Similar to hypothetical protein FLJ11526 (predicted)	AI029110	1.653
RGD1307760	803887	1374210_at	RGD1307760	Similar to RIKEN cDNA 2510027N19	BM383870	1.656
LOC498544	803818	1389488_at	LOC498544	gb:AA800750 /DB_XREF=gi:2863705 /DB_XREF=EST190247 /CLONE=RLUAL03 /FEA=EST /CNT=7 /TID=Rn.25125.1 /TIER=Stack /STK=7 /UG=Rn.25125 /UG_TITLE=ESTs, Moderately similar to POL3 MOUSE RETROVIRUS-RELATED POL POLYPROTEIN (M.musculus)	AA800750	1.662
Cd3z	808932	1388026_at	Cd3z,TCRzeta	CD3 antigen, zeta polypeptide	L08447	1.665
LOC301334	816930	1376203_at	LOC301334	Similar to Rho guanine nucleotide exchange factor 4 isoform a	BF285996	1.665
MGC125004	1037116	1393791_at	MGC125004	Similar to T cell receptor interacting molecule	AI044622	1.666
Tmsbl1	809205	1370442_at	Tmsbl1	thymosin beta-like protein 1	U25684	1.67
RGD1311738	814389	1384027_a_at	RGD1311738	UI-R-C2-nd-g-08-0-UI.s1 UI-R-C2 Rattus norvegicus cDNA clone UI-R-C2-nd-g-08-0-UI 3, mRNA sequence.	AI072042	1.672
Ephb6	1046548	1378997_at	Ephb6	Eph receptor B6	BM391684	1.678
Chn2	811696	1368675_at	Chn2	chimerin (chimaerin) 2	NM_032084	1.681
MGC95152	1035641	1395519_at	MGC95152	Similar to B230212L03Rik protein	BG670960	1.689
Spata6	811738	1368643_at	Spata6,Hash	spermatogenesis associated 6	NM_134392	1.694
LOC679126	1032811	1398625_at	LOC679126	DRNBOG11 Rat DRG Library Rattus norvegicus cDNA clone DRNBOG11 5, mRNA sequence.	BG673169	1.706
Ptpn22_predicted	1045289	1380333_at	Ptpn22_predicted	Protein tyrosine phosphatase, non-receptor type 22 (lymphoid) (predicted)	AW915666	1.713
Tusc4	1036600	1394580_at	Tusc4	UI-R-BS2-beu-f-06-0-UI.s1 UI-R-BS2 Rattus norvegicus cDNA clone UI-R-BS2-beu-f-06-0-UI 3, mRNA sequence.	BF396742	1.719
Cd40lg	811530	1368800_at	Cd40lg,Tnfsf5	CD40 ligand	NM_053353	1.723
Lrp11_predicted	1041873	1384069_at	Lrp11_predicted	Low density lipoprotein receptor-related protein 11 (predicted)	BG670059	1.726
Tcf12	811312	1387374_at	Tcf12,SCBPA	transcription factor 12	NM_013176	1.728
Rcn1_predicted	817412	1375921_at	Rcn1_predicted	Reticulocalbin 1 (predicted)	BF281577	1.732
Gata3	810471	1369525_at	Gata3	GATA binding protein 3	NM_133293	1.744
Tpmt	808635	1370821_at	Tpmt	thiopurine methyltransferase	AF120100	1.746
Rab3ip	809722	1387821_at	Rab3ip,RABIN3	RAB3A interacting protein	NM_017313	1.756
Nedd4a	1040113	1386263_at	Nedd4a	gb:AI227677 /DB_XREF=gi:3811564 /DB_XREF=EST224372 /CLONE=RBRCK15 /FEA=EST /CNT=1 /TID=Rn.22671.3 /TIER=ConsEnd /STK=1 /UG=Rn.22671 /UG_TITLE=ESTs	AI227677	1.757
Prkch	810080	1369830_at	Prkch,MGC93383	protein kinase C, eta	NM_031085	1.759
Nedd4a	1042012	1383899_at	Nedd4a	UI-R-CX0-bxk-c-10-0-UI.s1 UI-R-CX0 Rattus norvegicus cDNA clone UI-R-CX0-bxk-c-10-0-UI 3, mRNA sequence.	BI277849	1.77
RGD1562408_predicted	1045973	1379653_a_at	RGD1562408_predicted	Similar to SH2 domain protein 1A (Signaling lymphocyte activation molecule-associated protein) (predicted)	AI176327	1.786
1390300_at	816735	1390300_at	1390300_at	UI-R-DM1-cka-h-18-0-UI.s1 UI-R-DM1 Rattus norvegicus cDNA clone UI-R-DM1-cka-h-18-0-UI 3, mRNA sequence.	BM383635	1.787
Gimap1	1043397	1382328_at	Gimap1	GTPase, IMAP family member 1	AW918029	1.788
LOC498696	802534	1389818_at	LOC498696	UI-R-C0-hp-g-06-0-UI.s1 UI-R-C0 Rattus norvegicus cDNA clone UI-R-C0-hp-g-06-0-UI 3, mRNA sequence.	AA997712	1.795
Rkhd3_predicted	1045035	1380682_at	Rkhd3_predicted	Ring finger and KH domain containing 3 (predicted)	BF396302	1.796
1396288_s_at	1034950	1396288_s_at	1396288_s_at	UI-R-CW0-bwa-h-09-0-UI.s1 UI-R-CW0 Rattus norvegicus cDNA clone UI-R-CW0-bwa-h-09-0-UI 3, mRNA sequence.	BI273954	1.802
Sigirr	1046898	1378605_at	Sigirr	Single immunoglobulin and toll-interleukin 1 receptor (TIR) domain	AA818702	1.803
Krt10	805171	1373254_at	Krt10	Keratin 10	BI282479	1.811
1397204_s_at	1033966	1397204_s_at	1397204_s_at	UI-R-CN1-cjm-d-24-0-UI.s2 UI-R-CN1 Rattus norvegicus cDNA clone UI-R-CN1-cjm-d-24-0-UI 3, mRNA sequence.	BM385125	1.814
RGD1565881_predicted	1046662	1378812_at	RGD1565881_predicted	Similar to expressed sequence AI854635 (predicted)	BF412101	1.829
1381115_at	1044578	1381115_at	1381115_at	UI-R-BS0-aog-g-06-0-UI.s1 UI-R-BS0 Rattus norvegicus cDNA clone UI-R-BS0-aog-g-06-0-UI 3, mRNA sequence.	AW536039	1.836
Usp44_predicted	1042903	1382912_at	Usp44_predicted	Ubiquitin specific protease 44 (predicted)	BE103768	1.837
Ank	810884	1369249_at	Ank	progressive ankylosis homolog (mouse)	NM_053714	1.846
LOC310926	805566	1388985_at	LOC310926,Aa1011,Aa1262,Ac1147,Ab2-057	gb:AI012869 /DB_XREF=gi:3226701 /DB_XREF=EST207320 /CLONE=RPLBC63 /FEA=EST /CNT=22 /TID=Rn.25004.1 /TIER=Stack /STK=9 /UG=Rn.25004 /UG_TITLE=ESTs	AI012869	1.86
Klrk1	810416	1369549_at	Klrk1,NKG2D,Nkrp2	killer cell lectin-like receptor subfamily K, member 1	NM_133512	1.863
Sesn1_predicted	1035347	1395809_at	Sesn1_predicted	Sestrin 1 (predicted)	AI104331	1.865
Dpt_predicted	807391	1371732_at	Dpt_predicted	Dermatopontin (predicted)	BI285485	1.871
RGD1564596_predicted	1043630	1382111_at	RGD1564596_predicted	Similar to RIKEN cDNA 2010001H14 (predicted)	AI454360	1.897
LOC501091	1033715	1397537_at	LOC501091	Similar to Discs large homolog 5 (Placenta and prostate DLG) (Discs large protein P-dlg)	BG665530	1.897
RGD1309651_predicted	806136	1372598_at	RGD1309651_predicted	Similar to 1190005I06Rik protein (predicted)	BE112738	1.905
Gfi1	1045228	1380421_s_at	Gfi1	Growth factor independent 1	AW532194	1.908
Tcrg	1041850	1384045_at	Tcrg,T-cell receptor, gamma chain,T-cell receptor gamma cluster,T-cell receptor, gamma cluster	EST452971 Rat Gene Index, normalized rat, Rattus norvegicus cDNA Rattus norvegicus cDNA clone RGIGT18 3 sequence, mRNA sequence.	BF288380	1.909
1379021_a_at	1046570	1379021_a_at	1379021_a_at	gb:AI170497 /DB_XREF=gi:3710537 /DB_XREF=EST216425 /CLONE=RLUCO46 /FEA=EST /CNT=1 /TID=Rn.23517.2 /TIER=ConsEnd /STK=1 /UG=Rn.23517 /UG_TITLE=ESTs	AI170497	1.935
Pex13_predicted	1033152	1397996_at	Pex13_predicted	UI-R-CA1-bbv-a-03-0-UI.s1 UI-R-CA1 Rattus norvegicus cDNA clone UI-R-CA1-bbv-a-03-0-UI 3, mRNA sequence.	BF387766	1.985
1391551_at	1039135	1391551_at	1391551_at	UI-R-DO1-cmk-j-04-0-UI.s1 UI-R-DO1 Rattus norvegicus cDNA clone UI-R-DO1-cmk-j-04-0-UI 3, mRNA sequence.	BM391857	2.012
1392025_x_at	1038708	1392025_x_at	1392025_x_at	UI-R-DQ0-ciz-l-17-0-UI.s1 UI-R-DQ0 Rattus norvegicus cDNA clone UI-R-DQ0-ciz-l-17-0-UI 3, mRNA sequence.	BI303277	2.144
Scrn1	1037960	1392963_at	Scrn1	Secernin 1	BI276031	2.295
LOC690559	1040679	1385338_at	LOC690559	Similar to reduced expression 2	BM387792	2.328
Ecm2_predicted	1037605	1393210_at	Ecm2_predicted	UI-R-Y0-lu-b-11-0-UI.s1 UI-R-Y0 Rattus norvegicus cDNA clone UI-R-Y0-lu-b-11-0-UI 3, mRNA sequence.	AI070116	2.331
1391481_at	1039219	1391481_at	1391481_at	UI-R-BX0-asa-f-10-0-UI.s1 UI-R-BX0 Rattus norvegicus cDNA clone UI-R-BX0-asa-f-10-0-UI 3, mRNA sequence.	BE104424	2.332
Pdzd4_predicted	802679	1375012_at	Pdzd4_predicted	PDZ domain containing 4 (predicted)	BF399627	2.363
1371196_at	808120	1371196_at	1371196_at	gb:M23890.1 /DB_XREF=gi:207211 /FEA=mRNA /CNT=2 /TID=Rn.9951.1 /TIER=ConsEnd /STK=0 /UG=Rn.9951 /UG_TITLE=Rat T-cell receptor unproductive beta-chain mRNA V-region (V-D-J-C), clone CRTB320 /DEF=Rat T-cell receptor unproductive beta-chain mRNA V-region (V-D-J-C), clone CRTB320.	M23890	2.439
Pfkm	812822	1386961_at	Pfkm	UI-R-CV2-cgq-c-04-0-UI.s1 UI-R-CV2 Rattus norvegicus cDNA clone UI-R-CV2-cgq-c-04-0-UI 3, mRNA sequence.	BI291434	2.439
Podxl2_predicted	806965	1372048_at	Podxl2_predicted	Podocalyxin-like 2 (predicted)	BI276946	2.466
RGD1308720_predicted	1047858	1377588_at	RGD1308720_predicted	UI-R-CV2-cid-g-07-0-UI.s1 UI-R-CV2 Rattus norvegicus cDNA clone UI-R-CV2-cid-g-07-0-UI 3, mRNA sequence.	BI300335	2.554
1397897_x_at	1033345	1397897_x_at	1397897_x_at	UI-R-CW0-bwa-h-09-0-UI.s1 UI-R-CW0 Rattus norvegicus cDNA clone UI-R-CW0-bwa-h-09-0-UI 3, mRNA sequence.	BI273954	2.66
1380913_at	1044821	1380913_at	1380913_at	UI-R-CV1-bsl-h-07-0-UI.s1 UI-R-CV1 Rattus norvegicus cDNA clone UI-R-CV1-bsl-h-07-0-UI 3, mRNA sequence.	BG374053	2.712
1395381_at	1035795	1395381_at	1395381_at	UI-R-A0-ah-b-04-0-UI.r1 UI-R-A0 Rattus norvegicus cDNA clone UI-R-A0-ah-b-04-0-UI 5, mRNA sequence.	BF542239	2.788
1394990_at	1036280	1394990_at	1394990_at	UI-R-DL0-cin-j-13-0-UI.s1 UI-R-DL0 Rattus norvegicus cDNA clone UI-R-DL0-cin-j-13-0-UI 3, mRNA sequence.	BI301740	2.852
1384691_at	814334	1384691_at	1384691_at	UI-R-BJ1-awc-f-02-0-UI.s1 UI-R-BJ1 Rattus norvegicus cDNA clone UI-R-BJ1-awc-f-02-0-UI 3, mRNA sequence.	BE113194	2.924
1378249_x_at	1047287	1378249_x_at	1378249_x_at	UI-R-CA0-axk-g-01-0-UI.s1 UI-R-CA0 Rattus norvegicus cDNA clone UI-R-CA0-axk-g-01-0-UI 3, mRNA sequence.	BE110241	2.943
1377706_x_at	1047816	1377706_x_at	1377706_x_at	UI-R-E0-bx-f-04-0-UI.r1 UI-R-E0 Rattus norvegicus cDNA clone UI-R-E0-bx-f-04-0-UI 5, mRNA sequence.	BF549971	3.213
1379786_at	1045799	1379786_at	1379786_at	UI-R-C0-jg-a-03-0-UI.s1 UI-R-C0 Rattus norvegicus cDNA clone UI-R-C0-jg-a-03-0-UI 3, mRNA sequence.	AI029721	3.219
LOC498197	1034240	1396892_at	LOC498197	UI-R-C3-td-g-06-0-UI.s1 UI-R-C3 Rattus norvegicus cDNA clone UI-R-C3-td-g-06-0-UI 3, mRNA sequence.	AI548369	3.232
LOC501092	803349	1389600_at	LOC501092	Hypothetical LOC501092	AW524433	3.427
1385454_at	814136	1385454_at	1385454_at	UI-R-BO1-aiy-d-08-0-UI.s1 UI-R-BO1 Rattus norvegicus cDNA clone UI-R-BO1-aiy-d-08-0-UI 3, mRNA sequence.	AW526025	3.816
LOC679551	1036380	1394798_at	LOC679551	UI-R-E0-bv-c-12-0-UI.s1 UI-R-E0 Rattus norvegicus cDNA clone UI-R-E0-bv-c-12-0-UI 3, mRNA sequence.	AA859580	3.957
1384802_at	814342	1384802_at	1384802_at	UI-R-Y0-abo-b-03-0-UI.s1 UI-R-Y0 Rattus norvegicus cDNA clone UI-R-Y0-abo-b-03-0-UI 3, mRNA sequence.	AI715326	4.02
1383058_at	814526	1383058_at	1383058_at	gb:AI410438 /DB_XREF=gi:4253942 /DB_XREF=EST238731 /CLONE=RHECS72 /FEA=EST /CNT=21 /TID=Rn.4287.1 /TIER=ConsEnd /STK=0 /UG=Rn.4287 /UG_TITLE=ESTs	AI410438	4.313
1377705_at	1047815	1377705_at	1377705_at	UI-R-E0-bx-f-04-0-UI.r1 UI-R-E0 Rattus norvegicus cDNA clone UI-R-E0-bx-f-04-0-UI 5, mRNA sequence.	BF549971	4.784
1392155_at	1038685	1392155_at	1392155_at	UI-R-BO0-aie-h-08-0-UI.s1 UI-R-BO0 Rattus norvegicus cDNA clone UI-R-BO0-aie-h-08-0-UI 3, mRNA sequence.	AW523955	4.823
1397257_at	1034019	1397257_at	1397257_at	UI-R-CA0-axa-c-12-0-UI.s1 UI-R-CA0 Rattus norvegicus cDNA clone UI-R-CA0-axa-c-12-0-UI 3, mRNA sequence.	BE108093	5.06
1398183_at	1033047	1398183_at	1398183_at	UI-R-BJ1-auh-e-09-0-UI.s1 UI-R-BJ1 Rattus norvegicus cDNA clone UI-R-BJ1-auh-e-09-0-UI 3, mRNA sequence.	BE101139	5.187
1397007_at	1034209	1397007_at	1397007_at	UI-R-CZ0-byh-g-10-0-UI.s1 UI-R-CZ0 Rattus norvegicus cDNA clone UI-R-CZ0-byh-g-10-0-UI 3, mRNA sequence.	BI278529	5.238
LOC361915	813889	1394330_at	LOC361915,LRRGT00014,similar to LRRG00135	UI-R-E0-de-g-08-0-UI.r1 UI-R-E0 Rattus norvegicus cDNA clone UI-R-E0-de-g-08-0-UI 5, mRNA sequence.	BF544149	5.577
LOC361869	1046454	1379055_x_at	LOC361869	UI-R-CA1-bjv-b-07-0-UI.s1 UI-R-CA1 Rattus norvegicus cDNA clone UI-R-CA1-bjv-b-07-0-UI 3, mRNA sequence.	BF410240	5.651
LOC361915	1035109	1396155_at	LOC361915,LRRGT00014,similar to LRRG00135	EST448118 Rat Gene Index, normalized rat, Rattus norvegicus cDNA Rattus norvegicus cDNA clone RGIED50 3 sequence, mRNA sequence.	BF283527	5.692
1392192_at	1038576	1392192_at	1392192_at	UI-R-BT1-bny-d-04-0-UI.s1 UI-R-BT1 Rattus norvegicus cDNA clone UI-R-BT1-bny-d-04-0-UI 3, mRNA sequence.	BF413231	6.355
1393739_at	814230	1393739_at	1393739_at	UI-R-BS1-ayv-e-04-0-UI.s1 UI-R-BS1 Rattus norvegicus cDNA clone UI-R-BS1-ayv-e-04-0-UI 3, mRNA sequence.	BE108371	8.839
LOC501191	814236	1393759_at	LOC501191	UI-R-DN1-ckf-o-18-0-UI.s1 UI-R-DN1 Rattus norvegicus cDNA clone UI-R-DN1-ckf-o-18-0-UI 3, mRNA sequence.	BM385963	9.047
1395770_at	1035454	1395770_at	1395770_at	UI-R-CN1-cjs-h-20-0-UI.s1 UI-R-CN1 Rattus norvegicus cDNA clone UI-R-CN1-cjs-h-20-0-UI 3, mRNA sequence.	BM391695	11.871
LOC500719	1042875	1382882_x_at	LOC500719	UI-R-E1-gj-c-08-0-UI.s1 UI-R-E1 Rattus norvegicus cDNA clone UI-R-E1-gj-c-08-0-UI 3, mRNA sequence.	AA963228	11.952
LOC680281	1039636	1391152_at	LOC680281,LOC685769,LOC690576,LOC691414,RGD1563862_predicted	gb:AI412781 /DB_XREF=gi:4256285 /DB_XREF=EST241081 /CLONE=RBRDS62 /FEA=EST /CNT=3 /TID=Rn.64252.1 /TIER=ConsEnd /STK=3 /UG=Rn.64252 /UG_TITLE=ESTs	AI412781	18.06
1383517_at	1042394	1383517_at	1383517_at	UI-R-C0-hu-h-03-0-UI.s1 UI-R-C0 Rattus norvegicus cDNA clone UI-R-C0-hu-h-03-0-UI 3, mRNA sequence.	AA998001	19.658
1394541_at	1036707	1394541_at	1394541_at	UI-R-CN1-cjk-a-18-0-UI.s1 UI-R-CN1 Rattus norvegicus cDNA clone UI-R-CN1-cjk-a-18-0-UI 3, mRNA sequence.	BM387754	27.657

## Sheet: day1_overlap(7 fields, 922 reco
Accession #	Primary Sequence Name	Sequence ID	Sequence Code	Sequence Name(s)	Sequence Description	Fold Change
NM_031010	Alox15	809736	1387796_at	Alox15,12-LOX,Alox12	arachidonate 15-lipoxygenase	-34.371
BE113640	Slc4a1	810355	1387656_at	Slc4a1	UI-R-BJ1-awg-f-05-0-UI.s1 UI-R-BJ1 Rattus norvegicus cDNA clone UI-R-BJ1-awg-f-05-0-UI 3, mRNA sequence.	-33.48
BE111296	RGD1311960_predicted	803956	1374160_at	RGD1311960_predicted	Similar to RIKEN cDNA 1110063G11 (predicted)	-27.252
AW252129	Nfe2	802723	1375040_at	Nfe2	UI-R-BJ0-aee-e-07-0-UI.s1 UI-R-BJ0 Rattus norvegicus cDNA clone UI-R-BJ0-aee-e-07-0-UI 3, mRNA sequence.	-24.821
NM_013197	Alas2	812644	1367985_at	Alas2	aminolevulinic acid synthase 2	-24.344
AW144812	Bpgm	1042279	1383551_at	Bpgm	2,3-bisphosphoglycerate mutase	-23.914
AA945643	Chi3l1	1038555	1392171_at	Chi3l1	gb:AA945643 /DB_XREF=gi:3105559 /DB_XREF=EST201142 /CLONE=RLUAR27 /FEA=EST /CNT=2 /TID=Rn.7885.1 /TIER=ConsEnd /STK=2 /UG=Rn.7885 /UG_TITLE=ESTs	-23.582
AI230766	RGD1310423	804759	1373596_at	RGD1310423	Similar to hypothetical protein FLJ31737	-23.502
NM_053373	Pglyrp1	811193	1387422_at	Pglyrp1,Pgrp,Pglyrp	peptidoglycan recognition protein 1	-22.363
NM_053822	S100a8	811909	1368494_at	S100a8,Mrp8	S100 calcium binding protein A8 (calgranulin A)	-22.319
AI177360	1377646_at	1047761	1377646_at	1377646_at	gb:AI177360 /DB_XREF=gi:3727998 /DB_XREF=EST220978 /CLONE=RPLBY11 /FEA=EST /CNT=8 /TID=Rn.3093.1 /TIER=ConsEnd /STK=3 /UG=Rn.3093 /UG_TITLE=ESTs	-20.524
NM_080892	Selenbp1	813093	1367673_at	Selenbp1,Selenbp2	selenium binding protein 2	-19.56
BI291982	Cyp2u1	1033506	1397766_at	Cyp2u1	UI-R-DN0-civ-l-01-0-UI.s1 UI-R-DN0 Rattus norvegicus cDNA clone UI-R-DN0-civ-l-01-0-UI 3, mRNA sequence.	-19.216
AI169984	Ccl9	1038556	1392172_at	Ccl9	Chemokine (C-C motif) ligand 9	-18.804
BF415134	RGD1560676_predicted	1036983	1393978_at	RGD1560676_predicted	Similar to stefin A2 (predicted)	-18.139
AI230287	Eraf_predicted	804981	1389160_at	Eraf_predicted	Erythroid associated factor (predicted)	-17.856
AA850991	Cspg2	808529	1388142_at	Cspg2	Chondroitin sulfate proteoglycan 2	-17.626
AA859085	LOC499991	1040729	1385397_at	LOC499991	Ab1-219	-17.611
NM_053634	Fcnb	811324	1387378_at	Fcnb	ficolin B	-17.271
NM_012491	Add2	811778	1368603_at	Add2,beta-ADD	adducin 2 (beta)	-15.667
AA900704	LOC314251	1043906	1381780_at	LOC314251	UI-R-E0-by-g-01-0-UI.s4 UI-R-E0 Rattus norvegicus cDNA clone UI-R-E0-by-g-01-0-UI 3 similar to gi|440899|gb|S66283|S66283 Spnb-1=beta-spectrin [mice, reticulocyte, mRNA, 8126 nt], mRNA sequence.	-15.374
U16683	RatNP-3b	808701	1370791_at	RatNP-3b	defensin RatNP-3 precursor	-15.289
BG671473	1384165_at	1041812	1384165_at	1384165_at	DRNBSD01 Rat DRG Library Rattus norvegicus cDNA clone DRNBSD01 5, mRNA sequence.	-15.036
AI228346	1382795_at	1042943	1382795_at	1382795_at	gb:AI228346 /DB_XREF=gi:3812233 /DB_XREF=EST225041 /CLONE=RBRCT55 /FEA=EST /CNT=3 /TID=Rn.24315.1 /TIER=ConsEnd /STK=1 /UG=Rn.24315 /UG_TITLE=ESTs	-14.817
NM_053953	Il1r2	812066	1387180_at	Il1r2	interleukin 1 receptor, type II	-14.261
NM_053587	S100a9	812282	1387125_at	S100a9,Mrp14	S100 calcium binding protein A9 (calgranulin B)	-14.063
NM_022505	Rhced	809707	1370079_at	Rhced,Rh	Rhesus blood group CE and D	-13.996
BI289222	RGD1565470_predicted	1032751	1398720_at	RGD1565470_predicted	Similar to Kell protein (predicted)	-13.683
AA891661	Aqp1	810341	1369625_at	Aqp1	Aquaporin 1	-13.405
NM_019169	Snca	812632	1367977_at	Snca,MGC105443	synuclein, alpha	-13.307
BF411331	Serpinb1a	815764	1377034_at	Serpinb1a	UI-R-CN0-bmj-b-09-0-UI.s1 UI-R-CN0 Rattus norvegicus cDNA clone UI-R-CN0-bmj-b-09-0-UI 3, mRNA sequence.	-13.034
BE113606	Hbq1_predicted	1039778	1390991_at	Hbq1_predicted	UI-R-BJ1-awg-c-05-0-UI.s1 UI-R-BJ1 Rattus norvegicus cDNA clone UI-R-BJ1-awg-c-05-0-UI 3, mRNA sequence.	-12.782
U16686	Defa	809222	1387943_at	Defa	defensin, alpha 5, Paneth cell-specific	-12.762
NM_053348	Fetub	812421	1387082_at	Fetub,Fet,Pp63	fetuin beta	-12.618
NM_022221	Mmp8	810032	1387735_at	Mmp8	matrix metallopeptidase 8	-12.597
AF072892	Cspg2	808903	1388054_a_at	Cspg2	chondroitin sulfate proteoglycan 2	-12.592
U23056	Ceacam10	809284	1370371_a_at	Ceacam10	CEA-related cell adhesion molecule 10	-12.156
NM_016994	C3	812666	1368000_at	C3	complement component 3	-12.037
U16684	Np4	809157	1370470_at	Np4,NP-4	defensin NP-4 precursor	-11.809
NM_133526	Tspan8	812535	1368052_at	Tspan8,CO-29,Tm4sf3	tetraspanin 8	-11.772
AA996804	Fbln1_predicted	1037642	1393252_at	Fbln1_predicted	UI-R-C0-hh-g-12-0-UI.s1 UI-R-C0 Rattus norvegicus cDNA clone UI-R-C0-hh-g-12-0-UI 3, mRNA sequence.	-11.337
AW917217	1384126_a_at	1041780	1384126_a_at	1384126_a_at	EST348521 Rat gene index, normalized rat, norvegicus, Bento Soares Rattus norvegicus cDNA clone RGIEA80 5 end, mRNA sequence.	-10.966
AW917217	1384126_a_at	1041780	1384126_a_at	1384126_a_at	EST348521 Rat gene index, normalized rat, norvegicus, Bento Soares Rattus norvegicus cDNA clone RGIEA80 5 end, mRNA sequence.	-10.966
AA946110	Csf3r_predicted	1040179	1386009_at	Csf3r_predicted	Colony stimulating factor 3 receptor (granulocyte) (predicted)	-10.754
NM_024356	Gch	811921	1387221_at	Gch	GTP cyclohydrolase 1	-10.751
AI237401	LOC287167	801933	1375519_at	LOC287167	Globin, alpha	-10.56
AI409634	Best5	808520	1370913_at	Best5	Best5 protein	-10.421
BG371585	Lrg1	803290	1374626_at	Lrg1	UI-R-CW0-bvx-b-10-0-UI.s1 UI-R-CW0 Rattus norvegicus cDNA clone UI-R-CW0-bvx-b-10-0-UI 3, mRNA sequence.	-10.249
BI287786	Mtus1	1045278	1380321_at	Mtus1	Mitochondrial tumor suppressor 1	-10.164
NM_031055	Mmp9	811031	1398275_at	Mmp9	matrix metallopeptidase 9	-9.883
BM383006	Car1_predicted	806396	1372374_at	Car1_predicted	Carbonic anhydrase 1 (predicted)	-9.837
BF282961	Gp49b	817406	1375917_at	Gp49b	Glycoprotein 49b	-9.748
NM_021598	Mcpt8	810379	1369586_at	Mcpt8,RMCP8	mast cell protease 8	-9.682
BI279069	Dgat2	807505	1371615_at	Dgat2	UI-R-CZ0-byi-g-11-0-UI.s1 UI-R-CZ0 Rattus norvegicus cDNA clone UI-R-CZ0-byi-g-11-0-UI 3, mRNA sequence.	-9.631
AI177311	Tcfdp2_predicted	1046305	1379203_at	Tcfdp2_predicted	Transcription factor Dp 2 (predicted)	-9.323
AI177505	LOC688972	817438	1375842_at	LOC688972	Similar to Glycophorin	-9.218
BI297744	RGD1310507	1032914	1398577_at	RGD1310507	UI-R-CV2-cha-b-07-0-UI.s1 UI-R-CV2 Rattus norvegicus cDNA clone UI-R-CV2-cha-b-07-0-UI 3, mRNA sequence.	-9.181
NM_012582	Hp	809634	1370148_at	Hp,Ba1-647	haptoglobin	-9.067
NM_017183	Il8rb	810255	1369697_at	Il8rb,Cmkar2	interleukin 8 receptor, beta	-9.062
U36476	Mmp9	811030	1369166_at	Mmp9	matrix metallopeptidase 9	-9.03
NM_017260	Alox5ap	810314	1369672_at	Alox5ap	arachidonate 5-lipoxygenase activating protein	-9.028
NM_012822	Alox5	811581	1368776_at	Alox5,LOX5A	arachidonate 5-lipoxygenase	-8.913
BF283951	Fech_predicted	816336	1390388_at	Fech_predicted	Ferrochelatase (predicted)	-8.887
AB008803	Padi4	811889	1387239_a_at	Padi4,Pdi4	peptidyl arginine deiminase, type IV	-8.826
AI045955	RGD1565140_predicted	1043141	1382692_at	RGD1565140_predicted	Similar to Clecsf12 protein (predicted)	-8.801
NM_022194	Il1rn	809677	1387835_at	Il1rn,IL-1ra	interleukin 1 receptor antagonist	-8.424
AA893484	Fn1	809504	1370234_at	Fn1	gb:AA893484 /DB_XREF=gi:3020363 /DB_XREF=EST197287 /CLONE=RLIAD05 /FEA=FLmRNA /CNT=91 /TID=Rn.1604.1 /TIER=Stack /STK=7 /UG=Rn.1604 /LL=25661 /UG_GENE=Fn1 /UG_TITLE=Fibronectin 1 /FL=gb:NM_019143.1	-8.314
AF169637	Lilrb3	809099	1370493_a_at	Lilrb3,Pirb,Pir-A1,Pir-A2	leukocyte immunoglobulin-like receptor, subfamily B (with TM and ITIM domains), member 3	-8.312
AF169637	Lilrb3	809099	1370493_a_at	Lilrb3,Pirb,Pir-A1,Pir-A2	leukocyte immunoglobulin-like receptor, subfamily B (with TM and ITIM domains), member 3	-8.312
AF310076	F2rl2	808908	1370624_at	F2rl2,PAR3	coagulation factor II (thrombin) receptor-like 2	-8.274
BE100150	Serpinb1a	1045302	1380346_at	Serpinb1a	UI-R-BJ1-ats-c-08-0-UI.s1 UI-R-BJ1 Rattus norvegicus cDNA clone UI-R-BJ1-ats-c-08-0-UI 3, mRNA sequence.	-8.229
BI277463	Dgat2	1039682	1391045_at	Dgat2	UI-R-CY0-bxq-d-09-0-UI.s1 UI-R-CY0 Rattus norvegicus cDNA clone UI-R-CY0-bxq-d-09-0-UI 3, mRNA sequence.	-8.158
AA998531	Camp	1037378	1393603_at	Camp	Cathelicidin antimicrobial peptide	-8.096
NM_053983	Cd52	812209	1368338_at	Cd52,B7	CD52 antigen	-7.963
NM_053619	C5r1	811619	1368742_at	C5r1	complement component 5, receptor 1	-7.956
X05080	Hbb	808277	1371102_x_at	Hbb	hemoglobin beta chain complex	-7.734
NM_031530	Ccl2	812715	1367973_at	Ccl2,MCP-1,Scya2,Sigje	chemokine (C-C motif) ligand 2	-7.671
BI292558	Upp1	805954	1372691_at	Upp1	UI-R-DO0-ciw-e-02-0-UI.s1 UI-R-DO0 Rattus norvegicus cDNA clone UI-R-DO0-ciw-e-02-0-UI 3, mRNA sequence.	-7.563
BF283311	Mgam_predicted	1046151	1379363_at	Mgam_predicted	EST447902 Rat Gene Index, normalized rat, Rattus norvegicus cDNA Rattus norvegicus cDNA clone RGIEA19 3 sequence, mRNA sequence.	-7.503
L22654	IgG-2a	809225	1370394_at	IgG-2a,MGC109083,MGC109134	gamma-2a immunoglobulin heavy chain	-7.49
NM_031713	Pirb	810655	1387568_at	Pirb	paired-Ig-like receptor B	-7.4
NM_133294	Hemgn	809915	1387756_s_at	Hemgn,Hgn,RP59,Edag1,Edag-1	hemogen	-7.077
AF084544	Cspg2	808080	1388265_x_at	Cspg2	chondroitin sulfate proteoglycan 2	-7.045
AF084544	Cspg2	808080	1388265_x_at	Cspg2	chondroitin sulfate proteoglycan 2	-7.045
NM_053713	Klf4	811740	1387260_at	Klf4,GKLF,MGC93286	Kruppel-like factor 4 (gut)	-6.992
AI406903	RGD1560925_predicted	803667	1374375_at	RGD1560925_predicted	Similar to 2610034M16Rik protein (predicted)	-6.956
AI176041	Pir	1047775	1377662_at	Pir	gb:AI176041 /DB_XREF=gi:3726679 /DB_XREF=EST219617 /CLONE=ROVBJ74 /FEA=EST /CNT=10 /TID=Rn.17689.1 /TIER=ConsEnd /STK=3 /UG=Rn.17689 /UG_TITLE=ESTs, Highly similar to PIR_MOUSE Pirin (M.musculus)	-6.946
AF169637	Lilrb3	809100	1387992_at	Lilrb3,Pirb,Pir-A1,Pir-A2	leukocyte immunoglobulin-like receptor, subfamily B (with TM and ITIM domains), member 3	-6.942
AF169637	Lilrb3	809100	1387992_at	Lilrb3,Pirb,Pir-A1,Pir-A2	leukocyte immunoglobulin-like receptor, subfamily B (with TM and ITIM domains), member 3	-6.942
BF399855	Serpinb10	1040315	1385759_at	Serpinb10	UI-R-CA1-bhz-g-01-0-UI.s1 UI-R-CA1 Rattus norvegicus cDNA clone UI-R-CA1-bhz-g-01-0-UI 3, mRNA sequence.	-6.901
BI294941	Bpgm	807080	1388544_at	Bpgm	2,3-bisphosphoglycerate mutase	-6.877
AW917217	1384127_at	1041781	1384127_at	1384127_at	EST348521 Rat gene index, normalized rat, norvegicus, Bento Soares Rattus norvegicus cDNA clone RGIEA80 5 end, mRNA sequence.	-6.837
AW917217	1384127_at	1041781	1384127_at	1384127_at	EST348521 Rat gene index, normalized rat, norvegicus, Bento Soares Rattus norvegicus cDNA clone RGIEA80 5 end, mRNA sequence.	-6.837
NM_130409	Cfh	812665	1387029_at	Cfh,Fh	complement component factor H	-6.752
AI411699	1395184_at	1036036	1395184_at	1395184_at	gb:AI411699 /DB_XREF=gi:4255203 /DB_XREF=EST239993 /CLONE=ROVEM17 /FEA=EST /CNT=2 /TID=Rn.43461.1 /TIER=ConsEnd /STK=1 /UG=Rn.43461 /UG_TITLE=ESTs	-6.711
BF283456	Ass	808464	1370964_at	Ass	Argininosuccinate synthetase	-6.692
L07268	Aqp1	810340	1387651_at	Aqp1,CHIP28	aquaporin 1	-6.588
BE099085	Cpne8_predicted	803527	1374474_at	Cpne8_predicted	Copine VIII (predicted)	-6.532
AI230554	1390498_at	816008	1390498_at	1390498_at	gb:AI230554 /DB_XREF=gi:3814426 /DB_XREF=EST227234 /CLONE=REMCX79 /FEA=EST /CNT=6 /TID=Rn.23623.1 /TIER=ConsEnd /STK=4 /UG=Rn.23623 /UG_TITLE=ESTs	-6.465
BM390378	RGD1562732_predicted	807099	1371942_at	RGD1562732_predicted	Similar to Glutathione S-transferase, theta 3 (predicted)	-6.422
AF084544	Cspg2	808079	1371232_a_at	Cspg2	chondroitin sulfate proteoglycan 2	-6.406
AF084544	Cspg2	808079	1371232_a_at	Cspg2	chondroitin sulfate proteoglycan 2	-6.406
NM_012976	Lgals5	810184	1369716_s_at	Lgals5	lectin, galactose binding, soluble 5	-6.393
NM_012798	Mal	812569	1387040_at	Mal,MALGENE	myelin and lymphocyte protein, T-cell differentiation protein	-6.375
AI013502	Lhfpl2_predicted	805258	1373233_at	Lhfpl2_predicted	Lipoma HMGIC fusion partner-like 2 (predicted)	-6.324
NM_031512	Il1b	812245	1398256_at	Il1b	interleukin 1 beta	-6.276
X68657	Mcpt10	808169	1371164_at	Mcpt10	mast cell protease 10	-6.269
AF268593	Itgam	808875	1388046_at	Itgam,Cd11b	integrin alpha M	-6.202
AW529774	1393224_at	814373	1393224_at	1393224_at	UI-R-BU0-amt-b-06-0-UI.s1 UI-R-BU0 Rattus norvegicus cDNA clone UI-R-BU0-amt-b-06-0-UI 3, mRNA sequence.	-6.199
AW527403	Sh3yl1_predicted	805161	1373267_at	Sh3yl1_predicted	Sh3 domain YSC-like 1 (predicted)	-6.196
AY044251	Il13ra1	808794	1370728_at	Il13ra1,MGC105309	interleukin 13 receptor, alpha 1	-6.118
NM_031619	Prg2	810380	1387633_at	Prg2	proteoglycan 2, bone marrow	-6.044
AI408948	Ca2	813007	1386922_at	Ca2	Carbonic anhydrase 2	-5.954
BG671589	Cdr2	803924	1374139_at	Cdr2	Cerebellar degeneration-related 2	-5.944
L02926	Il10	810138	1387711_at	Il10,IL10X	interleukin 10	-5.931
AI177322	Tcfdp2_predicted	1038345	1392405_at	Tcfdp2_predicted	Transcription factor Dp 2 (predicted)	-5.892
BE108354	1389486_at	803812	1389486_at	1389486_at	UI-R-BS1-ayv-c-10-0-UI.s1 UI-R-BS1 Rattus norvegicus cDNA clone UI-R-BS1-ayv-c-10-0-UI 3, mRNA sequence.	-5.804
AF129400	Fxyd2	809748	1387799_at	Fxyd2,ATP1C,Atp1g1,GNAKATP	FXYD domain-containing ion transport regulator 2	-5.758
M86708	Id1	812662	1387028_a_at	Id1,Idb1,ID125A,MGC156482	inhibitor of DNA binding 1	-5.738
BE110108	Dusp1	812400	1368147_at	Dusp1	Dual specificity phosphatase 1	-5.717
NM_031537	LOC24906	810517	1369497_at	LOC24906,Bcg,Itg,Lsh,DMT-1,Nramp1,Slc11a1	RoBo-1	-5.713
BI295051	Nuak2	1042334	1383614_at	Nuak2	UI-R-DK0-cef-c-06-0-UI.s1 UI-R-DK0 Rattus norvegicus cDNA clone UI-R-DK0-cef-c-06-0-UI 3, mRNA sequence.	-5.648
NM_013198	Maob	811938	1368514_at	Maob	monoamine oxidase B	-5.637
AI009808	Entpd1	811437	1368885_at	Entpd1	Ectonucleoside triphosphate diphosphohydrolase 1	-5.627
AW524532	1390145_at	817300	1390145_at	1390145_at	UI-R-BO0-ahz-e-08-0-UI.s1 UI-R-BO0 Rattus norvegicus cDNA clone UI-R-BO0-ahz-e-08-0-UI 3, mRNA sequence.	-5.614
BG379188	Siglec5_predicted	1040635	1385465_at	Siglec5_predicted	Sialic acid binding Ig-like lectin 5 (predicted)	-5.53
NM_012904	Anxa1	813184	1367614_at	Anxa1,p35,Anx1	annexin A1	-5.468
BF554283	Ogfrl1	1042636	1383119_at	Ogfrl1	UI-R-C1-kg-a-06-0-UI.r1 UI-R-C1 Rattus norvegicus cDNA clone UI-R-C1-kg-a-06-0-UI 5, mRNA sequence.	-5.393
AW526343	1385098_at	1040902	1385098_at	1385098_at	UI-R-BO1-ajb-a-11-0-UI.s1 UI-R-BO1 Rattus norvegicus cDNA clone UI-R-BO1-ajb-a-11-0-UI 3, mRNA sequence.	-5.387
NM_138852	Prok2	810336	1369622_at	Prok2,Bv8	prokineticin 2	-5.365
AI233740	Akr1b8	808504	1370902_at	Akr1b8	Aldo-keto reductase family 1, member B8	-5.358
Y00714	Akp2	812483	1368139_s_at	Akp2	alkaline phosphatase 2, liver	-5.328
AW526982	Tlr2	1038515	1392280_at	Tlr2	Toll-like receptor 2	-5.328
AI012419	Gch	804778	1373513_at	Gch	gb:AI012419 /DB_XREF=gi:3226251 /DB_XREF=EST206870 /CLONE=RPLAX03 /FEA=EST /CNT=12 /TID=Rn.2987.1 /TIER=Stack /STK=8 /UG=Rn.2987 /UG_TITLE=ESTs	-5.323
BF561222	1383242_a_at	1042586	1383242_a_at	1383242_a_at	UI-R-C0-hg-h-03-0-UI.r1 UI-R-C0 Rattus norvegicus cDNA clone UI-R-C0-hg-h-03-0-UI 5, mRNA sequence.	-5.322
BF561222	1383242_a_at	1042586	1383242_a_at	1383242_a_at	UI-R-C0-hg-h-03-0-UI.r1 UI-R-C0 Rattus norvegicus cDNA clone UI-R-C0-hg-h-03-0-UI 5, mRNA sequence.	-5.322
BF551446	Cd5l	1039991	1386843_at	Cd5l	CD5 antigen-like	-5.295
BF395964	1376842_at	816078	1376842_at	1376842_at	UI-R-BS2-bdt-f-04-0-UI.s1 UI-R-BS2 Rattus norvegicus cDNA clone UI-R-BS2-bdt-f-04-0-UI 3, mRNA sequence.	-5.276
BM386842	Emilin2_predicted	1042045	1383936_at	Emilin2_predicted	UI-R-CN1-cjh-m-08-0-UI.s1 UI-R-CN1 Rattus norvegicus cDNA clone UI-R-CN1-cjh-m-08-0-UI 3, mRNA sequence.	-5.265
BF282650	Il13ra1	806600	1388711_at	Il13ra1	EST447241 Rat Gene Index, normalized rat, Rattus norvegicus cDNA Rattus norvegicus cDNA clone RGIDR27 3 sequence, mRNA sequence.	-5.238
BI287300	LOC689064	808099	1371245_a_at	LOC689064	Beta-globin	-5.189
NM_133621	Hod	812930	1367816_at	Hod,Obl,GIIg15b	homeobox only domain	-5.184
BF284182	Mtus1	806359	1372457_at	Mtus1	Mitochondrial tumor suppressor 1	-5.098
NM_020542	Ccr1	809713	1370083_at	Ccr1	chemokine (C-C motif) receptor 1	-5.063
NM_030834	Slc16a3	811270	1368965_at	Slc16a3,Mct3	solute carrier family 16 (monocarboxylic acid transporters), member 3	-4.927
BF283610	1377650_at	1047765	1377650_at	1377650_at	EST448201 Rat Gene Index, normalized rat, Rattus norvegicus cDNA Rattus norvegicus cDNA clone RGIEE56 3 sequence, mRNA sequence.	-4.886
NM_013154	Cebpd	811450	1387343_at	Cebpd,CELF,C/EBPd	CCAAT/enhancer binding protein (C/EBP), delta	-4.885
NM_017255	P2ry2	811322	1368940_at	P2ry2,P2Y2	purinergic receptor P2Y, G-protein coupled 2	-4.83
AI177934	LOC474169	1047157	1378419_at	LOC474169	Pre-eosinophil-associated ribonuclease-2	-4.794
NM_022960	Aqp9	811796	1368621_at	Aqp9,MGC93419	aquaporin 9	-4.742
AI454014	LOC687856	1036547	1394673_at	LOC687856	UI-R-BT0-qa-b-07-0-UI.s1 UI-R-BT0 Rattus norvegicus cDNA clone UI-R-BT0-qa-b-07-0-UI 3, mRNA sequence.	-4.739
BI289723	LOC310721	1042898	1382907_at	LOC310721	Similar to 4930431B09Rik protein	-4.708
AI501200	RGD1562091_predicted	1044103	1381536_at	RGD1562091_predicted	Similar to expressed sequence C79127 (predicted)	-4.704
AI639162	1391428_at	814882	1391428_at	1391428_at	rx01122s Rat mixed-tissue library Rattus norvegicus cDNA clone rx01122 3, mRNA sequence.	-4.659
AI011935	1393529_at	1037307	1393529_at	1393529_at	gb:AI011935 /DB_XREF=gi:3225767 /DB_XREF=EST206386 /CLONE=RPLAQ67 /FEA=EST /CNT=3 /TID=Rn.23437.1 /TIER=ConsEnd /STK=2 /UG=Rn.23437 /UG_TITLE=ESTs	-4.59
AA891475	RGD1566006_predicted	815960	1376871_at	RGD1566006_predicted	Similar to paired immunoglobin-like type 2 receptor beta (predicted)	-4.577
BF386242	Paqr9_predicted	1043177	1382569_at	Paqr9_predicted	Progestin and adipoQ receptor family member IX (predicted)	-4.506
BF286267	Tnfsf13	1045850	1379677_at	Tnfsf13	Tumor necrosis factor (ligand) superfamily, member 13	-4.501
NM_021696	Serpinb2	811988	1368487_at	Serpinb2,Pai2a	serine (or cysteine) proteinase inhibitor, clade B, member 2	-4.501
AY030082	Slc4a1	810354	1369634_at	Slc4a1,MGC93554	solute carrier family 4, member 1	-4.468
AI406660	Thbs2	803317	1374529_at	Thbs2,Tsp1,TSP-1,TSP-2	gb:AI406660 /DB_XREF=gi:4250164 /DB_XREF=EST234947 /CLONE=ROVDV40 /FEA=EST /CNT=10 /TID=Rn.11906.1 /TIER=Stack /STK=6 /UG=Rn.11906 /UG_TITLE=ESTs	-4.467
AI176918	Fbln1_predicted	806307	1372518_at	Fbln1_predicted	Fibulin 1 (predicted)	-4.441
BG373455	1374298_at	803719	1374298_at	1374298_at	UI-R-CV1-bry-e-11-0-UI.s1 UI-R-CV1 Rattus norvegicus cDNA clone UI-R-CV1-bry-e-11-0-UI 3, mRNA sequence.	-4.398
AI599365	LOC305166	803271	1374610_at	LOC305166,MGC114395	gb:AI599365 /DB_XREF=gi:4608413 /DB_XREF=EST251068 /CLONE=REMEN38 /FEA=EST /CNT=9 /TID=Rn.19608.1 /TIER=Stack /STK=6 /UG=Rn.19608 /UG_TITLE=ESTs	-4.388
AA866458	Csda	809290	1370376_a_at	Csda	Cold shock domain protein A	-4.331
AI710682	Tnnc1	807876	1371354_at	Tnnc1	Troponin C type 1 (slow)	-4.315
NM_021744	Cd14	811903	1368490_at	Cd14	CD14 antigen	-4.281
AI234819	Gcnt2	802806	1374903_at	Gcnt2	gb:AI234819 /DB_XREF=gi:3828325 /DB_XREF=EST231381 /CLONE=ROVCI16 /FEA=EST /CNT=7 /TID=Rn.8807.1 /TIER=Stack /STK=6 /UG=Rn.8807 /UG_TITLE=ESTs	-4.262
BF290193	Tns	807117	1371954_at	Tns	Tensin	-4.254
AI179459	RGD1565470_predicted	803751	1374330_at	RGD1565470_predicted	Similar to Kell protein (predicted)	-4.233
NM_133306	Oldlr1	811706	1368683_at	Oldlr1,Olr1,LOX-1,Oldr1	oxidized low density lipoprotein (lectin-like) receptor 1	-4.196
BI274837	MGC94941	1046265	1379325_at	MGC94941	Similar to Mkrn1 protein	-4.144
AF097887	Rhov	808913	1370627_at	Rhov,Chp,Arhv,MGC93183	ras homolog gene family, member V	-4.092
AA800814	Tnfsf13	815340	1377353_a_at	Tnfsf13	Tumor necrosis factor (ligand) superfamily, member 13	-4.052
AA892254	Sod2	809554	1370172_at	Sod2	gb:AA892254 /DB_XREF=gi:3019133 /DB_XREF=EST196057 /CLONE=RKIAO24 /FEA=FLmRNA /CNT=56 /TID=Rn.10488.1 /TIER=Stack /STK=12 /UG=Rn.10488 /LL=24787 /UG_GENE=Sod2 /UG_TITLE=Superoxide dismutase 2, mitochondrial /FL=gb:NM_017051.1	-4.042
AI233246	Igfbp7	807879	1371357_at	Igfbp7	Insulin-like growth factor binding protein 7	-4.026
NM_024125	Cebpb	812435	1387087_at	Cebpb,LAP,TCF5,Il6dbp,NF-IL6	CCAAT/enhancer binding protein (C/EBP), beta	-4.025
AF081582	Plekhb1	809322	1370334_at	Plekhb1,Evt1,Kpl1,MGC93114	pleckstrin homology domain containing, family B (evectins) member 1	-4.025
NM_023965	Cybb	810960	1369181_at	Cybb,Gp91-phox	cytochrome b-245, beta polypeptide	-4.015
NM_017155	Adora1	810079	1387721_at	Adora1	adenosine A1 receptor	-4.005
AA944304	Tpd52_predicted	1043740	1381906_at	Tpd52_predicted	Tumor protein D52 (predicted)	-3.983
BG374111	1379205_at	1046307	1379205_at	1379205_at	UI-R-CV1-bsj-e-12-0-UI.s1 UI-R-CV1 Rattus norvegicus cDNA clone UI-R-CV1-bsj-e-12-0-UI 3, mRNA sequence.	-3.971
AI603408	Sdpr	1043364	1382452_at	Sdpr	UI-R-AC1-xu-a-06-0-UI.s1 UI-R-AC1 Rattus norvegicus cDNA clone UI-R-AC1-xu-a-06-0-UI 3, mRNA sequence.	-3.926
BI279816	Csf2rb1	1047784	1377671_at	Csf2rb1	UI-R-CU0s-cbr-c-03-0-UI.s1 UI-R-CU0s Rattus norvegicus cDNA clone UI-R-CU0s-cbr-c-03-0-UI 3, mRNA sequence.	-3.921
AI013361	LOC691966	804928	1389142_at	LOC691966	Similar to Sulfide:quinone oxidoreductase, mitochondrial precursor	-3.918
BG375352	Ca5b	815030	1390807_at	Ca5b	UI-R-CV1-bsz-d-08-0-UI.s1 UI-R-CV1 Rattus norvegicus cDNA clone UI-R-CV1-bsz-d-08-0-UI 3, mRNA sequence.	-3.908
NM_031670	Napsa	811857	1368521_at	Napsa,Kdap	napsin A aspartic peptidase	-3.902
NM_133542	Igsf6	810153	1387687_at	Igsf6,DORA	immunoglobulin superfamily, member 6	-3.897
BM392291	Rab30	1045928	1379606_at	Rab30	RAB30, member RAS oncogene family	-3.891
AA945178	Tf	809495	1370228_at	Tf	Transferrin	-3.876
BG378926	S100a11	802460	1375170_at	S100a11	UI-R-CV1-bvu-f-04-0-UI.s1 UI-R-CV1 Rattus norvegicus cDNA clone UI-R-CV1-bvu-f-04-0-UI 3, mRNA sequence.	-3.874
AF169636	Lilrb3	808815	1370682_at	Lilrb3,Pirb,Pir-A1,Pir-A2	leukocyte immunoglobulin-like receptor, subfamily B (with TM and ITIM domains), member 3	-3.863
AA945604	1398348_at	806477	1398348_at	1398348_at	gb:AA945604 /DB_XREF=gi:3105520 /DB_XREF=EST201103 /CLONE=RLIAP65 /FEA=EST /CNT=14 /TID=Rn.7398.1 /TIER=Stack /STK=12 /UG=Rn.7398 /UG_TITLE=ESTs	-3.857
NM_031598	Pla2g2a	812465	1368128_at	Pla2g2a,sPLA2	phospholipase A2, group IIA (platelets, synovial fluid)	-3.84
BI278813	Ckap4_predicted	801846	1375654_at	Ckap4_predicted	Cytoskeleton-associated protein 4 (predicted)	-3.794
AI716125	C2	1042427	1383392_at	C2	Complement component 2	-3.793
BE329244	1389990_at	801860	1389990_at	1389990_at	hq38g11.x1 NCI_CGAP_Pr35 Rattus norvegicus cDNA clone IMAGE:3121700 3 similar to SW:POL_BAEVM P10272 POL POLYPROTEIN [CONTAINS: PROTEASE ;, mRNA sequence.	-3.791
AA926284	Klf1_predicted	1043707	1382033_at	Klf1_predicted	Kruppel-like factor 1 (erythroid) (predicted)	-3.789
AI407215	LOC690372	1035590	1395614_at	LOC690372	Similar to U2 (RNU2) small nuclear RNA auxiliary factor 2 isoform b	-3.768
AI233288	Wipi1_predicted	805165	1373270_at	Wipi1_predicted	WD repeat domain, phosphoinositide interacting 1 (predicted)	-3.757
BI289517	RGD1562778_predicted	804050	1374017_at	RGD1562778_predicted	Similar to tripartite motif protein 50 (predicted)	-3.75
NM_024145	Fgr	811633	1368693_at	Fgr	Gardner-Rasheed feline sarcoma viral (Fgr) oncogene homolog	-3.745
NM_130824	Rasgrp4	811500	1368781_at	Rasgrp4	RAS guanyl releasing protein 4	-3.687
BG668689	1397666_at	1033552	1397666_at	1397666_at	DRNBLC03 Rat DRG Library Rattus norvegicus cDNA clone DRNBLC03 5, mRNA sequence.	-3.683
NM_022270	Slc22a4	811142	1387434_at	Slc22a4,Octn1	solute carrier family 22 (organic cation transporter), member 4	-3.675
BF282054	Cd302	804098	1374061_at	Cd302	EST446645 Rat Gene Index, normalized rat, Rattus norvegicus cDNA Rattus norvegicus cDNA clone RGIDB23 3 sequence, mRNA sequence.	-3.657
AF007789	Plaur	811676	1387269_s_at	Plaur	urokinase plasminogen activator receptor	-3.598
AF276870	Slc38a5	809216	1387970_at	Slc38a5,SN2	solute carrier family 38, member 5	-3.59
AA801076	Cdw92	805448	1373054_at	Cdw92	CDW92 antigen	-3.589
AI179410	1391989_at	1038821	1391989_at	1391989_at	gb:AI179410 /DB_XREF=gi:3730048 /DB_XREF=EST223114 /CLONE=RSPCG89 /FEA=EST /CNT=2 /TID=Rn.23270.1 /TIER=ConsEnd /STK=2 /UG=Rn.23270 /UG_TITLE=ESTs	-3.578
AI145815	MGC94941	816344	1376626_at	MGC94941	Similar to Mkrn1 protein	-3.562
NM_053365	Fabp4	812231	1368271_a_at	Fabp4,aP2,Albp	fatty acid binding protein 4, adipocyte	-3.541
NM_022617	Mpeg1	810606	1369427_at	Mpeg1	macrophage expressed gene 1	-3.499
NM_031970	Hspb1	813237	1367577_at	Hspb1,Hsp25,Hsp27	heat shock 27kDa protein 1	-3.491
AA799996	Gng10	807356	1388455_at	Gng10	gb:AA799996 /DB_XREF=gi:2862951 /DB_XREF=EST189493 /CLONE=RHEAI07 /FEA=EST /CNT=27 /TID=Rn.3319.1 /TIER=Stack /STK=17 /UG=Rn.3319 /UG_TITLE=ESTs, Weakly similar to GBG5_HUMAN GUANINE NUCLEOTIDE-BINDING PROTEIN G(I)G(S)G(O) GAMMA-5 SUBUNIT (R.norvegicus)	-3.471
BF289368	Lbp	809568	1387868_at	Lbp	EST453959 Rat Gene Index, normalized rat, Rattus norvegicus cDNA Rattus norvegicus cDNA clone RGIHD96 3 sequence, mRNA sequence.	-3.47
AI409380	MGC105753	807059	1371916_at	MGC105753	Similar to Methionine-R-sulfoxide reductase (Selenoprotein X 1) (Selenoprotein R)	-3.465
BF406692	Itsn1	1036152	1395008_at	Itsn1	Intersectin 1	-3.449
NM_017154	Xdh	809837	1369973_at	Xdh,XOR	xanthine dehydrogenase	-3.439
BI290044	Sipa1l2	817122	1376040_at	Sipa1l2	Signal-induced proliferation-associated 1 like 2	-3.432
AI112954	Phospho1_predicted	1042164	1383749_at	Phospho1_predicted	Phosphatase, orphan 1 (predicted)	-3.426
AI009714	Sdpr	801819	1375638_at	Sdpr	gb:AI009714 /DB_XREF=gi:3223546 /DB_XREF=EST204165 /CLONE=RLUBN60 /FEA=EST /CNT=26 /TID=Rn.2472.1 /TIER=Stack /STK=6 /UG=Rn.2472 /UG_TITLE=ESTs	-3.413
AI044553	Add2	1037980	1392817_at	Add2	UI-R-C1-jw-a-01-0-UI.s1 UI-R-C1 Rattus norvegicus cDNA clone UI-R-C1-jw-a-01-0-UI 3, mRNA sequence.	-3.402
NM_021866	Ccr2	809963	1387742_at	Ccr2	chemokine (C-C motif) receptor 2	-3.399
BG377886	1390173_at	817159	1390173_at	1390173_at	UI-R-CU0-bvg-d-03-0-UI.s1 UI-R-CU0 Rattus norvegicus cDNA clone UI-R-CU0-bvg-d-03-0-UI 3, mRNA sequence.	-3.393
U02553	Dusp1	812399	1368146_at	Dusp1,Mkp1,CL100,MKP-1,3CH134,Ptpn16	dual specificity phosphatase 1	-3.392
NM_012614	Npy	812160	1387154_at	Npy,NPY02,RATNPY,RATNPY02	neuropeptide Y	-3.376
AI178631	1379698_at	1045869	1379698_at	1379698_at	gb:AI178631 /DB_XREF=gi:3729269 /DB_XREF=EST222311 /CLONE=RPLCT62 /FEA=EST /CNT=4 /TID=Rn.22530.1 /TIER=ConsEnd /STK=2 /UG=Rn.22530 /UG_TITLE=ESTs	-3.365
BF561222	1383243_at	1042587	1383243_at	1383243_at	UI-R-C0-hg-h-03-0-UI.r1 UI-R-C0 Rattus norvegicus cDNA clone UI-R-C0-hg-h-03-0-UI 5, mRNA sequence.	-3.326
BF561222	1383243_at	1042587	1383243_at	1383243_at	UI-R-C0-hg-h-03-0-UI.r1 UI-R-C0 Rattus norvegicus cDNA clone UI-R-C0-hg-h-03-0-UI 5, mRNA sequence.	-3.326
M59859	Marcks	808442	1370949_at	Marcks,KINC,Macs	myristoylated alanine rich protein kinase C substrate	-3.32
M59859	Marcks	808442	1370949_at	Marcks,KINC,Macs	myristoylated alanine rich protein kinase C substrate	-3.32
AI169104	Cxcl4	808106	1371250_at	Cxcl4	Chemokine (C-X-C motif) ligand 4	-3.318
BF403401	1378733_at	1046731	1378733_at	1378733_at	UI-R-CA1-biy-m-02-0-UI.s1 UI-R-CA1 Rattus norvegicus cDNA clone UI-R-CA1-biy-m-02-0-UI 3, mRNA sequence.	-3.281
BF542615	Ptplad2_predicted	1039979	1386811_at	Ptplad2_predicted	Protein tyrosine phosphatase-like A domain containing 2 (predicted)	-3.28
AI137294	MGC94941	804901	1373496_at	MGC94941	Similar to Mkrn1 protein	-3.274
BG379319	Tgfbi	807055	1371913_at	Tgfbi	UI-R-CS0-btu-d-06-0-UI.s1 UI-R-CS0 Rattus norvegicus cDNA clone UI-R-CS0-btu-d-06-0-UI 3, mRNA sequence.	-3.258
NM_031012	Anpep	812928	1386938_at	Anpep,APN,Apm,Lap1	alanyl (membrane) aminopeptidase	-3.257
NM_053321	Ptafr	810781	1369299_at	Ptafr	platelet-activating factor receptor	-3.243
AI070976	Lrp4	808552	1370932_at	Lrp4	UI-R-C2-na-e-08-0-UI.s1 UI-R-C2 Rattus norvegicus cDNA clone UI-R-C2-na-e-08-0-UI 3, mRNA sequence.	-3.24
M59859	Marcks	808441	1370948_a_at	Marcks,KINC,Macs	myristoylated alanine rich protein kinase C substrate	-3.226
M59859	Marcks	808441	1370948_a_at	Marcks,KINC,Macs	myristoylated alanine rich protein kinase C substrate	-3.226
BI277758	Pi16_predicted	806044	1372640_at	Pi16_predicted	Protease inhibitor 16 (predicted)	-3.207
NM_053372	Slpi	812663	1367998_at	Slpi	secretory leukocyte peptidase inhibitor	-3.203
BG380275	Plxnb2	807808	1371411_at	Plxnb2	UI-R-CS0-btv-b-08-0-UI.s1 UI-R-CS0 Rattus norvegicus cDNA clone UI-R-CS0-btv-b-08-0-UI 3, mRNA sequence.	-3.197
NM_134349	Mgst1	813182	1367612_at	Mgst1,MGC72699	microsomal glutathione S-transferase 1	-3.187
AI137045	LOC679869	814694	1392592_at	LOC679869	Similar to transcription factor 7-like 2, T-cell specific, HMG-box	-3.177
AA799400	B3galt3	804850	1398373_at	B3galt3	UDP-Gal:betaGlcNAc beta 1,3-galactosyltransferase, polypeptide 3	-3.176
D38468	Ptpns1	809012	1370574_a_at	Ptpns1,Bit,SHPS-1	protein tyrosine phosphatase, non-receptor type substrate 1	-3.17
BF558056	Thbs2	1036907	1394109_at	Thbs2,Tsp1,TSP-1,TSP-2	UI-R-C0-hj-e-12-0-UI.r1 UI-R-C0 Rattus norvegicus cDNA clone UI-R-C0-hj-e-12-0-UI 5, mRNA sequence.	-3.158
AI179260	Xlkd1_predicted	1043562	1382192_at	Xlkd1_predicted	Extracellular link domain-containing 1 (predicted)	-3.141
BF412690	Aldh3b1	1034753	1396383_at	Aldh3b1	Aldehyde dehydrogenase 3 family, member B1	-3.132
AB000779	Pld1	809050	1370530_a_at	Pld1,Plda,Pldb,Pld1a,Pld1b	phospholipase D1	-3.128
BF390736	LOC680609	1039338	1391453_at	LOC680609	Similar to Interleukin-27 beta chain precursor (IL-27B) (Epstein-Barr virus-induced gene 3 protein homolog)	-3.127
AI709592	Tmem7_predicted	1036301	1394865_at	Tmem7_predicted	UI-R-AC1-xw-b-01-0-UI.s1 UI-R-AC1 Rattus norvegicus cDNA clone UI-R-AC1-xw-b-01-0-UI 3, mRNA sequence.	-3.111
BI274487	Timp2	807919	1388312_at	Timp2,MGC105282	UI-R-CW0-bwj-d-10-0-UI.s1 UI-R-CW0 Rattus norvegicus cDNA clone UI-R-CW0-bwj-d-10-0-UI 3, mRNA sequence.	-3.111
NM_053843	Fcgr3	812890	1398246_s_at	Fcgr3,Fcgr2a,Fcgr3a	Fc receptor, IgG, low affinity III	-3.094
NM_053843	Fcgr3	812890	1398246_s_at	Fcgr3,Fcgr2a,Fcgr3a	Fc receptor, IgG, low affinity III	-3.094
D45412	Ptpro	812051	1368412_a_at	Ptpro,GLEPP1,RPTP-BK	protein tyrosine phosphatase, receptor type, O	-3.085
BG671549	Sod2	809555	1370173_at	Sod2	DRNBUB09 Rat DRG Library Rattus norvegicus cDNA clone DRNBUB09 5, mRNA sequence.	-3.069
BE108178	LOC294446	801938	1375523_at	LOC294446,LOC681252	UI-R-BS1-ayw-g-07-0-UI.s1 UI-R-BS1 Rattus norvegicus cDNA clone UI-R-BS1-ayw-g-07-0-UI 3, mRNA sequence.	-3.06
BM388250	P2ry2	805537	1388966_at	P2ry2,P2Y2	UI-R-DM1-cjz-i-06-0-UI.s1 UI-R-DM1 Rattus norvegicus cDNA clone UI-R-DM1-cjz-i-06-0-UI 3, mRNA sequence.	-3.059
AA963797	Sulf2	806351	1388753_at	Sulf2	UI-R-E1-gk-g-12-0-UI.s1 UI-R-E1 Rattus norvegicus cDNA clone UI-R-E1-gk-g-12-0-UI 3, mRNA sequence.	-3.056
BM389807	Ggtla1	1035016	1396208_at	Ggtla1	Gamma-glutamyltransferase-like activity 1	-3.05
NM_022297	Ddah1	812329	1387111_at	Ddah1	dimethylarginine dimethylaminohydrolase 1	-3.046
BI289400	RGD1564385_predicted	1044977	1380621_at	RGD1564385_predicted	Similar to tyrosine kinase Fps/Fes (predicted)	-3.031
AA924756	LOC680717	804432	1373786_at	LOC680717	Similar to zinc finger protein 703	-3.026
BE108776	1397554_at	1033586	1397554_at	1397554_at	UI-R-BS1-ayy-c-10-0-UI.s1 UI-R-BS1 Rattus norvegicus cDNA clone UI-R-BS1-ayy-c-10-0-UI 3, mRNA sequence.	-3.026
AB036421	Gpm6b	809313	1370389_at	Gpm6b	glycoprotein m6b	-3.008
AI235883	1382086_at	1043608	1382086_at	1382086_at	gb:AI235883 /DB_XREF=gi:3829389 /DB_XREF=EST232445 /CLONE=ROVCY19 /FEA=EST /CNT=7 /TID=Rn.19680.1 /TIER=ConsEnd /STK=1 /UG=Rn.19680 /UG_TITLE=ESTs	-3.006
J02679	Nqo1	810548	1387599_a_at	Nqo1,Dia4,MGC93075	NAD(P)H dehydrogenase, quinone 1	-2.999
BI289093	Fndc3b_predicted	805226	1373206_at	Fndc3b_predicted	Fibronectin type III domain containing 3B (predicted)	-2.973
BI285793	Csf1r	806297	1388784_at	Csf1r	UI-R-CX0s-cct-h-11-0-UI.s1 UI-R-CX0s Rattus norvegicus cDNA clone UI-R-CX0s-cct-h-11-0-UI 3, mRNA sequence.	-2.969
BI285616	Adfp	816321	1390383_at	Adfp	UI-R-CW0-bvv-f-09-0-UI.s2 UI-R-CW0 Rattus norvegicus cDNA clone UI-R-CW0-bvv-f-09-0-UI 3, mRNA sequence.	-2.966
BE100625	Emr1	1044328	1381311_at	Emr1	UI-R-BJ1-auk-e-10-0-UI.s1 UI-R-BJ1 Rattus norvegicus cDNA clone UI-R-BJ1-auk-e-10-0-UI 3, mRNA sequence.	-2.941
AW917760	RGD1564216_predicted	817460	1375857_at	RGD1564216_predicted	Similar to Myoferlin (Fer-1 like protein 3) (predicted)	-2.938
BI284441	Colec12	805857	1372818_at	Colec12	UI-R-CX0s-ccr-b-05-0-UI.s1 UI-R-CX0s Rattus norvegicus cDNA clone UI-R-CX0s-ccr-b-05-0-UI 3, mRNA sequence.	-2.936
AI408557	Mybph	804883	1373478_at	Mybph	gb:AI408557 /DB_XREF=gi:4252061 /DB_XREF=EST236847 /CLONE=ROVEQ71 /FEA=EST /CNT=11 /TID=Rn.23666.1 /TIER=Stack /STK=8 /UG=Rn.23666 /UG_TITLE=ESTs, Moderately similar to norvegicus myosin binding protein H (Rattus norvegicus) (R.norvegicus)	-2.931
U66322	Ltb4dh	808652	1388102_at	Ltb4dh,Dig1	leukotriene B4 12-hydroxydehydrogenase	-2.924
BF401567	LOC691926	1040815	1385160_at	LOC691926	Similar to Stabilin-2 precursor (Hyaluronan receptor for endocytosis)	-2.912
AI012782	LOC363894	814219	1385047_x_at	LOC363894,LOC685048,LOC685111,LOC685157,LOC685438,LOC686864,RGD1559588_predicted,RGD1562930_predicted	gb:AI012782 /DB_XREF=gi:3226614 /DB_XREF=EST207233 /CLONE=RPLBB56 /FEA=EST /CNT=1 /TID=Rn.3456.2 /TIER=ConsEnd /STK=1 /UG=Rn.3456 /UG_TITLE=ESTs	-2.911
AI012782	LOC363894	814219	1385047_x_at	LOC363894,LOC685048,LOC685111,LOC685157,LOC685438,LOC686864,RGD1559588_predicted,RGD1562930_predicted	gb:AI012782 /DB_XREF=gi:3226614 /DB_XREF=EST207233 /CLONE=RPLBB56 /FEA=EST /CNT=1 /TID=Rn.3456.2 /TIER=ConsEnd /STK=1 /UG=Rn.3456 /UG_TITLE=ESTs	-2.911
NM_053843	Fcgr3	812889	1367850_at	Fcgr3,Fcgr2a,Fcgr3a	Fc receptor, IgG, low affinity III	-2.899
NM_053843	Fcgr3	812889	1367850_at	Fcgr3,Fcgr2a,Fcgr3a	Fc receptor, IgG, low affinity III	-2.899
AB050011	Mafg	811425	1368874_a_at	Mafg	v-maf musculoaponeurotic fibrosarcoma oncogene family, protein G (avian)	-2.896
BG377397	Zfhx1b	1037120	1393795_at	Zfhx1b	Zinc finger homeobox 1b	-2.892
AW520584	1390849_at	1039795	1390849_at	1390849_at	UI-R-BJ0p-agc-b-06-0-UI.s1 UI-R-BJ0p Rattus norvegicus cDNA clone UI-R-BJ0p-agc-b-06-0-UI 3, mRNA sequence.	-2.889
J00741	LOC641523	808383	1388181_at	LOC641523,IgD	immunoglobulin delta heavy chain constant region	-2.885
AI176320	Fndc3b_predicted	804949	1373416_at	Fndc3b_predicted	Fibronectin type III domain containing 3B (predicted)	-2.877
NM_053719	Emb	811887	1368541_at	Emb	embigin	-2.872
NM_031627	Nr1h3	811378	1387365_at	Nr1h3,LXRalpha	nuclear receptor subfamily 1, group H, member 3	-2.87
AA900536	Mafb	1043627	1382108_at	Mafb,Krml,b-maf	UI-R-E0-ch-b-07-0-UI.s3 UI-R-E0 Rattus norvegicus cDNA clone UI-R-E0-ch-b-07-0-UI 3 similar to gi|516723|dbj|D28600|CHKMAFBBZI Chicken gene for bZip nuclear protein MafB, complete cds, mRNA sequence.	-2.868
BE108581	RGD1304613_predicted	1043045	1382746_s_at	RGD1304613_predicted	UI-R-CA0-axf-h-09-0-UI.s1 UI-R-CA0 Rattus norvegicus cDNA clone UI-R-CA0-axf-h-09-0-UI 3, mRNA sequence.	-2.859
BE108581	RGD1304613_predicted	1043045	1382746_s_at	RGD1304613_predicted	UI-R-CA0-axf-h-09-0-UI.s1 UI-R-CA0 Rattus norvegicus cDNA clone UI-R-CA0-axf-h-09-0-UI 3, mRNA sequence.	-2.859
NM_012925	Cd59	812738	1367929_at	Cd59,Cd59a	CD59 antigen	-2.859
L14782	Lyn	811702	1368679_a_at	Lyn	Yamaguchi sarcoma viral (v-yes-1) oncogene homolog	-2.851
BI286015	Rassf4	1039171	1391593_at	Rassf4	Ras association (RalGDS/AF-6) domain family 4	-2.851
AI146179	Wdfy3_predicted	805031	1389128_at	Wdfy3_predicted	WD repeat and FYVE domain containing 3 (predicted)	-2.85
BE110761	Zfhx1b	1044906	1380699_at	Zfhx1b	UI-R-BJ1-avd-c-09-0-UI.s1 UI-R-BJ1 Rattus norvegicus cDNA clone UI-R-BJ1-avd-c-09-0-UI 3, mRNA sequence.	-2.842
AI705656	Ltbr	805697	1372914_at	Ltbr	Lymphotoxin B receptor	-2.835
BG673602	ADRP	814607	1382680_at	ADRP,MGC94591	DRNAAE12 Rat DRG Library Rattus norvegicus cDNA clone DRNAAE12 5, mRNA sequence.	-2.831
BM384259	Ckap4_predicted	801827	1375643_at	Ckap4_predicted	Cytoskeleton-associated protein 4 (predicted)	-2.83
AW526210	LOC500904	1039016	1391737_at	LOC500904	Similar to neutrophil cytosolic factor 4	-2.822
NM_030848	Bst1	810773	1369294_at	Bst1	bone marrow stromal cell antigen 1	-2.819
NM_031832	Lgals3	813148	1386879_at	Lgals3,gal-3,MGC105387	lectin, galactose binding, soluble 3	-2.813
U22830	P2ry1	808971	1370606_at	P2ry1,P2y,P2y1	purinergic receptor P2Y, G-protein coupled 1	-2.809
BF288115	LOC685020	816291	1376688_a_at	LOC685020	Similar to paired immunoglobin-like type 2 receptor alpha	-2.803
BI294354	RGD1303117	1045597	1380037_at	RGD1303117,MGC94040	UI-R-DK0-ceh-g-07-0-UI.s1 UI-R-DK0 Rattus norvegicus cDNA clone UI-R-DK0-ceh-g-07-0-UI 3, mRNA sequence.	-2.803
NM_031544	Ampd3	812215	1368342_at	Ampd3	adenosine monophosphate deaminase 3	-2.792
NM_031691	Itgad	811203	1369038_at	Itgad,Itgax	integrin, alpha D	-2.788
BF282318	LOC687992	1038129	1392647_at	LOC687992	Similar to Serum amyloid A-3 protein precursor	-2.785
BI283829	Tm6sf1_predicted	1046109	1379482_at	Tm6sf1_predicted	Transmembrane 6 superfamily member 1 (predicted)	-2.783
BE097028	LOC688139	808413	1371014_at	LOC688139,Plcb1	UI-R-BO1-apw-b-08-0-UI.s1 UI-R-BO1 Rattus norvegicus cDNA clone UI-R-BO1-apw-b-08-0-UI 3, mRNA sequence.	-2.781
AW915417	RGD1559997_predicted	1042053	1383786_at	RGD1559997_predicted	Similar to RAB32 (predicted)	-2.78
BE112977	Slc22a15_predicted	817080	1398435_at	Slc22a15_predicted	Solute carrier family 22 (organic cation transporter), member 15 (predicted)	-2.777
AI412627	Asahl_predicted	816164	1390472_at	Asahl_predicted	N-acylsphingosine amidohydrolase (acid ceramidase)-like (predicted)	-2.774
BF410946	Rab31	804307	1373894_at	Rab31	UI-R-CN0-bmf-h-08-0-UI.s1 UI-R-CN0 Rattus norvegicus cDNA clone UI-R-CN0-bmf-h-08-0-UI 3, mRNA sequence.	-2.772
AW530445	1384658_at	1041368	1384658_at	1384658_at	UI-R-C4-akx-b-06-0-UI.s1 UI-R-C4 Rattus norvegicus cDNA clone UI-R-C4-akx-b-06-0-UI 3, mRNA sequence.	-2.758
NM_031740	B4galt6	811965	1387206_at	B4galt6	UDP-Gal:betaGlcNAc beta 1,4-galactosyltransferase, polypeptide 6	-2.755
BE111604	LOC294446	804976	1373432_at	LOC294446,LOC681252	UI-R-BJ1-avc-g-01-0-UI.s1 UI-R-BJ1 Rattus norvegicus cDNA clone UI-R-BJ1-avc-g-01-0-UI 3, mRNA sequence.	-2.753
BG374285	Parvb_predicted	805945	1388891_at	Parvb_predicted	UI-R-CV1-bsn-e-12-0-UI.s1 UI-R-CV1 Rattus norvegicus cDNA clone UI-R-CV1-bsn-e-12-0-UI 3, mRNA sequence.	-2.744
NM_030829	Gprk5	812046	1368408_at	Gprk5,Grk5,MGC93405	G protein-coupled receptor kinase 5	-2.74
BG379055	1377069_at	815670	1377069_at	1377069_at	UI-R-BT1-bnh-c-01-0-UI.s1 UI-R-BT1 Rattus norvegicus cDNA clone UI-R-BT1-bnh-c-01-0-UI 3, mRNA sequence.	-2.737
BE098739	Cybb	804220	1373932_at	Cybb,Gp91-phox	UI-R-BJ1-atd-d-03-0-UI.s1 UI-R-BJ1 Rattus norvegicus cDNA clone UI-R-BJ1-atd-d-03-0-UI 3, mRNA sequence.	-2.735
AA893579	1392794_at	814632	1392794_at	1392794_at	gb:AA893579 /DB_XREF=gi:3020458 /DB_XREF=EST197382 /CLONE=RPLAC19 /FEA=EST /CNT=3 /TID=Rn.14809.1 /TIER=ConsEnd /STK=1 /UG=Rn.14809 /UG_TITLE=ESTs	-2.72
NM_053647	Cxcl2	811557	1368760_at	Cxcl2,Mip-2,Scyb2	chemokine (C-X-C motif) ligand 2	-2.716
AW254369	Plekhb2_predicted	816977	1376137_at	Plekhb2_predicted	Pleckstrin homology domain containing, family B (evectins) member 2 (predicted)	-2.71
AI548204	1396065_at	1035165	1396065_at	1396065_at	UI-R-C3-su-f-06-0-UI.s1 UI-R-C3 Rattus norvegicus cDNA clone UI-R-C3-su-f-06-0-UI 3, mRNA sequence.	-2.709
BF392982	1377744_at	1047702	1377744_at	1377744_at	UI-R-CA0-bfr-e-03-0-UI.s1 UI-R-CA0 Rattus norvegicus cDNA clone UI-R-CA0-bfr-e-03-0-UI 3, mRNA sequence.	-2.701
BG376935	Nudt4	813640	1398847_at	Nudt4	UI-R-CU0-bvl-b-12-0-UI.s1 UI-R-CU0 Rattus norvegicus cDNA clone UI-R-CU0-bvl-b-12-0-UI 3, mRNA sequence.	-2.7
BE329352	Ube2o_predicted	804985	1373438_at	Ube2o_predicted	hq39h01.x1 NCI_CGAP_Pr35 Rattus norvegicus cDNA clone IMAGE:3121777 3, mRNA sequence.	-2.695
BI284831	Rnase4	807760	1371475_at	Rnase4	UI-R-CX0s-ccs-g-04-0-UI.s1 UI-R-CX0s Rattus norvegicus cDNA clone UI-R-CX0s-ccs-g-04-0-UI 3, mRNA sequence.	-2.684
BF393825	Dcir3	803499	1389553_at	Dcir3	Dendritic cell inhibitory receptor 3	-2.684
AI406310	Leng4_predicted	806085	1372680_at	Leng4_predicted	gb:AI406310 /DB_XREF=gi:4249814 /DB_XREF=EST234596 /CLONE=RBRDM66 /FEA=EST /CNT=11 /TID=Rn.11543.1 /TIER=Stack /STK=11 /UG=Rn.11543 /UG_TITLE=ESTs, Weakly similar to T20899 hypothetical protein F14F3.3 - Caenorhabditis elegans (C.elegans)	-2.683
BF395171	Ehd4	801658	1375739_at	Ehd4	UI-R-CM0-bjj-f-11-0-UI.s1 UI-R-CM0 Rattus norvegicus cDNA clone UI-R-CM0-bjj-f-11-0-UI 3, mRNA sequence.	-2.676
NM_053582	Lcn7	813147	1367650_at	Lcn7,gis5	lipocalin 7	-2.675
NM_022198	Clcn4-2	810110	1369791_at	Clcn4-2,MGC105433	putative chloride channel 4-2	-2.672
BI292028	Gda	806907	1372011_at	Gda,Cypin	UI-R-DN0-ciu-e-04-0-UI.s1 UI-R-DN0 Rattus norvegicus cDNA clone UI-R-DN0-ciu-e-04-0-UI 3, mRNA sequence.	-2.672
NM_021755	Lmna	812537	1368054_at	Lmna	gb:NM_021755.1 /DB_XREF=gi:13489068 /GEN=Lmna /FEA=FLmRNA /CNT=23 /TID=Rn.44161.1 /TIER=FL+Stack /STK=10 /UG=Rn.44161 /LL=60374 /DEF=Rattus norvegicus lamin A (Lmna), mRNA. /PROD=lamin A /FL=gb:NM_021755.1	-2.668
AA859496	Gch	811922	1368503_at	Gch	GTP cyclohydrolase 1	-2.661
NM_017253	Bcat1	810463	1369520_a_at	Bcat1,Bcatc,MGC105472	branched chain aminotransferase 1, cytosolic	-2.658
AI406305	RGD1311487	817410	1375920_at	RGD1311487	Similar to TNF intracellular domain-interacting protein	-2.657
AI029143	Cd5l	1040497	1385635_at	Cd5l	CD5 antigen-like	-2.654
NM_019291	Ca2	813006	1367733_at	Ca2,Car2	carbonic anhydrase 2	-2.649
BF409820	1389696_at	802969	1389696_at	1389696_at	UI-R-CA1-bjr-b-10-0-UI.s1 UI-R-CA1 Rattus norvegicus cDNA clone UI-R-CA1-bjr-b-10-0-UI 3, mRNA sequence.	-2.646
AI012782	LOC363894	814218	1393688_at	LOC363894,LOC685048,LOC685111,LOC685157,LOC685438,LOC686864,RGD1559588_predicted,RGD1562930_predicted	gb:AI012782 /DB_XREF=gi:3226614 /DB_XREF=EST207233 /CLONE=RPLBB56 /FEA=EST /CNT=1 /TID=Rn.3456.2 /TIER=ConsEnd /STK=1 /UG=Rn.3456 /UG_TITLE=ESTs	-2.638
AI012782	LOC363894	814218	1393688_at	LOC363894,LOC685048,LOC685111,LOC685157,LOC685438,LOC686864,RGD1559588_predicted,RGD1562930_predicted	gb:AI012782 /DB_XREF=gi:3226614 /DB_XREF=EST207233 /CLONE=RPLBB56 /FEA=EST /CNT=1 /TID=Rn.3456.2 /TIER=ConsEnd /STK=1 /UG=Rn.3456 /UG_TITLE=ESTs	-2.638
AF254800	Rab31	808690	1370780_at	Rab31,Rab0	RAB31, member RAS oncogene family	-2.637
BF562838	Fgf12	1047769	1377655_at	Fgf12	Fibroblast growth factor 12	-2.635
AB026903	Daf1	809243	1370406_a_at	Daf1,Daf	decay accelarating factor 1	-2.607
BG375029	Rassf4	1047211	1378321_at	Rassf4	Ras association (RalGDS/AF-6) domain family 4	-2.597
BG379987	LOC689574	807467	1388441_at	LOC689574	Hypothetical protein LOC689574	-2.59
NM_033349	Hagh	809850	1369986_at	Hagh,Glo2,RSP29	hydroxyacyl glutathione hydrolase	-2.585
AI176057	Cybb	1046281	1379344_at	Cybb	gb:AI176057 /DB_XREF=gi:3726695 /DB_XREF=EST219633 /CLONE=ROVBJ96 /FEA=EST /CNT=8 /TID=Rn.43961.1 /TIER=ConsEnd /STK=2 /UG=Rn.43961 /UG_TITLE=ESTs	-2.581
AI105205	Cdw92	808556	1370935_at	Cdw92	CDW92 antigen	-2.575
AI410976	RGD1311980	802966	1389695_at	RGD1311980	Similar to cDNA sequence BC004044	-2.575
NM_012506	Atp1a3	811646	1368701_at	Atp1a3,Atpa1a3	ATPase, Na+/K+ transporting, alpha 3 polypeptide	-2.575
NM_013185	Hck	810993	1369204_at	Hck,Hctk	hemopoietic cell kinase	-2.574
AI717113	F5	803741	1374320_at	F5	Coagulation factor 5 (mapped)	-2.572
AW531805	Ifit3	816012	1376908_at	Ifit3	Interferon-induced protein with tetratricopeptide repeats 3	-2.558
AI070419	1384946_at	1041055	1384946_at	1384946_at	UI-R-C2-mq-b-02-0-UI.s1 UI-R-C2 Rattus norvegicus cDNA clone UI-R-C2-mq-b-02-0-UI 3, mRNA sequence.	-2.55
AI170394	Mpeg1	805483	1389006_at	Mpeg1	gb:AI170394 /DB_XREF=gi:3710434 /DB_XREF=EST216320 /CLONE=RLUCH76 /FEA=EST /CNT=13 /TID=Rn.4301.1 /TIER=Stack /STK=9 /UG=Rn.4301 /UG_TITLE=ESTs	-2.547
AA858768	1382624_at	1043082	1382624_at	1382624_at	UI-R-A0-bb-g-02-0-UI.s1 UI-R-A0 Rattus norvegicus cDNA clone UI-R-A0-bb-g-02-0-UI 3 similar to gb|M29302|RATSMP2B Rat senescence marker protein 2B gene, exons 1 and 2, mRNA sequence.	-2.545
AF245172	Gda	810367	1387659_at	Gda,Cypin	guanine deaminase	-2.54
NM_019386	Tgm2	809886	1369943_at	Tgm2,TgaseII	transglutaminase 2, C polypeptide	-2.539
AA943262	Slc2a6_predicted	1047127	1378386_at	Slc2a6_predicted	Solute carrier family 2 (facilitated glucose transporter), member 6 (predicted)	-2.536
BF283802	1382078_at	1043600	1382078_at	1382078_at	EST448393 Rat Gene Index, normalized rat, Rattus norvegicus cDNA Rattus norvegicus cDNA clone RGIEH01, mRNA sequence.	-2.535
NM_031242	Cds1	812286	1368248_at	Cds1	CDP-diacylglycerol synthase 1	-2.534
AA956784	Nr2f2	803502	1389554_at	Nr2f2,Tfcoup2	UI-R-E1-fr-g-08-0-UI.s1 UI-R-E1 Rattus norvegicus cDNA clone UI-R-E1-fr-g-08-0-UI 3 similar to gi|482927|emb|X76653|MMRARP1 M.musculus mRNA for ARP-1, mRNA sequence.	-2.529
BF391914	Il1rap	1037340	1393563_at	Il1rap	Interleukin 1 receptor accessory protein	-2.528
AI411947	Igh-1a	808105	1388272_at	Igh-1a	Immunoglobulin heavy chain 1a (serum IgG2a)	-2.526
NM_031634	Mefv	811779	1368604_at	Mefv,pyrin	Mediterranean fever	-2.526
Z18877	Oas1	808248	1371152_a_at	Oas1,Oas1g,MGC93097	2,5-oligoadenylate synthetase 1, 40/46kDa	-2.5
BI285321	Papss2_predicted	817132	1376047_at	Papss2_predicted	3-phosphoadenosine 5-phosphosulfate synthase 2 (predicted)	-2.499
BF283340	1376669_at	816263	1376669_at	1376669_at	EST447931 Rat Gene Index, normalized rat, Rattus norvegicus cDNA Rattus norvegicus cDNA clone RGIEA65 3 sequence, mRNA sequence.	-2.497
BM389329	RGD1562339_predicted	805724	1372940_at	RGD1562339_predicted	RGD1562339 (predicted)	-2.496
NM_012939	Ctsh	813113	1386899_at	Ctsh	cathepsin H	-2.492
AI454794	RGD1307401	1038061	1392739_a_at	RGD1307401	Similar to RIKEN cDNA 2310005P05	-2.491
AI145585	1378641_at	1046934	1378641_at	1378641_at	UI-R-BT0-qi-h-04-0-UI.s1 UI-R-BT0 Rattus norvegicus cDNA clone UI-R-BT0-qi-h-04-0-UI 3, mRNA sequence.	-2.49
BM385409	Pon3	1041411	1384544_at	Pon3	Paraoxonase 3	-2.484
BI284779	LOC501736	816272	1376675_at	LOC501736	Similar to CD300A antigen	-2.484
AI168981	1390866_at	1039808	1390866_at	1390866_at	gb:AI168981 /DB_XREF=gi:3705289 /DB_XREF=EST214809 /CLONE=RKIBL47 /FEA=EST /CNT=6 /TID=Rn.22374.1 /TIER=ConsEnd /STK=3 /UG=Rn.22374 /UG_TITLE=ESTs	-2.481
NM_013016	Ptpns1	812848	1367881_at	Ptpns1,Bit,SHPS-1	protein tyrosine phosphatase, non-receptor type substrate 1	-2.48
NM_020096	Ifit1	810091	1369836_at	Ifit1,Garg16	interferon-induced protein with tetratricopeptide repeats 1	-2.479
AI408164	RGD1306176	1035086	1396132_at	RGD1306176	Similar to FCRL	-2.472
BM387711	1376109_at	817081	1376109_at	1376109_at	UI-R-CN1-cjj-j-06-0-UI.s1 UI-R-CN1 Rattus norvegicus cDNA clone UI-R-CN1-cjj-j-06-0-UI 3, mRNA sequence.	-2.471
NM_020308	Adam15	812221	1387135_at	Adam15,MDC15,tMDCVI	a disintegrin and metallopeptidase domain 15 (metargidin)	-2.468
NM_031659	Tgm1	809755	1370051_at	Tgm1	transglutaminase 1	-2.465
L12458	Lyz	809643	1370154_at	Lyz,Lysz	lysozyme	-2.465
BE099808	1382252_at	1043474	1382252_at	1382252_at	UI-R-BJ1-atq-e-03-0-UI.s1 UI-R-BJ1 Rattus norvegicus cDNA clone UI-R-BJ1-atq-e-03-0-UI 3, mRNA sequence.	-2.451
AI555854	Csf2ra	1038312	1392528_at	Csf2ra	UI-R-C2p-re-g-05-0-UI.s1 UI-R-C2p Rattus norvegicus cDNA clone UI-R-C2p-re-g-05-0-UI 3, mRNA sequence.	-2.448
BE115085	1382060_at	1043584	1382060_at	1382060_at	UI-R-BS1-axt-a-09-0-UI.s1 UI-R-BS1 Rattus norvegicus cDNA clone UI-R-BS1-axt-a-09-0-UI 3, mRNA sequence.	-2.439
BF290383	1394090_at	1036898	1394090_at	1394090_at	EST454974 Rat Gene Index, normalized rat, Rattus norvegicus cDNA Rattus norvegicus cDNA clone RGIHV42 3 sequence, mRNA sequence.	-2.435
AJ391299	IgG-2a	808023	1371262_at	IgG-2a,Igha_mapped	gb:AJ391299 /DB_XREF=gi:6900877 /FEA=DNA /CNT=3 /TID=Rn.44840.1 /TIER=ConsEnd /STK=0 /UG=Rn.44840 /UG_TITLE=Rattus norvegicus partial IGHV gene for immunoglobulin heavy chain, clone M31-1 /DEF=Rattus norvegicus partial IGHV gene for immunoglobulin heavy chain, clone F32JH22	-2.431
AW434602	RGD1562847_predicted	1032924	1398589_at	RGD1562847_predicted	Similar to paired immunoglobin-like type 2 receptor alpha (predicted)	-2.427
AI011757	Fcgr3a	804793	1373523_at	Fcgr3a	Fc fragment of IgG, low affinity IIIa, receptor	-2.422
BI296317	Arl11	814954	1378140_at	Arl11	UI-R-DK0-cez-a-04-0-UI.s1 UI-R-DK0 Rattus norvegicus cDNA clone UI-R-DK0-cez-a-04-0-UI 3, mRNA sequence.	-2.41
AI555307	1395301_x_at	1035861	1395301_x_at	1395301_x_at	UI-R-C2p-qq-f-05-0-UI.s1 UI-R-C2p Rattus norvegicus cDNA clone UI-R-C2p-qq-f-05-0-UI 3, mRNA sequence.	-2.41
AA893670	Tpd52_predicted	814714	1391880_at	Tpd52_predicted	gb:AA893670 /DB_XREF=gi:3020549 /DB_XREF=EST197473 /CLONE=RPLAI26 /FEA=EST /CNT=3 /TID=Rn.22753.1 /TIER=ConsEnd /STK=2 /UG=Rn.22753 /UG_TITLE=ESTs	-2.405
BI279786	Myo1d	805729	1388917_at	Myo1d	Myosin ID	-2.402
BE099979	Creg_predicted	802107	1375428_at	Creg_predicted	Cellular repressor of E1A-stimulated genes (predicted)	-2.395
BI290666	1391251_at	1039439	1391251_at	1391251_at	UI-R-DK0-cfx-h-10-0-UI.s1 UI-R-DK0 Rattus norvegicus cDNA clone UI-R-DK0-cfx-h-10-0-UI 3, mRNA sequence.	-2.392
AA945076	Gyk	1039089	1391661_at	Gyk,ASTP	gb:AA945076 /DB_XREF=gi:3104992 /DB_XREF=EST200575 /CLONE=RLIAG19 /FEA=EST /CNT=4 /TID=Rn.7832.1 /TIER=ConsEnd /STK=2 /UG=Rn.7832 /UG_TITLE=ESTs	-2.389
BE111706	Marcks	808440	1388157_at	Marcks	UI-R-BJ1-avv-h-02-0-UI.s1 UI-R-BJ1 Rattus norvegicus cDNA clone UI-R-BJ1-avv-h-02-0-UI 3, mRNA sequence.	-2.387
NM_053610	Prdx5	813099	1367677_at	Prdx5,Aoeb166	peroxiredoxin 5	-2.387
BM392293	Rin2_predicted	806533	1372365_at	Rin2_predicted	Ras and Rab interactor 2 (predicted)	-2.387
AW915454	RGD1562513_predicted	816752	1376394_at	RGD1562513_predicted	Similar to RIKEN cDNA 9830005G06 (predicted)	-2.374
AW917486	Papss2_predicted	1035551	1395721_at	Papss2_predicted	3-phosphoadenosine 5-phosphosulfate synthase 2 (predicted)	-2.371
AW920037	Stx11	1045900	1379732_at	Stx11	Syntaxin 11	-2.37
AI031032	1373035_at	805568	1373035_at	1373035_at	UI-R-C0-jp-b-12-0-UI.s1 UI-R-C0 Rattus norvegicus cDNA clone UI-R-C0-jp-b-12-0-UI 3, mRNA sequence.	-2.369
U93307	Kdr	812677	1367948_a_at	Kdr,Vegfr-2,MGC93590	kinase insert domain protein receptor	-2.368
AI227988	1391144_at	1039628	1391144_at	1391144_at	gb:AI227988 /DB_XREF=gi:3811875 /DB_XREF=EST224683 /CLONE=RBRCO43 /FEA=EST /CNT=3 /TID=Rn.24820.1 /TIER=ConsEnd /STK=3 /UG=Rn.24820 /UG_TITLE=ESTs	-2.367
NM_019174	Ca4	812001	1368437_at	Ca4,Car4	carbonic anhydrase 4	-2.367
AI008680	Bzrp	809520	1370249_at	Bzrp	Benzodiazepine receptor, peripheral	-2.365
AI171799	Epdr2	817457	1375855_at	Epdr2	Ependymin related protein 2 (zebrafish)	-2.364
AI178422	1381771_at	1043897	1381771_at	1381771_at	gb:AI178422 /DB_XREF=gi:3729060 /DB_XREF=EST222095 /CLONE=RPLCQ71 /FEA=EST /CNT=2 /TID=Rn.46818.1 /TIER=ConsEnd /STK=2 /UG=Rn.46818 /UG_TITLE=ESTs, Weakly similar to KI01 RAT PROBABLE G PROTEIN-COUPLED RECEPTOR VTR 15-20 (R.norvegicus)	-2.361
BI285449	Cav1	806899	1372111_at	Cav1	Caveolin, caveolae protein 1	-2.358
BI290559	Mgst2_predicted	806138	1372599_at	Mgst2_predicted	Microsomal glutathione S-transferase 2 (predicted)	-2.354
BI285519	LOC364513	1043615	1382094_at	LOC364513	UI-R-CW0s-ccb-b-01-0-UI.s1 UI-R-CW0s Rattus norvegicus cDNA clone UI-R-CW0s-ccb-b-01-0-UI 3, mRNA sequence.	-2.351
BI282758	Lrp1	807542	1388416_at	Lrp1	UI-R-CW0s-cce-h-03-0-UI.s1 UI-R-CW0s Rattus norvegicus cDNA clone UI-R-CW0s-cce-h-03-0-UI 3, mRNA sequence.	-2.351
NM_057194	Plscr1	811188	1369029_at	Plscr1,MGC93252	phospholipid scramblase 1	-2.35
BF281960	1382346_at	1043413	1382346_at	1382346_at	EST446551 Rat Gene Index, normalized rat, Rattus norvegicus cDNA Rattus norvegicus cDNA clone RGIDA10 3 sequence, mRNA sequence.	-2.343
NM_133525	RGD620382	812343	1368226_at	RGD620382,Rcl,C6orf108	Nucleoside 2-deoxyribosyltransferase domain containing protein RGD620382	-2.341
AA963833	RGD1307618_predicted	1042103	1383840_at	RGD1307618_predicted	Similar to chondroitin beta1,4 N-acetylgalactosaminyltransferase (predicted)	-2.335
BF395317	Ms4a11_predicted	816746	1376390_at	Ms4a11_predicted	Membrane-spanning 4-domains, subfamily A, member 11 (predicted)	-2.333
X73371	Fcgr2b	808254	1371079_at	Fcgr2b,FCRII,Fcgr2	Fc receptor, IgG, low affinity IIb	-2.332
BM391631	Fcgr1	1037883	1393038_at	Fcgr1	Fc receptor, IgG, high affinity I	-2.326
BE107319	1372816_at	805854	1372816_at	1372816_at	UI-R-BS1-ays-d-06-0-UI.s1 UI-R-BS1 Rattus norvegicus cDNA clone UI-R-BS1-ays-d-06-0-UI 3, mRNA sequence.	-2.324
AA800908	Kctd12_predicted	814628	1392785_at	Kctd12_predicted	gb:AA800908 /DB_XREF=gi:2863863 /DB_XREF=EST190405 /CLONE=RLUAM90 /FEA=EST /CNT=3 /TID=Rn.54617.1 /TIER=ConsEnd /STK=1 /UG=Rn.54617 /UG_TITLE=ESTs	-2.317
U56241	Mafb	809232	1387947_at	Mafb,Krml,b-maf	v-maf musculoaponeurotic fibrosarcoma oncogene family, protein B (avian)	-2.316
AI556803	Plek	815338	1390687_at	Plek	UI-R-C2p-rm-f-07-0-UI.s1 UI-R-C2p Rattus norvegicus cDNA clone UI-R-C2p-rm-f-07-0-UI 3, mRNA sequence.	-2.316
AI410383	Lypla3	802712	1375034_at	Lypla3	Lysophospholipase 3	-2.313
NM_020086	Plvap	812247	1368284_at	Plvap,Pv1	plasmalemma vesicle associated protein	-2.311
BF551686	Ap1s2_predicted	1041828	1384187_at	Ap1s2_predicted	Adaptor-related protein complex 1, sigma 2 subunit (predicted)	-2.306
AI071492	1382883_at	1042876	1382883_at	1382883_at	UI-R-C2-nc-d-01-0-UI.s1 UI-R-C2 Rattus norvegicus cDNA clone UI-R-C2-nc-d-01-0-UI 3, mRNA sequence.	-2.295
BF547294	Ptprm	1041062	1384953_at	Ptprm	UI-R-C2p-ra-g-07-0-UI.r1 UI-R-C2p Rattus norvegicus cDNA clone UI-R-C2p-ra-g-07-0-UI 5, mRNA sequence.	-2.294
AI233227	1377751_at	1047709	1377751_at	1377751_at	gb:AI233227 /DB_XREF=gi:3817107 /DB_XREF=EST229915 /CLONE=RKIDC44 /FEA=EST /CNT=6 /TID=Rn.24708.1 /TIER=ConsEnd /STK=3 /UG=Rn.24708 /UG_TITLE=ESTs	-2.294
AI103084	Cyfip1_predicted	804341	1389294_at	Cyfip1_predicted	Cytoplasmic FMR1 interacting protein 1 (predicted)	-2.291
AI237192	Fut4	804367	1373838_at	Fut4	Fucosyltransferase 4	-2.284
AI555044	RGD1359713	1045290	1380334_at	RGD1359713	Hypothetical RNA binding protein RGD1359713	-2.282
AI176367	1374845_at	802893	1374845_at	1374845_at	gb:AI176367 /DB_XREF=gi:3727005 /DB_XREF=EST219950 /CLONE=ROVBQ75 /FEA=EST /CNT=7 /TID=Rn.17456.1 /TIER=Stack /STK=6 /UG=Rn.17456 /UG_TITLE=ESTs	-2.278
AI012175	RGD1305807	1043441	1382218_at	RGD1305807	Hypothetical LOC298077	-2.278
AI045201	Tnfrsf21_predicted	1037360	1393584_at	Tnfrsf21_predicted	Tumor necrosis factor receptor superfamily, member 21 (predicted)	-2.277
NM_133298	Gpnmb	812373	1368187_at	Gpnmb	glycoprotein (transmembrane) nmb	-2.277
BI282866	Lmna	812538	1368055_a_at	Lmna	Lamin A	-2.276
X83537	Mmp14	812816	1367860_a_at	Mmp14,Mt1-mmp	matrix metallopeptidase 14 (membrane-inserted)	-2.275
AI411132	Ca5b	815013	1377573_at	Ca5b	Carbonic anhydrase VB, mitochondrial	-2.274
BE349751	RGD1308579	808372	1370988_at	RGD1308579,LRRG00122	hq42e07.x1 NCI_CGAP_Pr35 Rattus norvegicus cDNA clone IMAGE:3122052 3 similar to SW:GAG_SMSAV P03330 GAG POLYPROTEIN [CONTAINS: CORE PROTEIN P15; INNER COAT PROTEIN P12; CORE SHELL PROTEIN P30; NUCLEOPROTEIN P10]. ;, mRNA sequence.	-2.273
AI712686	RGD1306568	804207	1373924_at	RGD1306568	Similar to C530044N13Rik protein	-2.27
BE107574	Tex2	1044794	1380885_at	Tex2	UI-R-CA0-awv-c-09-0-UI.s1 UI-R-CA0 Rattus norvegicus cDNA clone UI-R-CA0-awv-c-09-0-UI 3, mRNA sequence.	-2.252
AI170193	Dscr1	806673	1388686_at	Dscr1	Down syndrome critical region homolog 1 (human)	-2.247
BM385222	Igj	1041699	1384208_at	Igj	Immunoglobulin joining chain	-2.247
BG374261	1374126_at	803902	1374126_at	1374126_at	UI-R-CV1-bsn-c-06-0-UI.s1 UI-R-CV1 Rattus norvegicus cDNA clone UI-R-CV1-bsn-c-06-0-UI 3, mRNA sequence.	-2.244
AI010316	LOC499415	803363	1374558_at	LOC499415	gb:AI010316 /DB_XREF=gi:3224148 /DB_XREF=EST204767 /CLONE=RLUBX06 /FEA=EST /CNT=9 /TID=Rn.17428.1 /TIER=Stack /STK=6 /UG=Rn.17428 /UG_TITLE=ESTs	-2.243
BI275885	Chst12	816307	1376697_at	Chst12	Carbohydrate sulfotransferase 12	-2.243
AI169118	LOC503306	1040201	1386065_at	LOC503306	Similar to ankyrin repeat domain 43	-2.242
AA963863	RGD1307618_predicted	1042312	1383590_at	RGD1307618_predicted	Similar to chondroitin beta1,4 N-acetylgalactosaminyltransferase (predicted)	-2.24
AA901151	Mnda	1040409	1385702_at	Mnda	UI-R-A1-dv-d-08-0-UI.s1 UI-R-A1 Rattus norvegicus cDNA clone UI-R-A1-dv-d-08-0-UI 3 similar to gi|198868|gb|M74124|MUSLPSINDB Mus musculus (strain C57Bl/6) mRNA sequence.	-2.24
BE111682	LOC499317	805097	1373321_at	LOC499317	UI-R-BJ1-avv-f-01-0-UI.s1 UI-R-BJ1 Rattus norvegicus cDNA clone UI-R-BJ1-avv-f-01-0-UI 3, mRNA sequence.	-2.238
AA894336	Ly96	1043497	1382277_at	Ly96	gb:AA894336 /DB_XREF=gi:3021215 /DB_XREF=EST198139 /CLONE=RSPAW88 /FEA=EST /CNT=5 /TID=Rn.13529.1 /TIER=ConsEnd /STK=1 /UG=Rn.13529 /UG_TITLE=ESTs	-2.238
AI177031	Ppap2b	806888	1372101_at	Ppap2b	gb:AI177031 /DB_XREF=gi:3727669 /DB_XREF=EST220638 /CLONE=ROVCA02 /FEA=EST /CNT=18 /TID=Rn.12038.1 /TIER=Stack /STK=13 /UG=Rn.12038 /UG_TITLE=ESTs	-2.238
AI102790	Bcat1	808586	1370869_at	Bcat1	Branched chain aminotransferase 1, cytosolic	-2.235
BF523321	RGD1306694_predicted	1035463	1395779_at	RGD1306694_predicted	UI-R-G0-ue-e-06-0-UI.r1 UI-R-G0 Rattus norvegicus cDNA clone UI-R-G0-ue-e-06-0-UI 5, mRNA sequence.	-2.232
AI412317	1375658_at	801852	1375658_at	1375658_at	gb:AI412317 /DB_XREF=gi:4255821 /DB_XREF=EST240615 /CLONE=RBRDV25 /FEA=EST /CNT=11 /TID=Rn.22768.1 /TIER=Stack /STK=6 /UG=Rn.22768 /UG_TITLE=ESTs	-2.228
AI412355	Cd83_predicted	815813	1390529_at	Cd83_predicted	CD83 antigen (predicted)	-2.226
BF387360	RGD1559482_predicted	804299	1373889_at	RGD1559482_predicted	Similar to immunoglobulin superfamily, member 7 (predicted)	-2.226
AF413572	Pkib	811046	1369105_a_at	Pkib,PKINH,Prkacn2,RATPKINH	protein kinase inhibitor beta, cAMP dependent, catalytic	-2.224
NM_017305	Gclm	809817	1370030_at	Gclm,Glclr	glutamate cysteine ligase, modifier subunit	-2.219
NM_017196	Aif1	811821	1368558_s_at	Aif1,iba1,Bart1,mrf-1	allograft inflammatory factor 1	-2.215
AI044869	Pla2g2d	1038543	1392308_at	Pla2g2d	UI-R-C1-kd-e-11-0-UI.s1 UI-R-C1 Rattus norvegicus cDNA clone UI-R-C1-kd-e-11-0-UI 3, mRNA sequence.	-2.214
BE113281	Qki	806195	1372542_at	Qki	UI-R-BJ1-awe-a-08-0-UI.s1 UI-R-BJ1 Rattus norvegicus cDNA clone UI-R-BJ1-awe-a-08-0-UI 3, mRNA sequence.	-2.21
BI274037	Ppp1r3b	1041747	1384262_at	Ppp1r3b	Protein phosphatase 1, regulatory (inhibitor) subunit 3B	-2.21
J02582	Apoe	808576	1370862_at	Apoe,APOEA	apolipoprotein E	-2.21
AA999005	1393863_at	1037036	1393863_at	1393863_at	UI-R-C0-ih-d-08-0-UI.s1 UI-R-C0 Rattus norvegicus cDNA clone UI-R-C0-ih-d-08-0-UI 3, mRNA sequence.	-2.208
NM_130413	Scap2	809843	1369979_at	Scap2,Scap55r	src family associated phosphoprotein 2	-2.208
BI296494	1398451_at	816037	1398451_at	1398451_at	UI-R-CV2-cgr-h-03-0-UI.s1 UI-R-CV2 Rattus norvegicus cDNA clone UI-R-CV2-cgr-h-03-0-UI 3, mRNA sequence.	-2.2
AF461738	Ugt1a7	808982	1370613_s_at	Ugt1a7,Ugt1,Ugt1a8	UDP glycosyltransferase 1 family, polypeptide A7	-2.199
AA799317	Acp2	814033	1394117_at	Acp2	gb:AA799317 /DB_XREF=gi:2862272 /DB_XREF=EST188814 /CLONE=RHEAA28 /FEA=EST /CNT=1 /TID=Rn.6177.2 /TIER=ConsEnd /STK=0 /UG=Rn.6177 /UG_TITLE=ESTs, Moderately similar to DDB2_HUMAN DNA DAMAGE BINDING PROTEIN 2 (DAMAGE-SPECIFIC DNA BINDING PROTEIN 2) (DDB P48 SUBUNIT) (DDBB) (UV-DAMAGED DNA-BINDING PROTEIN 2) (UV-DDB 2) (H.sapiens)	-2.195
AI176595	Ctsl	809515	1370244_at	Ctsl	gb:AI176595 /DB_XREF=gi:3727233 /DB_XREF=EST220183 /CLONE=ROVBU30 /FEA=FLmRNA /CNT=90 /TID=Rn.1294.1 /TIER=Stack /STK=6 /UG=Rn.1294 /LL=25697 /UG_GENE=Ctsl /UG_TITLE=Cathepsin L /FL=gb:NM_013156.1	-2.191
BI301187	1373641_at	804682	1373641_at	1373641_at	UI-R-DK0-cdx-d-03-0-UI.s2 UI-R-DK0 Rattus norvegicus cDNA clone UI-R-DK0-cdx-d-03-0-UI 3, mRNA sequence.	-2.189
NM_053335	Ctbp2	812335	1387113_at	Ctbp2	C-terminal binding protein 2	-2.187
BG374774	1376077_at	817179	1376077_at	1376077_at	UI-R-CV1-bsv-c-08-0-UI.s1 UI-R-CV1 Rattus norvegicus cDNA clone UI-R-CV1-bsv-c-08-0-UI 3, mRNA sequence.	-2.187
C06752	Gramd3	1032846	1398664_at	Gramd3	C06752 Rat pancreatic islet cDNA Rattus norvegicus cDNA clone RBC400, mRNA sequence.	-2.182
NM_012907	Apobec1	812229	1368270_at	Apobec1,REPR	apolipoprotein B editing complex 1	-2.182
AA817898	Igj	1042670	1383163_at	Igj	Immunoglobulin joining chain	-2.176
AI059118	RGD1304884_predicted	1043037	1382737_at	RGD1304884_predicted	Similar to RIKEN cDNA 6430548M08 (predicted)	-2.173
AW530081	RGD1305068_predicted	1042498	1383305_at	RGD1305068_predicted	UI-R-C4-ald-d-02-0-UI.s1 UI-R-C4 Rattus norvegicus cDNA clone UI-R-C4-ald-d-02-0-UI 3, mRNA sequence.	-2.172
BI278559	Clec4a1	1036147	1395003_at	Clec4a1	UI-R-CW0-bxn-b-10-0-UI.s1 UI-R-CW0 Rattus norvegicus cDNA clone UI-R-CW0-bxn-b-10-0-UI 3, mRNA sequence.	-2.17
NM_013026	Sdc1	812887	1367849_at	Sdc1,HSPG,Synd1,SYNDECA,Syndecan	syndecan 1	-2.168
BI278479	LOC299339	806261	1388773_at	LOC299339	Similar to Tumor necrosis factor, alpha-induced protein 2 (Primary response gene B94 protein)	-2.167
AI548897	Soat1	802771	1374976_a_at	Soat1	UI-R-C3-tp-b-11-0-UI.s1 UI-R-C3 Rattus norvegicus cDNA clone UI-R-C3-tp-b-11-0-UI 3, mRNA sequence.	-2.164
AI030942	Kctd12_predicted	1043291	1382535_at	Kctd12_predicted	UI-R-C0-jf-b-06-0-UI.s1 UI-R-C0 Rattus norvegicus cDNA clone UI-R-C0-jf-b-06-0-UI 3, mRNA sequence.	-2.164
BG371468	Rnf10	807691	1371526_at	Rnf10	Ring finger protein 10	-2.162
AI171788	Rnf149	803557	1389525_at	Rnf149	gb:AI171788 /DB_XREF=gi:4134664 /DB_XREF=EST217770 /CLONE=RMUBQ71 /FEA=EST /CNT=18 /TID=Rn.8015.1 /TIER=Stack /STK=6 /UG=Rn.8015 /UG_TITLE=ESTs	-2.162
BI293548	Clic2	1043673	1381993_at	Clic2	Chloride intracellular channel 2	-2.161
AI177176	Plekhb2_predicted	801808	1375631_at	Plekhb2_predicted	Pleckstrin homology domain containing, family B (evectins) member 2 (predicted)	-2.161
AA893743	Pkia	805493	1373082_at	Pkia	gb:AA893743 /DB_XREF=gi:3020622 /DB_XREF=EST197546 /CLONE=RPLAK14 /FEA=EST /CNT=13 /TID=Rn.8002.1 /TIER=Stack /STK=9 /UG=Rn.8002 /UG_TITLE=ESTs	-2.148
AI233552	1378428_at	1047018	1378428_at	1378428_at	gb:AI233552 /DB_XREF=gi:3817432 /DB_XREF=EST230240 /CLONE=RKIDH02 /FEA=EST /CNT=4 /TID=Rn.23777.1 /TIER=ConsEnd /STK=3 /UG=Rn.23777 /UG_TITLE=ESTs	-2.146
NM_019323	Mcpt9	811919	1368501_s_at	Mcpt9	mast cell protease 9	-2.145
BM389498	Smpdl3a	806226	1388809_at	Smpdl3a	UI-R-CN1-cjn-n-07-0-UI.s1 UI-R-CN1 Rattus norvegicus cDNA clone UI-R-CN1-cjn-n-07-0-UI 3, mRNA sequence.	-2.144
BE102814	Sfxn5	803682	1389491_at	Sfxn5,BBG-TCC	UI-R-BT1-aqt-e-11-0-UI.s1 UI-R-BT1 Rattus norvegicus cDNA clone UI-R-BT1-aqt-e-11-0-UI 3, mRNA sequence.	-2.143
AI045138	1393227_at	1037620	1393227_at	1393227_at	UI-R-C1-kg-h-02-0-UI.s1 UI-R-C1 Rattus norvegicus cDNA clone UI-R-C1-kg-h-02-0-UI 3, mRNA sequence.	-2.142
NM_017125	Cd63	813059	1367709_at	Cd63,MGC72893	CD63 antigen	-2.14
NM_031031	Gatm	813204	1367627_at	Gatm,MGC93388	glycine amidinotransferase (L-arginine:glycine amidinotransferase)	-2.139
NM_053821	Ralb	812758	1387001_at	Ralb,dRalb	v-ral simian leukemia viral oncogene homolog B	-2.133
BG380581	1371472_at	807756	1371472_at	1371472_at	UI-R-CT0-btz-a-05-0-UI.s1 UI-R-CT0 Rattus norvegicus cDNA clone UI-R-CT0-btz-a-05-0-UI 3, mRNA sequence.	-2.128
NM_019341	Rgs5	809909	1369957_at	Rgs5	regulator of G-protein signaling 5	-2.126
AI228248	Ncoa4_predicted	807095	1388549_at	Ncoa4_predicted	gb:AI228248 /DB_XREF=gi:3812135 /DB_XREF=EST224943 /CLONE=RBRCS39 /FEA=EST /CNT=24 /TID=Rn.7633.1 /TIER=Stack /STK=14 /UG=Rn.7633 /UG_TITLE=ESTs	-2.126
BF415061	RGD1307034_predicted	815876	1377011_at	RGD1307034_predicted	Similar to hypothetical protein CG003 (predicted)	-2.126
AI711108	Asb1_predicted	1044615	1381002_at	Asb1_predicted	Ankyrin repeat and SOCS box-containing protein 1 (predicted)	-2.126
BM390588	1384996_at	1041100	1384996_at	1384996_at	UI-R-CN1-cjr-m-07-0-UI.s1 UI-R-CN1 Rattus norvegicus cDNA clone UI-R-CN1-cjr-m-07-0-UI 3, mRNA sequence.	-2.122
AF140232	S100a6	813165	1367661_at	S100a6	S100 calcium binding protein A6 (calcyclin)	-2.106
BF414285	1384294_at	1041630	1384294_at	1384294_at	UI-R-BJ2-boo-f-03-0-UI.s1 UI-R-BJ2 Rattus norvegicus cDNA clone UI-R-BJ2-boo-f-03-0-UI 3, mRNA sequence.	-2.101
BF522207	1378373_at	1047114	1378373_at	1378373_at	UI-R-C2p-ns-a-07-0-UI.r1 UI-R-C2p Rattus norvegicus cDNA clone UI-R-C2p-ns-a-07-0-UI 5, mRNA sequence.	-2.098
BG671686	Cpne3_predicted	1037835	1392984_at	Cpne3_predicted	DRNBWE06 Rat DRG Library Rattus norvegicus cDNA clone DRNBWE06 5, mRNA sequence.	-2.095
AW915385	Gga2	1035808	1395394_at	Gga2	Golgi associated, gamma adaptin ear containing, ARF binding protein 2	-2.092
AI227769	Rassf4	803703	1374284_at	Rassf4	Ras association (RalGDS/AF-6) domain family 4	-2.089
NM_024127	Gadd45a	811333	1368947_at	Gadd45a,Ddit1,Gadd45	growth arrest and DNA-damage-inducible 45 alpha	-2.084
AI070350	Reep6	1041350	1384639_at	Reep6	UI-R-Y0-lv-f-05-0-UI.s1 UI-R-Y0 Rattus norvegicus cDNA clone UI-R-Y0-lv-f-05-0-UI 3, mRNA sequence.	-2.081
BE111805	Lyl1	806475	1372321_at	Lyl1	Lymphoblastic leukemia derived sequence 1	-2.079
NM_032060	C3ar1	810952	1369173_at	C3ar1	complement component 3a receptor 1	-2.077
AI170687	1372332_at	806493	1372332_at	1372332_at	gb:AI170687 /DB_XREF=gi:3710727 /DB_XREF=EST216623 /CLONE=RMUAZ96 /FEA=EST /CNT=14 /TID=Rn.13655.1 /TIER=Stack /STK=12 /UG=Rn.13655 /UG_TITLE=ESTs	-2.077
BI290815	LOC308556	802144	1375464_at	LOC308556	UI-R-DK0-cga-g-02-0-UI.s1 UI-R-DK0 Rattus norvegicus cDNA clone UI-R-DK0-cga-g-02-0-UI 3, mRNA sequence.	-2.075
NM_022441	Acvrl1	811814	1368553_at	Acvrl1,R3,R-3,SETHKIR,MGC91691	activin A receptor type II-like 1	-2.074
U72660	Ninj1	809345	1370348_at	Ninj1	ninjurin 1	-2.071
NM_012627	Pkib	811047	1387459_at	Pkib,PKINH,Prkacn2,RATPKINH	protein kinase inhibitor beta, cAMP dependent, catalytic	-2.071
BE107317	Fbxl5_predicted	1046382	1379132_at	Fbxl5_predicted	UI-R-BS1-ays-d-04-0-UI.s1 UI-R-BS1 Rattus norvegicus cDNA clone UI-R-BS1-ays-d-04-0-UI 3, mRNA sequence.	-2.07
BI279526	RT1-Db1	809303	1370382_at	RT1-Db1	RT1 class II, locus Db1	-2.066
BI279526	RT1-Db1	809303	1370382_at	RT1-Db1	RT1 class II, locus Db1	-2.066
BE107848	1394047_at	1036882	1394047_at	1394047_at	UI-R-CA0-awx-e-10-0-UI.s1 UI-R-CA0 Rattus norvegicus cDNA clone UI-R-CA0-awx-e-10-0-UI 3, mRNA sequence.	-2.065
NM_012967	Icam1	811953	1387202_at	Icam1,CD54,ICAM	intercellular adhesion molecule 1	-2.065
BF284898	1382534_at	814580	1382534_at	1382534_at	EST449489 Rat Gene Index, normalized rat, Rattus norvegicus cDNA Rattus norvegicus cDNA clone RGIEX55 3 sequence, mRNA sequence.	-2.063
AA894318	RGD1311249	807025	1371991_at	RGD1311249	Similar to RIKEN cDNA B230312A22	-2.061
AI043753	Snx10	1042307	1383585_s_at	Snx10,MGC109202	UI-R-C0-jm-a-12-0-UI.s1 UI-R-C0 Rattus norvegicus cDNA clone UI-R-C0-jm-a-12-0-UI 3, mRNA sequence.	-2.059
BF414312	1380948_at	1044709	1380948_at	1380948_at	UI-R-BJ2-bop-d-11-0-UI.s1 UI-R-BJ2 Rattus norvegicus cDNA clone UI-R-BJ2-bop-d-11-0-UI 3, mRNA sequence.	-2.056
AI059662	1389789_at	802591	1389789_at	1389789_at	UI-R-C1-lg-a-10-0-UI.s1 UI-R-C1 Rattus norvegicus cDNA clone UI-R-C1-lg-a-10-0-UI 3, mRNA sequence.	-2.055
AI233857	1390177_at	817172	1390177_at	1390177_at	gb:AI233857 /DB_XREF=gi:3817737 /DB_XREF=EST230545 /CLONE=RLUCS05 /FEA=EST /CNT=9 /TID=Rn.6397.1 /TIER=ConsEnd /STK=5 /UG=Rn.6397 /UG_TITLE=ESTs	-2.053
AI407903	Cdc42ep4_predicted	806512	1388730_at	Cdc42ep4_predicted	CDC42 effector protein (Rho GTPase binding) 4 (predicted)	-2.053
AF321837	Rgs2	812397	1368144_at	Rgs2	regulator of G-protein signaling 2	-2.053
BM390697	Gca_predicted	815004	1379031_at	Gca_predicted	Grancalcin (predicted)	-2.048
AI045228	Ap1s2_predicted	1032802	1398616_at	Ap1s2_predicted	Adaptor-related protein complex 1, sigma 2 subunit (predicted)	-2.043
BI285027	RGD1311681	1047156	1378418_at	RGD1311681	Similar to MGC37193 protein	-2.041
AI406939	G0s2	807574	1388395_at	G0s2	gb:AI406939 /DB_XREF=gi:4250443 /DB_XREF=EST235227 /CLONE=ROVDU77 /FEA=EST /CNT=24 /TID=Rn.1040.1 /TIER=Stack /STK=20 /UG=Rn.1040 /UG_TITLE=ESTs, Highly similar to G0S2 MOUSE PUTATIVE LYMPHOCYTE G0G1 SWITCH PROTEIN 2 (M.musculus)	-2.039
AI234230	LOC362010	1036471	1394743_at	LOC362010	gb:AI234230 /DB_XREF=gi:3818110 /DB_XREF=EST230918 /CLONE=RLUCY17 /FEA=EST /CNT=3 /TID=Rn.41576.1 /TIER=ConsEnd /STK=1 /UG=Rn.41576 /UG_TITLE=ESTs	-2.037
BI285951	RGD1308734	805342	1373175_at	RGD1308734	Similar to RIKEN cDNA 1100001H23	-2.035
BI278651	Lyl1	805257	1389059_at	Lyl1,MGC93688	UI-R-DB0-bza-c-02-0-UI.s1 UI-R-DB0 Rattus norvegicus cDNA clone UI-R-DB0-bza-c-02-0-UI 3, mRNA sequence.	-2.035
NM_053471	Sema6b	811576	1387322_at	Sema6b	sema domain, transmembrane domain (TM), and cytoplasmic domain, (semaphorin) 6B	-2.033
AI177867	Ehd1	806469	1372317_at	Ehd1	EH-domain containing 1	-2.033
BF419323	Gns	1035971	1395265_at	Gns	UI-R-BJ2-bqq-c-05-0-UI.s1 UI-R-BJ2 Rattus norvegicus cDNA clone UI-R-BJ2-bqq-c-05-0-UI 3, mRNA sequence.	-2.031
AF314657	Clu	812971	1367784_a_at	Clu	Clusterin	-2.026
AI177761	Cd68	802676	1375010_at	Cd68	CD68 antigen	-2.023
AW253995	Ppap2b	808444	1370950_at	Ppap2b	UI-R-BJ0-aed-h-07-0-UI.s1 UI-R-BJ0 Rattus norvegicus cDNA clone UI-R-BJ0-aed-h-07-0-UI 3, mRNA sequence.	-2.023
NM_133303	Bhlhb3	811933	1368511_at	Bhlhb3,Dec2,Sharp1,SHARP-1	basic helix-loop-helix domain containing, class B3	-2.019
NM_022589	Tspan2	812523	1368104_at	Tspan2,Tspan-2	tetraspanin 2	-2.016
BI277442	1396300_at	1034962	1396300_at	1396300_at	UI-R-CY0-bxq-a-11-0-UI.s1 UI-R-CY0 Rattus norvegicus cDNA clone UI-R-CY0-bxq-a-11-0-UI 3, mRNA sequence.	-2.015
NM_053796	F11r	811708	1387279_at	F11r,Jam1	F11 receptor	-2.013
BE104219	RGD1563119_predicted	804939	1373410_at	RGD1563119_predicted	Similar to MADS box transcription enhancer factor 2, polypeptide C (myocyte enhancer factor 2C) (predicted)	-2.013
BI299637	LOC498972	803523	1374471_at	LOC498972	Similar to copine II	-2.011
M83745	Pcsk1	811822	1387247_at	Pcsk1,BDP,PC1,PC3	proprotein convertase subtilisin/kexin type 1	-2.011
BE108581	RGD1304613_predicted	1043044	1382745_at	RGD1304613_predicted	UI-R-CA0-axf-h-09-0-UI.s1 UI-R-CA0 Rattus norvegicus cDNA clone UI-R-CA0-axf-h-09-0-UI 3, mRNA sequence.	-2.005
BE108581	RGD1304613_predicted	1043044	1382745_at	RGD1304613_predicted	UI-R-CA0-axf-h-09-0-UI.s1 UI-R-CA0 Rattus norvegicus cDNA clone UI-R-CA0-axf-h-09-0-UI 3, mRNA sequence.	-2.005
BM383924	RGD1560850_predicted	803738	1374317_at	RGD1560850_predicted	Similar to Expressed sequence BB220380 (predicted)	-2.004
AI236141	LOC686590	803603	1389540_at	LOC686590	gb:AI236141 /DB_XREF=gi:3829647 /DB_XREF=EST232703 /CLONE=ROVDB91 /FEA=EST /CNT=13 /TID=Rn.19826.2 /TIER=Stack /STK=6 /UG=Rn.19826 /UG_TITLE=ESTs	-2.004
BE116021	Slc5a3	1038436	1392349_at	Slc5a3,Smit	solute carrier family 5 (inositol transporters), member 3	-2.002
BI283971	LOC501065	1037013	1394019_at	LOC501065	UI-R-DB0-byq-g-08-0-UI.s1 UI-R-DB0 Rattus norvegicus cDNA clone UI-R-DB0-byq-g-08-0-UI 3, mRNA sequence.	-1.999
AF248543	A3galt2	809082	1370561_at	A3galt2	alpha 1,3-galactosyltransferase 2 (isoglobotriaosylceramide synthase)	-1.998
AI113328	Btk	1045331	1380377_at	Btk	UI-R-C2p-nr-g-07-0-UI.s1 UI-R-C2p Rattus norvegicus cDNA clone UI-R-C2p-nr-g-07-0-UI 3, mRNA sequence.	-1.997
AI011712	Adam9	802268	1375337_at	Adam9	gb:AI011712 /DB_XREF=gi:3225544 /DB_XREF=EST206163 /CLONE=ROVAZ19 /FEA=EST /CNT=37 /TID=Rn.4288.1 /TIER=Stack /STK=9 /UG=Rn.4288 /UG_TITLE=ESTs	-1.996
NM_053383	C1qr1	812114	1368393_at	C1qr1,Ly68,C1qRp	complement component 1, q subcomponent, receptor 1	-1.994
AF057025	Tlr4	809162	1387982_at	Tlr4	toll-like receptor 4	-1.991
NM_133533	Cd79b	809984	1387749_at	Cd79b,B29,Igb,MGC108607	CD79B antigen	-1.991
BM389311	RGD1564930_predicted	805844	1388906_at	RGD1564930_predicted	UI-R-DZ0-cko-j-18-0-UI.s1 NCI_CGAP_DZ0 Rattus norvegicus cDNA clone IMAGE:7338452 3, mRNA sequence.	-1.988
AA874924	Ly86_predicted	814392	1393280_at	Ly86_predicted	Lymphocyte antigen 86 (predicted)	-1.988
AW916092	Pik3ap1_predicted	816161	1376795_at	Pik3ap1_predicted	Phosphoinositide-3-kinase adaptor protein 1 (predicted)	-1.983
BI277003	Ehd1	806782	1388623_at	Ehd1	EH-domain containing 1	-1.983
NM_016988	Acp2	812795	1367906_at	Acp2	acid phosphatase 2, lysosomal	-1.981
AI235503	1373207_at	805227	1373207_at	1373207_at	gb:AI235503 /DB_XREF=gi:3829009 /DB_XREF=EST232065 /CLONE=ROVCS67 /FEA=EST /CNT=12 /TID=Rn.8190.1 /TIER=Stack /STK=9 /UG=Rn.8190 /UG_TITLE=ESTs	-1.981
AI410062	Faim3	1043554	1382184_at	Faim3	Fas apoptotic inhibitory molecule	-1.976
NM_012532	Cp	812063	1368420_at	Cp,CERP,RATCERP	ceruloplasmin	-1.975
BE095847	RGD1304884_predicted	816435	1376583_at	RGD1304884_predicted	UI-R-BU0-apb-c-05-0-UI.s1 UI-R-BU0 Rattus norvegicus cDNA clone UI-R-BU0-apb-c-05-0-UI 3, mRNA sequence.	-1.974
U13253	Fabp5	809431	1370281_at	Fabp5,DA11,C-FABP,E-FABP	fatty acid binding protein 5, epidermal	-1.974
AI171821	Clecsf6	1043524	1382153_at	Clecsf6	C-type (calcium dependent, carbohydrate recognition domain) lectin, superfamily member 6	-1.974
BI291798	RGD1359202	1041755	1384271_at	RGD1359202,IgM,MGC125059	UI-R-DN0-cit-f-10-0-UI.s1 UI-R-DN0 Rattus norvegicus cDNA clone UI-R-DN0-cit-f-10-0-UI 3, mRNA sequence.	-1.972
AI070306	RGD1308221_predicted	1032973	1398484_at	RGD1308221_predicted	Similar to TBC1 domain family, member 8 (with GRAM domain); vascular Rab-GAP/TBC-containing (predicted)	-1.972
BI301117	LOC304486	1044478	1381161_a_at	LOC304486	UI-R-DN0-cit-d-15-0-UI.s1 UI-R-DN0 Rattus norvegicus cDNA clone UI-R-DN0-cit-d-15-0-UI 3, mRNA sequence.	-1.967
AI234533	Unc93b1	1043716	1382043_at	Unc93b1	Unc-93 homolog B1 (C. elegans)	-1.962
BM384071	LOC498736	804505	1373718_at	LOC498736	UI-R-DZ0-cks-k-20-0-UI.s1 NCI_CGAP_DZ0 Rattus norvegicus cDNA clone IMAGE:7338862 3, mRNA sequence.	-1.962
BF394809	Gca_predicted	815753	1390557_at	Gca_predicted	Grancalcin (predicted)	-1.962
BM384466	LOC310877	1043382	1382311_at	LOC310877	TRAF2 binding protein	-1.96
BE329273	1389396_at	803976	1389396_at	1389396_at	hq34c03.x1 NCI_CGAP_Pr35 Rattus norvegicus cDNA clone IMAGE:3121252 3, mRNA sequence.	-1.96
AI045668	LOC366608	1041765	1384110_at	LOC366608	UI-R-C0-jg-a-06-0-UI.s2 UI-R-C0 Rattus norvegicus cDNA clone UI-R-C0-jg-a-06-0-UI 3, mRNA sequence.	-1.96
BI287856	Snag1_predicted	816728	1390298_at	Snag1_predicted	Sorting nexin associated golgi protein 1 (predicted)	-1.96
AI236455	Anxa1	1036763	1394451_at	Anxa1	gb:AI236455 /DB_XREF=gi:4136200 /DB_XREF=EST233017 /CLONE=ROVDG30 /FEA=EST /CNT=5 /TID=Rn.63926.1 /TIER=ConsEnd /STK=1 /UG=Rn.63926 /UG_TITLE=ESTs	-1.957
NM_020082	Rnase4	811326	1368943_at	Rnase4	ribonuclease, RNase A family 4	-1.954
BI288580	LOC688283	1036791	1394479_at	LOC688283	UI-R-DK0-cdg-e-08-0-UI.s1 UI-R-DK0 Rattus norvegicus cDNA clone UI-R-DK0-cdg-e-08-0-UI 3, mRNA sequence.	-1.946
BI273936	LOC679869	815630	1377156_at	LOC679869	Similar to transcription factor 7-like 2, T-cell specific, HMG-box	-1.946
BE116572	1375343_at	802278	1375343_at	1375343_at	UI-R-BS1-ayj-g-10-0-UI.s1 UI-R-BS1 Rattus norvegicus cDNA clone UI-R-BS1-ayj-g-10-0-UI 3, mRNA sequence.	-1.945
AI228231	Tspan2	812524	1368105_at	Tspan2	Tetraspanin 2	-1.944
NM_053596	Ece1	812905	1367801_at	Ece1,Ece	endothelin converting enzyme 1	-1.941
AW253616	1372449_at	806347	1372449_at	1372449_at	UI-R-BJ0-aer-b-05-0-UI.s1 UI-R-BJ0 Rattus norvegicus cDNA clone UI-R-BJ0-aer-b-05-0-UI 3, mRNA sequence.	-1.934
AI716211	MGC105649	1038183	1392547_at	MGC105649	Hypothetical LOC302884	-1.929
AB070350	Chp	811265	1387388_at	Chp,Wrch2	calcium binding protein p22	-1.926
AF381978	Fcer2a	809962	1369872_a_at	Fcer2a,CD23,MGC93219	Fc receptor, IgE, low affinity II, alpha polypeptide	-1.924
AA849399	Ctsz	808610	1370885_at	Ctsz	Cathepsin Z	-1.92
AI502114	Abca1	1036656	1394490_at	Abca1	UI-R-C2p-rx-d-02-0-UI.s2 UI-R-C2p Rattus norvegicus cDNA clone UI-R-C2p-rx-d-02-0-UI 3, mRNA sequence.	-1.919
BE103745	Sort1	806011	1372728_at	Sort1	Sortilin 1	-1.919
BG380454	Basp1	806329	1398350_at	Basp1	UI-R-CT0-btx-d-12-0-UI.s1 UI-R-CT0 Rattus norvegicus cDNA clone UI-R-CT0-btx-d-12-0-UI 3, mRNA sequence.	-1.914
BF284068	Bmp2k	1045979	1379659_at	Bmp2k	BMP-2 inducible kinase	-1.912
AI102519	Tyrobp	803158	1374730_at	Tyrobp	gb:AI102519 /DB_XREF=gi:3707279 /DB_XREF=EST211808 /CLONE=REMBO71 /FEA=EST /CNT=8 /TID=Rn.11534.1 /TIER=Stack /STK=6 /UG=Rn.11534 /UG_TITLE=ESTs, Highly similar to TYRO protein tyrosine kinase binding protein; killer cell activating receptor associated protein (Mus musculus) (M.musculus)	-1.911
AW253339	Hip1	805043	1389132_at	Hip1	Huntingtin interacting protein 1	-1.911
BI277039	RGD1307935	805611	1388952_at	RGD1307935	Similar to Hypothetical protein MGC18716	-1.909
BE102202	1383493_at	1042372	1383493_at	1383493_at	UI-R-BT1-aqf-f-11-0-UI.s1 UI-R-BT1 Rattus norvegicus cDNA clone UI-R-BT1-aqf-f-11-0-UI 3, mRNA sequence.	-1.909
BF555488	Cd163_predicted	1037077	1393917_at	Cd163_predicted	CD163 antigen (predicted)	-1.906
AA964492	1392791_at	1038104	1392791_at	1392791_at	UI-R-E1-go-h-05-0-UI.s1 UI-R-E1 Rattus norvegicus cDNA clone UI-R-E1-go-h-05-0-UI 3, mRNA sequence.	-1.9
AI013568	RGD1311123	1039927	1390835_at	RGD1311123	Similar to 1300013J15Rik protein	-1.898
NM_053522	Rhoq	812837	1386967_at	Rhoq,Tc10	ras homolog gene family, member Q	-1.896
NM_017200	Tfpi	812194	1368323_at	Tfpi	tissue factor pathway inhibitor	-1.896
AB032395	Daf1	809244	1387951_at	Daf1,Daf	decay accelarating factor 1	-1.894
AW142796	RGD1566282_predicted	1042282	1383554_at	RGD1566282_predicted	Similar to RIKEN cDNA D330045A20 (predicted)	-1.893
AA957500	Scube1	1045098	1380594_at	Scube1	UI-R-E1-gb-e-09-0-UI.s1 UI-R-E1 Rattus norvegicus cDNA clone UI-R-E1-gb-e-09-0-UI 3, mRNA sequence.	-1.892
H34775	Riok3_predicted	1036840	1394363_at	Riok3_predicted	RIO kinase 3 (yeast) (predicted)	-1.89
BI275654	1389395_at	804119	1389395_at	1389395_at	UI-R-CW0-bwm-b-02-0-UI.s1 UI-R-CW0 Rattus norvegicus cDNA clone UI-R-CW0-bwm-b-02-0-UI 3, mRNA sequence.	-1.886
BE110671	Hip1	817541	1390082_at	Hip1	Huntingtin interacting protein 1	-1.886
AI179982	Anxa3	1035873	1395313_s_at	Anxa3	Annexin A3	-1.879
AI102560	Rapgef5	804571	1373666_at	Rapgef5	gb:AI102560 /DB_XREF=gi:3707304 /DB_XREF=EST211849 /CLONE=REMBP25 /FEA=EST /CNT=9 /TID=Rn.22381.1 /TIER=Stack /STK=8 /UG=Rn.22381 /UG_TITLE=ESTs	-1.874
AA893000	RGD1308772_predicted	814713	1380431_at	RGD1308772_predicted	Similar to KIAA0564 protein (predicted)	-1.874
AI179828	Klhl13	804889	1373484_at	Klhl13	gb:AI179828 /DB_XREF=gi:3730466 /DB_XREF=EST223558 /CLONE=RSPCM48 /FEA=EST /CNT=11 /TID=Rn.24229.1 /TIER=Stack /STK=8 /UG=Rn.24229 /UG_TITLE=ESTs	-1.872
BF289112	1395856_at	1035394	1395856_at	1395856_at	EST453703 Rat Gene Index, normalized rat, Rattus norvegicus cDNA Rattus norvegicus cDNA clone RGIHB24 3 sequence, mRNA sequence.	-1.87
NM_017206	Slc6a6	811583	1368778_at	Slc6a6	solute carrier family 6 (neurotransmitter transporter, taurine), member 6	-1.869
AI409037	Gns	807172	1371894_at	Gns	gb:AI409037 /DB_XREF=gi:4252541 /DB_XREF=EST237328 /CLONE=RKIDO83 /FEA=EST /CNT=18 /TID=Rn.3038.1 /TIER=Stack /STK=15 /UG=Rn.3038 /UG_TITLE=ESTs	-1.869
BG377201	Arhgap24	1038223	1392590_at	Arhgap24	Rho GTPase activating protein 24	-1.867
NM_024155	Anxa4	811367	1368908_at	Anxa4,Anx4,MGC93088	annexin A4	-1.865
BE104517	1379761_at	1045778	1379761_at	1379761_at	UI-R-BX0-arq-c-10-0-UI.s1 UI-R-BX0 Rattus norvegicus cDNA clone UI-R-BX0-arq-c-10-0-UI 3, mRNA sequence.	-1.863
AF307302	RT1-Ba	808636	1370822_at	RT1-Ba,MGC105667	RT1 class II, locus Ba	-1.862
AI029194	1392946_at	1037945	1392946_at	1392946_at	UI-R-C0-ip-b-03-0-UI.s1 UI-R-C0 Rattus norvegicus cDNA clone UI-R-C0-ip-b-03-0-UI 3, mRNA sequence.	-1.86
AI412131	1380077_at	1045490	1380077_at	1380077_at	gb:AI412131 /DB_XREF=gi:4255635 /DB_XREF=EST240425 /CLONE=RKIEG34 /FEA=EST /CNT=3 /TID=Rn.43019.1 /TIER=ConsEnd /STK=2 /UG=Rn.43019 /UG_TITLE=ESTs	-1.855
BG377979	LOC690528	1037538	1393297_at	LOC690528	Similar to POU domain class 2, associating factor 1 (B-cell-specific coactivator OBF-1) (OCT binding factor 1) (BOB-1) (BOB1) (OCA-B)	-1.854
BE126478	Riok3_predicted	1035529	1395699_at	Riok3_predicted	RIO kinase 3 (yeast) (predicted)	-1.85
BI285131	Eaf2	1047285	1378247_at	Eaf2	ELL associated factor 2	-1.85
NM_057188	Gmpr	813072	1386914_at	Gmpr	guanosine monophosphate reductase	-1.846
AI712997	1379092_at	1046489	1379092_at	1379092_at	UI-R-Y0-abc-a-06-0-UI.s1 UI-R-Y0 Rattus norvegicus cDNA clone UI-R-Y0-abc-a-06-0-UI 3, mRNA sequence.	-1.84
BI281946	LOC690825	1046240	1379295_at	LOC690825	Similar to guanine nucleotide binding protein (G protein), gamma transducing activity polypeptide 2	-1.834
BG376982	Reep6	805741	1372841_at	Reep6	UI-R-CU0-bvl-g-12-0-UI.s1 UI-R-CU0 Rattus norvegicus cDNA clone UI-R-CU0-bvl-g-12-0-UI 3, mRNA sequence.	-1.83
NM_031334	Cdh1	812870	1386947_at	Cdh1	cadherin 1	-1.822
NM_133416	Bcl2a1	811981	1368482_at	Bcl2a1	B-cell leukemia/lymphoma 2 related protein A1	-1.821
BG372891	1379376_at	1046162	1379376_at	1379376_at	UI-R-CV1-bru-b-06-0-UI.s1 UI-R-CV1 Rattus norvegicus cDNA clone UI-R-CV1-bru-b-06-0-UI 3, mRNA sequence.	-1.819
BF288303	Lmo2	1041979	1383863_at	Lmo2	EST452894 Rat Gene Index, normalized rat, Rattus norvegicus cDNA Rattus norvegicus cDNA clone RGIGS15 3 sequence, mRNA sequence.	-1.816
AI010084	Fcho2_predicted	806368	1372463_at	Fcho2_predicted	FCH domain only 2 (predicted)	-1.813
AY043246	Rgs2	812396	1387074_at	Rgs2	regulator of G-protein signaling 2	-1.812
AI639001	Ptprm	814516	1383017_at	Ptprm	rx02427s Rat mixed-tissue library Rattus norvegicus cDNA clone rx02427 3, mRNA sequence.	-1.811
AI237698	LOC498638	1043207	1382601_at	LOC498638	gb:AI237698 /DB_XREF=gi:3831204 /DB_XREF=EST234260 /CLONE=RPLDC73 /FEA=EST /CNT=3 /TID=Rn.25444.1 /TIER=ConsEnd /STK=1 /UG=Rn.25444 /UG_TITLE=ESTs	-1.806
BF390195	LOC301295	1033366	1397772_at	LOC301295	UI-R-CA1-bcm-c-07-0-UI.s1 UI-R-CA1 Rattus norvegicus cDNA clone UI-R-CA1-bcm-c-07-0-UI 3, mRNA sequence.	-1.797
BF542447	LOC302671	1035025	1396217_at	LOC302671	UI-R-C3-si-a-07-0-UI.r1 UI-R-C3 Rattus norvegicus cDNA clone UI-R-C3-si-a-07-0-UI 5, mRNA sequence.	-1.796
NM_031043	Gyg1	812786	1367900_at	Gyg1,Gyg	glycogenin 1	-1.796
AI715202	RT1-Bb	808315	1371033_at	RT1-Bb	RT1 class II, locus Bb	-1.794
BE108405	RGD1304790	816384	1390403_at	RGD1304790	UI-R-BS1-ayv-h-06-0-UI.s1 UI-R-BS1 Rattus norvegicus cDNA clone UI-R-BS1-ayv-h-06-0-UI 3, mRNA sequence.	-1.792
AA818474	LOC680133	1041725	1384239_at	LOC680133,LOC681648	UI-R-A0-at-c-06-0-UI.s1 UI-R-A0 Rattus norvegicus cDNA clone UI-R-A0-at-c-06-0-UI 3 similar to gb|AA249934|AA249934 mz58c11.r1 Soares mouse lymph node NbMLN Mus musculus cDNA clone 717620 5, mRNA sequence.	-1.792
NM_031337	St3gal5	812530	1368109_at	St3gal5,Siat9	ST3 beta-galactoside alpha-2,3-sialyltransferase 5	-1.79
BE116408	1376584_at	816436	1376584_at	1376584_at	UI-R-BS1-ayc-h-09-0-UI.s1 UI-R-BS1 Rattus norvegicus cDNA clone UI-R-BS1-ayc-h-09-0-UI 3, mRNA sequence.	-1.789
AI103384	1371559_at	807595	1371559_at	1371559_at	gb:AI103384 /DB_XREF=gi:3707934 /DB_XREF=EST212673 /CLONE=REMCB34 /FEA=EST /CNT=21 /TID=Rn.760.1 /TIER=Stack /STK=20 /UG=Rn.760 /UG_TITLE=ESTs	-1.786
BI275261	1391505_x_at	814917	1391505_x_at	1391505_x_at	UI-R-CX0-bwr-d-11-0-UI.s1 UI-R-CX0 Rattus norvegicus cDNA clone UI-R-CX0-bwr-d-11-0-UI 3, mRNA sequence.	-1.786
BI275261	1391505_x_at	814917	1391505_x_at	1391505_x_at	UI-R-CX0-bwr-d-11-0-UI.s1 UI-R-CX0 Rattus norvegicus cDNA clone UI-R-CX0-bwr-d-11-0-UI 3, mRNA sequence.	-1.786
AF209406	Cd244	809114	1370483_at	Cd244,2B4,Nmrk	CD244 natural killer cell receptor 2B4	-1.785
AI547876	1381948_at	1043781	1381948_at	1381948_at	UI-R-C3-so-a-06-0-UI.s1 UI-R-C3 Rattus norvegicus cDNA clone UI-R-C3-so-a-06-0-UI 3, mRNA sequence.	-1.784
BF283732	Anxa3	812629	1367975_at	Anxa3	Annexin A3	-1.783
NM_012732	Lip1	812568	1368075_at	Lip1,LAL,Lipa,Chole,Chole2	lysosomal acid lipase 1	-1.779
AI408095	Smagp	805903	1372734_at	Smagp	Small cell adhesion glycoprotein	-1.777
U07202	Asns	809353	1387925_at	Asns,MGC93148	asparagine synthetase	-1.776
AW530905	1383697_at	1042261	1383697_at	1383697_at	UI-R-BT1-aks-g-08-0-UI.s1 UI-R-BT1 Rattus norvegicus cDNA clone UI-R-BT1-aks-g-08-0-UI 3, mRNA sequence.	-1.776
BI275261	1379497_at	814916	1379497_at	1379497_at	UI-R-CX0-bwr-d-11-0-UI.s1 UI-R-CX0 Rattus norvegicus cDNA clone UI-R-CX0-bwr-d-11-0-UI 3, mRNA sequence.	-1.769
BI275261	1379497_at	814916	1379497_at	1379497_at	UI-R-CX0-bwr-d-11-0-UI.s1 UI-R-CX0 Rattus norvegicus cDNA clone UI-R-CX0-bwr-d-11-0-UI 3, mRNA sequence.	-1.769
BM386036	LOC365948	1040975	1385019_at	LOC365948,LRRGT00104	UI-R-DN1-ckf-p-19-0-UI.s1 UI-R-DN1 Rattus norvegicus cDNA clone UI-R-DN1-ckf-p-19-0-UI 3, mRNA sequence.	-1.767
BE115859	1377790_at	1047742	1377790_at	1377790_at	UI-R-BS1-axx-b-10-0-UI.s1 UI-R-BS1 Rattus norvegicus cDNA clone UI-R-BS1-axx-b-10-0-UI 3, mRNA sequence.	-1.767
BE111722	LOC498279	804725	1373575_at	LOC498279	UI-R-BJ1-avx-a-09-0-UI.s1 UI-R-BJ1 Rattus norvegicus cDNA clone UI-R-BJ1-avx-a-09-0-UI 3, mRNA sequence.	-1.767
BF287720	LOC499533	1042915	1382926_s_at	LOC499533	EST452311 Rat Gene Index, normalized rat, Rattus norvegicus cDNA Rattus norvegicus cDNA clone RGIGJ14 5 sequence, mRNA sequence.	-1.766
AW530287	1394407_at	1036865	1394407_at	1394407_at	UI-R-BU0-amu-h-04-0-UI.s1 UI-R-BU0 Rattus norvegicus cDNA clone UI-R-BU0-amu-h-04-0-UI 3, mRNA sequence.	-1.763
BI281735	Pak1	805098	1389093_at	Pak1	P21 (CDKN1A)-activated kinase 1	-1.763
AI012859	Rnasel	1045232	1380425_at	Rnasel	gb:AI012859 /DB_XREF=gi:3226691 /DB_XREF=EST207310 /CLONE=RPLBC49 /FEA=EST /CNT=3 /TID=Rn.17554.1 /TIER=ConsEnd /STK=2 /UG=Rn.17554 /UG_TITLE=ESTs	-1.761
AA851313	LOC500910	1033887	1397271_at	LOC500910	gb:AA851313 /DB_XREF=gi:2938853 /DB_XREF=EST194081 /CLONE=RPLAF12 /FEA=EST /CNT=3 /TID=Rn.55474.1 /TIER=ConsEnd /STK=1 /UG=Rn.55474 /UG_TITLE=ESTs	-1.76
BI279526	RT1-Db1	809304	1370383_s_at	RT1-Db1	RT1 class II, locus Db1	-1.757
BI279526	RT1-Db1	809304	1370383_s_at	RT1-Db1	RT1 class II, locus Db1	-1.757
BM392264	1376728_at	816205	1376728_at	1376728_at	UI-R-DO1-ckp-l-17-0-UI.s1 UI-R-DO1 Rattus norvegicus cDNA clone UI-R-DO1-ckp-l-17-0-UI 3, mRNA sequence.	-1.756
AA818910	Arrdc3	804668	1389230_at	Arrdc3,LRRGT00048	UI-R-A0-as-a-09-0-UI.s1 UI-R-A0 Rattus norvegicus cDNA clone UI-R-A0-as-a-09-0-UI 3 similar to gi|2398059|gb|AA587245|AA587245 nn82d10.s1 NCI_CGAP_Co9 Homo sapiens cDNA clone IMAGE:1090387, mRNA sequence.	-1.754
BM385137	1378440_at	1047030	1378440_at	1378440_at	UI-R-CN1-cjm-h-02-0-UI.s2 UI-R-CN1 Rattus norvegicus cDNA clone UI-R-CN1-cjm-h-02-0-UI 3, mRNA sequence.	-1.753
BF284523	Abca1	1041561	1384381_at	Abca1	EST449114 Rat Gene Index, normalized rat, Rattus norvegicus cDNA Rattus norvegicus cDNA clone RGIER58 3 sequence, mRNA sequence.	-1.751
AI407821	Dab2	806938	1372031_at	Dab2,Doc2,Doc-2	gb:AI407821 /DB_XREF=gi:4251325 /DB_XREF=EST236111 /CLONE=ROVDY53 /FEA=EST /CNT=15 /TID=Rn.2548.1 /TIER=Stack /STK=14 /UG=Rn.2548 /UG_TITLE=ESTs	-1.749
BM389006	Tk1	802424	1389858_at	Tk1	Thymidine kinase 1	-1.749
AW144823	Sorl1	814175	1393933_at	Sorl1	Sortilin-related receptor, LDLR class A repeats-containing	-1.748
BE116020	1389147_at	804943	1389147_at	1389147_at	UI-R-BS1-axy-e-11-0-UI.s1 UI-R-BS1 Rattus norvegicus cDNA clone UI-R-BS1-axy-e-11-0-UI 3, mRNA sequence.	-1.744
AF441118	Bnip3l	812783	1367898_at	Bnip3l,Nix	BCL2/adenovirus E1B 19 kDa-interacting protein 3-like	-1.744
BI286041	Bcar3_predicted	802873	1374947_at	Bcar3_predicted	Breast cancer anti-estrogen resistance 3 (predicted)	-1.739
BG670247	1390459_at	816121	1390459_at	1390459_at	DRNACB12 Rat DRG Library Rattus norvegicus cDNA clone DRNACB12 5, mRNA sequence.	-1.737
AW525196	1373536_at	804813	1373536_at	1373536_at	UI-R-BJ0p-aio-h-09-0-UI.s1 UI-R-BJ0p Rattus norvegicus cDNA clone UI-R-BJ0p-aio-h-09-0-UI 3, mRNA sequence.	-1.734
AB026665	Ci1-pending	809130	1370516_at	Ci1-pending	cAMP inducible gene 1	-1.733
BF545268	Cr2_predicted	1040407	1385700_at	Cr2_predicted	Complement receptor 2 (predicted)	-1.73
BI275795	LOC683687	1041905	1383942_at	LOC683687	UI-R-CX0-bxg-f-12-0-UI.s1 UI-R-CX0 Rattus norvegicus cDNA clone UI-R-CX0-bxg-f-12-0-UI 3, mRNA sequence.	-1.73
AI178222	Ggta1	805930	1388887_at	Ggta1	gb:AI178222 /DB_XREF=gi:3728860 /DB_XREF=EST221887 /CLONE=RPLCN70 /FEA=EST /CNT=17 /TID=Rn.916.1 /TIER=Stack /STK=10 /UG=Rn.916 /UG_TITLE=ESTs	-1.728
BG380345	LOC683708	816442	1376589_at	LOC683708,LOC689540	UI-R-CT0-btw-a-09-0-UI.s1 UI-R-CT0 Rattus norvegicus cDNA clone UI-R-CT0-btw-a-09-0-UI 3, mRNA sequence.	-1.728
AA926318	Prcp_predicted	1046345	1379248_at	Prcp_predicted	Prolylcarboxypeptidase (angiotensinase C) (predicted)	-1.727
AI171966	Hla-dmb	808607	1370882_at	Hla-dmb	Major histocompatibility complex, class II, DM beta	-1.727
AF106657	Usp15	809142	1370460_at	Usp15,Ubp109	ubiquitin specific peptidase 15	-1.726
AI237606	Bcl6_predicted	1046156	1379368_at	Bcl6_predicted	B-cell leukemia/lymphoma 6 (predicted)	-1.723
NM_012750	Gfra2	811032	1369167_at	Gfra2,Retl2	glial cell line derived neurotrophic factor family receptor alpha 2	-1.721
AI408482	Aph1b	807461	1388440_at	Aph1b	Anterior pharynx defective 1b homolog (C. elegans)	-1.719
BI294696	Tmcc3_predicted	1039924	1390832_at	Tmcc3_predicted	Transmembrane and coiled-coil domain family 3 (predicted)	-1.718
BG378827	Clcn4-2	1045645	1379932_at	Clcn4-2	UI-R-CV1-bvt-c-10-0-UI.s1 UI-R-CV1 Rattus norvegicus cDNA clone UI-R-CV1-bvt-c-10-0-UI 3, mRNA sequence.	-1.715
AI408945	Snap23	809590	1370195_at	Snap23	gb:AI408945 /DB_XREF=gi:4252449 /DB_XREF=EST237236 /CLONE=RKIDR37 /FEA=FLmRNA /CNT=25 /TID=Rn.14789.1 /TIER=Stack /STK=6 /UG=Rn.14789 /LL=64630 /UG_GENE=Snap23 /UG_TITLE=synaptosomal-associated protein, 23 kD /FL=gb:NM_022689.1 gb:AF052596.1	-1.714
AI171288	RGD1306739_predicted	804982	1373436_at	RGD1306739_predicted	Similar to RIKEN cDNA 1700040L02 (predicted)	-1.71
AF313411	Nid67	809246	1370408_at	Nid67	putative small membrane protein NID67	-1.706
BM392017	Fbxl5_predicted	805940	1372776_at	Fbxl5_predicted	F-box and leucine-rich repeat protein 5 (predicted)	-1.701
BI291626	Ell2	803068	1389680_at	Ell2	UI-R-DN0-ciu-h-21-0-UI.s1 UI-R-DN0 Rattus norvegicus cDNA clone UI-R-DN0-ciu-h-21-0-UI 3, mRNA sequence.	-1.7
BM382838	1379089_at	1046486	1379089_at	1379089_at	UI-R-BT1-bko-d-05-0-UI.s1 UI-R-BT1 Rattus norvegicus cDNA clone UI-R-BT1-bko-d-05-0-UI 3, mRNA sequence.	-1.699
BG374448	1374760_at	803058	1374760_at	1374760_at	UI-R-CV1-bsp-e-07-0-UI.s1 UI-R-CV1 Rattus norvegicus cDNA clone UI-R-CV1-bsp-e-07-0-UI 3, mRNA sequence.	-1.696
NM_133551	Pla2g4a	810644	1387566_at	Pla2g4a,Pla2c,cPLA2,Pla2g4	phospholipase A2, group IVA (cytosolic, calcium-dependent)	-1.695
AI012226	Atp6ap2	1046350	1379255_at	Atp6ap2	gb:AI012226 /DB_XREF=gi:4133604 /DB_XREF=EST206677 /CLONE=RPLAU20 /FEA=EST /CNT=10 /TID=Rn.12944.1 /TIER=ConsEnd /STK=2 /UG=Rn.12944 /UG_TITLE=ESTs	-1.695
D00688	Maoa	808899	1370678_s_at	Maoa,Mao	monoamine oxidase A	-1.694
BM389240	RGD1564142_predicted	1044692	1380930_at	RGD1564142_predicted	UI-R-DZ0-cko-k-22-0-UI.s1 NCI_CGAP_DZ0 Rattus norvegicus cDNA clone IMAGE:7338480 3, mRNA sequence.	-1.691
NM_022634	Lst1	809679	1370119_at	Lst1,B144	leucocyte specific transcript 1	-1.691
BI294974	Ldlr	817050	1376089_at	Ldlr,LDLRA	UI-R-DK0-cee-c-10-0-UI.s1 UI-R-DK0 Rattus norvegicus cDNA clone UI-R-DK0-cee-c-10-0-UI 3, mRNA sequence.	-1.686
AI072068	1385505_at	1040525	1385505_at	1385505_at	UI-R-C2-nf-b-08-0-UI.s1 UI-R-C2 Rattus norvegicus cDNA clone UI-R-C2-nf-b-08-0-UI 3, mRNA sequence.	-1.685
BG374683	1370967_at	808470	1370967_at	1370967_at	UI-R-CV1-bsq-c-01-0-UI.s1 UI-R-CV1 Rattus norvegicus cDNA clone UI-R-CV1-bsq-c-01-0-UI 3, mRNA sequence.	-1.685
AB000280	Slc15a4	809201	1370440_at	Slc15a4,MGC105315	solute carrier family 15, member 4	-1.684
AI385201	1382212_at	1043581	1382212_at	1382212_at	UI-R-E0-ce-c-08-0-UI.s1 UI-R-E0 Rattus norvegicus cDNA clone UI-R-E0-ce-c-08-0-UI 3, mRNA sequence.	-1.682
AI713959	LOC679869	1045827	1379815_at	LOC679869	Similar to transcription factor 7-like 2, T-cell specific, HMG-box	-1.68
BI301478	Rnasel	815589	1377116_at	Rnasel	UI-R-DN0-cit-i-13-0-UI.s1 UI-R-DN0 Rattus norvegicus cDNA clone UI-R-DN0-cit-i-13-0-UI 3, mRNA sequence.	-1.674
BM385237	Anxa4	804376	1389305_at	Anxa4	Annexin A4	-1.674
AA819332	Rasgrp3_predicted	817198	1390159_at	Rasgrp3_predicted	RAS, guanyl releasing protein 3 (predicted)	-1.67
AI556056	Cr2_predicted	1044343	1381327_a_at	Cr2_predicted	Complement receptor 2 (predicted)	-1.668
AA894008	RGD1564762_predicted	807852	1371439_at	RGD1564762_predicted	Similar to erythrocyte membrane protein band 4.1 (elliptocytosis 1, RH-linked) isoform 1 (predicted)	-1.666
X03369	Tubb2b	808496	1388131_at	Tubb2b,MGC124866,RGD1309427	tubulin, beta 2b	-1.664
NM_017169	Prdx2	813238	1367578_at	Prdx2,Tdpx1	peroxiredoxin 2	-1.663
AI713313	LOC689995	804587	1373656_at	LOC689995	Similar to Protein phosphatase 1 regulatory subunit 3D (Protein phosphatase 1, regulatory subunit 6) (Protein phosphatase 1-binding subunit R6)	-1.662
AA817742	Ms4a1_predicted	1039331	1391446_at	Ms4a1_predicted	Membrane-spanning 4-domains, subfamily A, member 1 (predicted)	-1.66
BM390713	LOC361225	806479	1388720_at	LOC361225	UI-R-CN1-cjr-d-17-0-UI.s1 UI-R-CN1 Rattus norvegicus cDNA clone UI-R-CN1-cjr-d-17-0-UI 3, mRNA sequence.	-1.66
AI060043	1390187_at	817057	1390187_at	1390187_at	UI-R-C1-kz-c-08-0-UI.s1 UI-R-C1 Rattus norvegicus cDNA clone UI-R-C1-kz-c-08-0-UI 3, mRNA sequence.	-1.659
BI284849	Vat1	807842	1371432_at	Vat1	Vesicle amine transport protein 1 homolog (T californica)	-1.657
AI602811	Dusp6	815662	1377064_at	Dusp6	UI-R-AE0-xm-a-02-0-UI.s1 UI-R-AE0 Rattus norvegicus cDNA clone UI-R-AE0-xm-a-02-0-UI 3, mRNA sequence.	-1.65
NM_012673	Thy1	810283	1369651_at	Thy1,CD7	thymus cell antigen 1, theta	-1.647
BI301490	Hla-dma	808508	1370904_at	Hla-dma	Major histocompatibility complex, class II, DM alpha	-1.647
BG374639	1378867_at	1046717	1378867_at	1378867_at	UI-R-CV1-bta-f-09-0-UI.s1 UI-R-CV1 Rattus norvegicus cDNA clone UI-R-CV1-bta-f-09-0-UI 3, mRNA sequence.	-1.645
AI029631	LOC498113	808019	1388277_at	LOC498113	UI-R-C0-iy-h-08-0-UI.s1 UI-R-C0 Rattus norvegicus cDNA clone UI-R-C0-iy-h-08-0-UI 3, mRNA sequence.	-1.643
AI408425	Tlr7_predicted	814579	1382531_at	Tlr7_predicted	Toll-like receptor 7 (predicted)	-1.641
NM_030857	Lyn	811701	1387277_at	Lyn	Yamaguchi sarcoma viral (v-yes-1) oncogene homolog	-1.64
BF416022	Rhov	1033613	1397581_at	Rhov	UI-R-CA0-bkh-c-06-0-UI.s1 UI-R-CA0 Rattus norvegicus cDNA clone UI-R-CA0-bkh-c-06-0-UI 3, mRNA sequence.	-1.638
AI232643	RGD1565889_predicted	803184	1389622_at	RGD1565889_predicted	Similar to citrin (predicted)	-1.638
AI179941	RGD1560248_predicted	1039300	1391411_at	RGD1560248_predicted	gb:AI179941 /DB_XREF=gi:3730579 /DB_XREF=EST223672 /CLONE=RSPCO01 /FEA=EST /CNT=13 /TID=Rn.7075.1 /TIER=ConsEnd /STK=2 /UG=Rn.7075 /UG_TITLE=ESTs	-1.636
AI716125	C2	1042426	1383391_a_at	C2	Complement component 2	-1.636
NM_022597	Ctsb	813141	1367646_at	Ctsb	cathepsin B	-1.635
X53232	PORF-2	808466	1388165_at	PORF-2	preoptic regulatory factor-2	-1.634
BM386028	Cln5_predicted	817340	1375971_at	Cln5_predicted	Ceroid-lipofuscinosis, neuronal 5 (predicted)	-1.629
NM_053669	Aps	811780	1368605_at	Aps	adaptor protein with pleckstrin homology and src homology 2 domains	-1.626
AI556858	Dclre1a_predicted	1042374	1383495_at	Dclre1a_predicted	DNA cross-link repair 1A, PSO2 homolog (S. cerevisiae) (predicted)	-1.626
AI555069	LOC311984	1043551	1382181_at	LOC311984	Similar to RIKEN cDNA A530088I07 gene	-1.626
BF548081	1384394_at	1041572	1384394_at	1384394_at	UI-R-A0-ae-b-02-0-UI.r1 UI-R-A0 Rattus norvegicus cDNA clone UI-R-A0-ae-b-02-0-UI 5, mRNA sequence.	-1.625
AB022714	Sec11l3	808631	1370817_at	Sec11l3,Spc21	Sec11-like 3 (S. cerevisiae)	-1.624
BM385870	Zbtb10	1040868	1385217_at	Zbtb10,Rinzf	UI-R-DM1-cke-n-03-0-UI.s1 UI-R-DM1 Rattus norvegicus cDNA clone UI-R-DM1-cke-n-03-0-UI 3, mRNA sequence.	-1.624
AW916093	1377637_at	1047753	1377637_at	1377637_at	EST347397 Rat gene index, normalized rat, norvegicus, Bento Soares Rattus norvegicus cDNA clone RGIDF89 5 end, mRNA sequence.	-1.624
NM_017113	Grn	813098	1386893_at	Grn	granulin	-1.621
BF417262	Xbp1	808104	1371249_at	Xbp1	UI-R-CN0-blc-h-11-0-UI.s1 UI-R-CN0 Rattus norvegicus cDNA clone UI-R-CN0-blc-h-11-0-UI 3, mRNA sequence.	-1.621
BI275923	Sdf2l1_predicted	805580	1373043_at	Sdf2l1_predicted	Stromal cell-derived factor 2-like 1 (predicted)	-1.618
NM_024385	Hhex	811682	1387270_at	Hhex,Hex	hematopoietically expressed homeobox	-1.615
AW915795	Pqlc3	1039931	1390839_at	Pqlc3	EST347099 Rat gene index, normalized rat, norvegicus, Bento Soares Rattus norvegicus cDNA clone RGIDA85 5 end, mRNA sequence.	-1.612
BE106888	Creld2	815736	1377016_at	Creld2	UI-R-BT1-asu-d-03-0-UI.s1 UI-R-BT1 Rattus norvegicus cDNA clone UI-R-BT1-asu-d-03-0-UI 3, mRNA sequence.	-1.611
AI716936	RGD1565561_predicted	1043072	1382776_at	RGD1565561_predicted	Similar to O-acyltransferase (membrane bound) domain containing 1 (predicted)	-1.611
AI454611	Fmo5	1042592	1383248_at	Fmo5	UI-R-A0-aq-e-11-0-UI.s1 UI-R-A0 Rattus norvegicus cDNA clone UI-R-A0-aq-e-11-0-UI 3, mRNA sequence.	-1.61
BG377130	Tcf4	811495	1368842_at	Tcf4	UI-R-CU0-bvb-c-10-0-UI.s1 UI-R-CU0 Rattus norvegicus cDNA clone UI-R-CU0-bvb-c-10-0-UI 3, mRNA sequence.	-1.608
AI764088	Myo1f_predicted	1041634	1384298_at	Myo1f_predicted	Myosin IF (predicted)	-1.607
S41066	Gpx1	813236	1367576_at	Gpx1	gb:S41066.1 /DB_XREF=gi:252502 /FEA=FLmRNA /CNT=74 /TID=Rn.11323.1 /TIER=FL+Stack /STK=61 /UG=Rn.11323 /LL=24404 /UG_GENE=Gpx1 /DEF=Rattus norvegicus selenium-dependent glutathione peroxidase mRNA, complete cds. /PROD=selenium-dependent glutathione peroxidase /FL=gb:NM_030826.1 gb:S41066.1 gb:M21210.1	-1.604
AI172464	Tspan3	807998	1398325_at	Tspan3	Tetraspanin 3	-1.601
D90109	Acsl1	808562	1370939_at	Acsl1,ACS,Acas,COAA,Facl2	acyl-CoA synthetase long-chain family member 1	-1.601
BI275813	Myo1e	808554	1370933_at	Myo1e	Myosin IE	-1.6
BE107173	1390378_at	816537	1390378_at	1390378_at	UI-R-BS1-ayq-f-12-0-UI.s1 UI-R-BS1 Rattus norvegicus cDNA clone UI-R-BS1-ayq-f-12-0-UI 3, mRNA sequence.	-1.599
AA926305	1374531_at	803320	1374531_at	1374531_at	UI-R-A1-el-f-06-0-UI.s1 UI-R-A1 Rattus norvegicus cDNA clone UI-R-A1-el-f-06-0-UI 3 similar to gi|290091|gb|M95495|DOGNACLTAU Dog Na/Cl-dependent taurine transporter mRNA, complete cds, mRNA sequence.	-1.598
AI045896	LOC502834	814167	1398657_at	LOC502834	UI-R-C0-jq-e-03-0-UI.s2 UI-R-C0 Rattus norvegicus cDNA clone UI-R-C0-jq-e-03-0-UI 3, mRNA sequence.	-1.598
AA945699	Snap23	809589	1370194_at	Snap23	gb:AA945699 /DB_XREF=gi:3105615 /DB_XREF=EST201198 /CLONE=RLUAS08 /FEA=FLmRNA /CNT=25 /TID=Rn.14789.1 /TIER=Stack /STK=7 /UG=Rn.14789 /LL=64630 /UG_GENE=Snap23 /UG_TITLE=synaptosomal-associated protein, 23 kD /FL=gb:NM_022689.1 gb:AF052596.1	-1.596
AI043958	1380410_at	1045217	1380410_at	1380410_at	UI-R-C0-jk-h-12-0-UI.s1 UI-R-C0 Rattus norvegicus cDNA clone UI-R-C0-jk-h-12-0-UI 3, mRNA sequence.	-1.593
AI169638	Sgpp1	804275	1373874_at	Sgpp1	gb:AI169638 /DB_XREF=gi:3709678 /DB_XREF=EST215526 /CLONE=RKIBV54 /FEA=EST /CNT=13 /TID=Rn.8423.1 /TIER=Stack /STK=7 /UG=Rn.8423 /UG_TITLE=ESTs	-1.591
AA891213	Nudt4	809567	1370180_at	Nudt4	gb:AA891213 /DB_XREF=gi:3018092 /DB_XREF=EST195016 /CLONE=RHEAQ58 /FEA=FLmRNA /CNT=67 /TID=Rn.8426.1 /TIER=Stack /STK=8 /UG=Rn.8426 /LL=94267 /UG_GENE=Nudt4 /UG_TITLE=diphosphoinositol polyphosphate phosphohydolase type II /FL=gb:NM_053598.1 gb:AF253473.1	-1.59
AI009094	1372583_at	806111	1372583_at	1372583_at	gb:AI009094 /DB_XREF=gi:3222926 /DB_XREF=EST203545 /CLONE=REMBI53 /FEA=EST /CNT=15 /TID=Rn.13877.1 /TIER=Stack /STK=11 /UG=Rn.13877 /UG_TITLE=ESTs	-1.589
BI296653	Dpy19l1_predicted	802464	1375174_at	Dpy19l1_predicted	Dpy-19-like 1 (C. elegans) (predicted)	-1.588
BI278620	Gga2	806433	1372408_at	Gga2	Golgi associated, gamma adaptin ear containing, ARF binding protein 2	-1.587
NM_133395	Tpo1	812785	1386979_at	Tpo1,Serinc5	developmentally regulated protein TPO1	-1.586
BG662579	1372257_at	806674	1372257_at	1372257_at	DRAAJA04 Rat DRG Library Rattus norvegicus cDNA clone DRAAJA04 5, mRNA sequence.	-1.585
AI598307	Slc45a3_predicted	805129	1389113_at	Slc45a3_predicted	Solute carrier family 45, member 3 (predicted)	-1.584
NM_053736	Casp4	809712	1387818_at	Casp4,Casp11,MGC124949	caspase 4, apoptosis-related cysteine peptidase	-1.581
AI012109	Lsp1	806635	1388673_at	Lsp1	Lymphocyte specific 1	-1.58
AW531880	Bcl11a	1042843	1383010_at	Bcl11a	UI-R-BS0-amj-d-03-0-UI.s1 UI-R-BS0 Rattus norvegicus cDNA clone UI-R-BS0-amj-d-03-0-UI 3, mRNA sequence.	-1.577
AI412189	Igha_mapped	803636	1374334_at	Igha_mapped	Immunoglobulin heavy chain (alpha polypeptide) (mapped)	-1.575
BI296502	1397589_at	1033621	1397589_at	1397589_at	UI-R-CV2-cgs-a-05-0-UI.s1 UI-R-CV2 Rattus norvegicus cDNA clone UI-R-CV2-cgs-a-05-0-UI 3, mRNA sequence.	-1.571
BF415114	Zbtb20_predicted	1046051	1379578_at	Zbtb20_predicted	UI-R-BJ2-bou-h-06-0-UI.s1 UI-R-BJ2 Rattus norvegicus cDNA clone UI-R-BJ2-bou-h-06-0-UI 3, mRNA sequence.	-1.569
BF285026	Esam	806575	1388703_at	Esam	Endothelial cell adhesion molecule	-1.569
M58040	Tfrc	808293	1371113_a_at	Tfrc,Trfr	transferrin receptor	-1.568
BM384693	Capg	807373	1388460_at	Capg	Capping protein (actin filament), gelsolin-like	-1.568
AI639387	1389110_at	805122	1389110_at	1389110_at	rx05135s Rat mixed-tissue library Rattus norvegicus cDNA clone rx05135 3, mRNA sequence.	-1.567
BI296012	1372717_at	805994	1372717_at	1372717_at	UI-R-DK0-cfd-d-04-0-UI.s1 UI-R-DK0 Rattus norvegicus cDNA clone UI-R-DK0-cfd-d-04-0-UI 3, mRNA sequence.	-1.566
NM_017269	Ptprj	811854	1368589_at	Ptprj,DEP-1	protein tyrosine phosphatase, receptor type, J	-1.562
AI535140	1391808_at	814851	1391808_at	1391808_at	UI-R-C3-sp-f-07-0-UI.s1 UI-R-C3 Rattus norvegicus cDNA clone UI-R-C3-sp-f-07-0-UI 3, mRNA sequence.	-1.562
AI237636	Cpne3_predicted	807028	1371993_at	Cpne3_predicted	gb:AI237636 /DB_XREF=gi:3831142 /DB_XREF=EST234198 /CLONE=RPLDB72 /FEA=EST /CNT=27 /TID=Rn.4034.1 /TIER=Stack /STK=14 /UG=Rn.4034 /UG_TITLE=ESTs, Weakly similar to CNE6_MOUSE COPINE VI (NEURONAL-COPINE) (N-COPINE) (M.musculus)	-1.56
BI296079	1389419_at	803928	1389419_at	1389419_at	UI-R-DK0-cew-b-01-0-UI.s1 UI-R-DK0 Rattus norvegicus cDNA clone UI-R-DK0-cew-b-01-0-UI 3, mRNA sequence.	-1.555
BM383777	Ids	817439	1375843_at	Ids	UI-R-DM1-ckb-f-13-0-UI.s1 UI-R-DM1 Rattus norvegicus cDNA clone UI-R-DM1-ckb-f-13-0-UI 3, mRNA sequence.	-1.554
BI275835	Rab6ip1_predicted	805033	1373375_at	Rab6ip1_predicted	Rab6 interacting protein 1 (predicted)	-1.551
BF284262	Irf8	806884	1372097_at	Irf8	Interferon regulatory factor 8	-1.55
AI237227	1382700_at	1043003	1382700_at	1382700_at	gb:AI237227 /DB_XREF=gi:3830733 /DB_XREF=EST233789 /CLONE=RPLCV16 /FEA=EST /CNT=3 /TID=Rn.25420.1 /TIER=ConsEnd /STK=1 /UG=Rn.25420 /UG_TITLE=ESTs	-1.549
BF281131	Eif2c2	811418	1368867_at	Eif2c2	EST445806 Rat Gene Index, normalized rat, Rattus norvegicus cDNA Rattus norvegicus cDNA clone RGIAB46 3 sequence, mRNA sequence.	-1.549
BI278183	Gab1_predicted	813301	1399167_a_at	Gab1_predicted	Growth factor receptor bound protein 2-associated protein 1 (predicted)	-1.548
AI177403	LOC690097	1038299	1392515_at	LOC690097	Similar to immunoreceptor Ly49si3	-1.545
NM_053820	Ebf1	811336	1368949_at	Ebf1,Ebf,Olf1	early B-cell factor 1	-1.543
BF550565	1385926_at	1040281	1385926_at	1385926_at	UI-R-C0-jk-h-12-0-UI.r1 UI-R-C0 Rattus norvegicus cDNA clone UI-R-C0-jk-h-12-0-UI 5, mRNA sequence.	-1.54
AI069938	RGD1310251	1040360	1385813_at	RGD1310251	Similar to RIKEN cDNA 2010001M09	-1.536
AI146250	1383744_at	1042159	1383744_at	1383744_at	UI-R-BT0-qh-f-09-0-UI.s1 UI-R-BT0 Rattus norvegicus cDNA clone UI-R-BT0-qh-f-09-0-UI 3, mRNA sequence.	-1.532
BI296215	LOC498185	815907	1376936_at	LOC498185	Similar to sodium/calcium exchanger protein	-1.532
AI454905	Tusc3	816286	1390419_a_at	Tusc3	UI-R-C2p-ql-h-06-0-UI.s1 UI-R-C2p Rattus norvegicus cDNA clone UI-R-C2p-ql-h-06-0-UI 3, mRNA sequence.	-1.531
AI179227	Cybasc3	805749	1372846_at	Cybasc3	Cytochrome b, ascorbate dependent 3	-1.531
AI169150	Ypel5	807386	1371729_at	Ypel5	gb:AI169150 /DB_XREF=gi:3705458 /DB_XREF=EST214984 /CLONE=RKIBO15 /FEA=EST /CNT=19 /TID=Rn.1136.1 /TIER=Stack /STK=17 /UG=Rn.1136 /UG_TITLE=ESTs, Highly similar to T50836 Yippee protein (H.sapiens)	-1.53
BI282965	RT1-149	802859	1389734_x_at	RT1-149	UI-R-CW0s-ccf-d-08-0-UI.s1 UI-R-CW0s Rattus norvegicus cDNA clone UI-R-CW0s-ccf-d-08-0-UI 3, mRNA sequence.	-1.527
AI071000	1398319_at	808404	1398319_at	1398319_at	UI-R-C2-na-g-10-0-UI.s1 UI-R-C2 Rattus norvegicus cDNA clone UI-R-C2-na-g-10-0-UI 3, mRNA sequence.	-1.526
AI103530	1382431_at	1043344	1382431_at	1382431_at	gb:AI103530 /DB_XREF=gi:3708064 /DB_XREF=EST212819 /CLONE=REMCD13 /FEA=EST /CNT=4 /TID=Rn.3724.2 /TIER=ConsEnd /STK=1 /UG=Rn.3724 /UG_TITLE=ESTs	-1.526
BI292252	Lamp2	814535	1383080_at	Lamp2	UI-R-DN0-civ-c-22-0-UI.s1 UI-R-DN0 Rattus norvegicus cDNA clone UI-R-DN0-civ-c-22-0-UI 3, mRNA sequence.	-1.523
AI045321	C2ta	1046166	1379381_at	C2ta,CIITA,Mhc2ta	UI-R-C1-kh-c-05-0-UI.s1 UI-R-C1 Rattus norvegicus cDNA clone UI-R-C1-kh-c-05-0-UI 3, mRNA sequence.	-1.518
AI011713	LOC301295	806957	1388600_at	LOC301295	gb:AI011713 /DB_XREF=gi:3225545 /DB_XREF=EST206164 /CLONE=ROVAZ21 /FEA=EST /CNT=16 /TID=Rn.17067.1 /TIER=Stack /STK=14 /UG=Rn.17067 /UG_TITLE=ESTs, Moderately similar to I60307 beta-galactosidase, alpha peptide - Escherichia coli (E.coli)	-1.518
AJ131902	Gas7	808463	1370963_at	Gas7	growth arrest specific 7	-1.512
AA850618	Sorl1	815176	1377457_a_at	Sorl1	Sortilin-related receptor, LDLR class A repeats-containing	-1.512
AA850618	Sorl1	815176	1377457_a_at	Sorl1	Sortilin-related receptor, LDLR class A repeats-containing	-1.512
AA850618	Sorl1	815176	1377457_a_at	Sorl1	Sortilin-related receptor, LDLR class A repeats-containing	-1.512
AI012221	Clic1	801812	1375633_at	Clic1	gb:AI012221 /DB_XREF=gi:3226053 /DB_XREF=EST206672 /CLONE=RPLAU15 /FEA=EST /CNT=28 /TID=Rn.7103.1 /TIER=Stack /STK=6 /UG=Rn.7103 /UG_TITLE=ESTs, Weakly similar to intracellular chloride ion channel protein p64H1 (Rattus norvegicus) (R.norvegicus)	-1.511
BF287903	Blk	1040153	1385962_x_at	Blk	EST452494 Rat Gene Index, normalized rat, Rattus norvegicus cDNA Rattus norvegicus cDNA clone RGIGL53 3 sequence, mRNA sequence.	-1.509
BE116043	1391916_at	1038898	1391916_at	1391916_at	UI-R-BS1-axy-g-12-0-UI.s1 UI-R-BS1 Rattus norvegicus cDNA clone UI-R-BS1-axy-g-12-0-UI 3, mRNA sequence.	-1.508
AA850618	Sorl1	815177	1377458_at	Sorl1	Sortilin-related receptor, LDLR class A repeats-containing	-1.505
AA850618	Sorl1	815177	1377458_at	Sorl1	Sortilin-related receptor, LDLR class A repeats-containing	-1.505
AA850618	Sorl1	815177	1377458_at	Sorl1	Sortilin-related receptor, LDLR class A repeats-containing	-1.505
BM392374	Nedd9	803180	1374650_at	Nedd9	UI-R-EB1-clf-a-02-0-UI.s1 UI-R-EB1 Rattus norvegicus cDNA clone UI-R-EB1-clf-a-02-0-UI 3, mRNA sequence.	-1.503
U32497	P2rx4	810211	1369743_a_at	P2rx4	purinergic receptor P2X, ligand-gated ion channel 4	-1.502
BM388328	RGD1311126_predicted	816262	1376668_at	RGD1311126_predicted	Similar to RIKEN cDNA 4922503N01 (predicted)	-1.502
BG371995	Amigo	814472	1383499_at	Amigo	UI-R-CV0-brl-a-03-0-UI.s1 UI-R-CV0 Rattus norvegicus cDNA clone UI-R-CV0-brl-a-03-0-UI 3, mRNA sequence.	1.519
AW144044	Rgs3	816027	1376803_at	Rgs3	gb:AW144044 /DB_XREF=gi:6163943 /DB_XREF=EST294340 /CLONE=RGICF93 /FEA=EST /CNT=6 /TID=Rn.53900.1 /TIER=ConsEnd /STK=4 /UG=Rn.53900 /UG_TITLE=ESTs	1.52
AI136325	Gimap1	1045468	1380210_at	Gimap1	UI-R-C2p-oa-g-05-0-UI.s1 UI-R-C2p Rattus norvegicus cDNA clone UI-R-C2p-oa-g-05-0-UI 3, mRNA sequence.	1.522
BG378637	Hrasls3	809457	1370202_at	Hrasls3	HRAS like suppressor 3	1.523
BG380782	Rpp21	805747	1372845_at	Rpp21	UI-R-CT0-bub-d-03-0-UI.s1 UI-R-CT0 Rattus norvegicus cDNA clone UI-R-CT0-bub-d-03-0-UI 3, mRNA sequence.	1.524
AW915435	1392554_a_at	1038189	1392554_a_at	1392554_a_at	gb:AW915435 /DB_XREF=gi:8081131 /DB_XREF=EST346739 /CLONE=RGICV38 /FEA=EST /CNT=1 /TID=Rn.17556.2 /TIER=ConsEnd /STK=0 /UG=Rn.17556 /UG_TITLE=ESTs	1.525
NM_031538	Cd8a	809971	1369877_at	Cd8a	CD8 antigen, alpha chain	1.527
AI235245	1378546_at	1046987	1378546_at	1378546_at	gb:AI235245 /DB_XREF=gi:4136067 /DB_XREF=EST231807 /CLONE=ROVCP35 /FEA=EST /CNT=3 /TID=Rn.15223.1 /TIER=ConsEnd /STK=3 /UG=Rn.15223 /UG_TITLE=ESTs, Weakly similar to T14742 hypothetical protein DKFZp586D0824.1 (H.sapiens)	1.528
NM_019372	Ppm2c	811370	1368910_at	Ppm2c,PDP1	protein phosphatase 2C, magnesium dependent, catalytic subunit	1.531
AI409186	MGC105601	816340	1376623_at	MGC105601	Similar to hypothetical protein FLJ20898	1.536
BM388319	Gimap7	1038410	1392322_at	Gimap7	GTPase, IMAP family member 7	1.538
BE117044	Cd8a	1040596	1385414_at	Cd8a	CD8 antigen, alpha chain	1.539
NM_019295	Cd5	811184	1369025_at	Cd5,MGC114334	CD5 antigen	1.542
AW916366	Cops3	813520	1398972_at	Cops3	COP9 (constitutive photomorphogenic) homolog, subunit 3 (Arabidopsis thaliana)	1.544
U25281	Cr16	808946	1370648_a_at	Cr16	SH3 domain binding protein CR16	1.544
AW915522	1391649_a_at	814813	1391649_a_at	1391649_a_at	gb:AW915522 /DB_XREF=gi:8081220 /DB_XREF=EST346826 /CLONE=RGICW33 /FEA=EST /CNT=4 /TID=Rn.15436.1 /TIER=ConsEnd /STK=2 /UG=Rn.15436 /UG_TITLE=ESTs	1.551
BI295878	Kat3	804186	1374006_at	Kat3	Kynurenine aminotransferase III	1.552
BG665051	1392880_at	1037892	1392880_at	1392880_at	DRABXF10 Rat DRG Library Rattus norvegicus cDNA clone DRABXF10 5, mRNA sequence.	1.554
BI294763	LOC678970	1046981	1378540_at	LOC678970	UI-R-DK0-ceb-h-02-0-UI.s1 UI-R-DK0 Rattus norvegicus cDNA clone UI-R-DK0-ceb-h-02-0-UI 3, mRNA sequence.	1.561
NM_024132	Faah	811670	1368717_at	Faah	fatty acid amide hydrolase	1.562
NM_019278	Resp18	812792	1367904_at	Resp18	regulated endocrine-specific protein 18	1.565
BI274516	LOC304396	804501	1373715_at	LOC304396	Similar to hypothetical protein DKFZp434K1815	1.566
BM390457	Spry2	802914	1374864_at	Spry2	UI-R-CN1-cjq-f-12-0-UI.s1 UI-R-CN1 Rattus norvegicus cDNA clone UI-R-CN1-cjq-f-12-0-UI 3, mRNA sequence.	1.569
BI288146	Alkbh2_predicted	803724	1374303_at	Alkbh2_predicted	AlkB, alkylation repair homolog 2 (E. coli) (predicted)	1.577
BF287027	1394420_at	1036732	1394420_at	1394420_at	EST451618 Rat Gene Index, normalized rat, Rattus norvegicus cDNA Rattus norvegicus cDNA clone RGIFY13 3 sequence, mRNA sequence.	1.581
NM_031645	Ramp1	812978	1367791_at	Ramp1	receptor (calcitonin) activity modifying protein 1	1.587
BI278545	Dpt_predicted	804244	1373947_at	Dpt_predicted	Dermatopontin (predicted)	1.587
NM_013169	Cd3d	810979	1387472_at	Cd3d	CD3 antigen delta polypeptide	1.592
U52102	Crmp1	809364	1387899_at	Crmp1	collapsin response mediator protein 1	1.592
AI555485	Htatsf1_predicted	1041362	1384652_at	Htatsf1_predicted	HIV TAT specific factor 1 (predicted)	1.599
S75437	LOC502131	809226	1387945_at	LOC502131	gb:S75437.1 /DB_XREF=gi:913548 /GEN=TCRg; C4L /FEA=FLmRNA /CNT=10 /TID=Rn.43233.1 /TIER=FL /STK=5 /UG=Rn.43233 /DEF=Rattus norvegicus T-cell receptor gamma chain (TCRg; C4L) mRNA, complete cds. /PROD=T-cell receptor gamma chain /FL=gb:S75437.1	1.6
BM389736	Nedd4a	807979	1371314_at	Nedd4a	UI-R-CN1-cjp-k-04-0-UI.s1 UI-R-CN1 Rattus norvegicus cDNA clone UI-R-CN1-cjp-k-04-0-UI 3, mRNA sequence.	1.601
H31665	Hig1	804018	1374105_at	Hig1	Hypoxia induced gene 1	1.605
NM_012903	Anp32a	811153	1369063_at	Anp32a,LANP,Anp32,MGC105504	acidic (leucine-rich) nuclear phosphoprotein 32 family, member A	1.606
BI295767	RGD1559720_predicted	806958	1398341_at	RGD1559720_predicted	RGD1559720 (predicted)	1.612
AA851338	1391009_a_at	1039647	1391009_a_at	1391009_a_at	gb:AA851338 /DB_XREF=gi:2938878 /DB_XREF=EST194106 /CLONE=RPLAF42 /FEA=EST /CNT=1 /TID=Rn.18922.2 /TIER=ConsEnd /STK=1 /UG=Rn.18922 /UG_TITLE=ESTs	1.62
NM_054008	Rgc32	812575	1368080_at	Rgc32	gb:NM_054008.1 /DB_XREF=gi:16758927 /GEN=Rgc32 /FEA=FLmRNA /CNT=13 /TID=Rn.3504.1 /TIER=FL+Stack /STK=10 /UG=Rn.3504 /LL=117183 /DEF=Rattus norvegicus Rgc32 protein (Rgc32), mRNA. /PROD=Rgc32 protein /FL=gb:AF036548.1 gb:NM_054008.1	1.628
AF182952	Surf1	813650	1398857_at	Surf1,Ab1-205	surfeit 1	1.63
AI012344	LOC690262	817382	1375903_a_at	LOC690262	Similar to YY1-associated factor 2	1.632
NM_030847	Emp3	812807	1367914_at	Emp3,MGC108667	epithelial membrane protein 3	1.634
AI136853	Faah	1041672	1384341_at	Faah	UI-R-C2p-of-c-05-0-UI.s1 UI-R-C2p Rattus norvegicus cDNA clone UI-R-C2p-of-c-05-0-UI 3, mRNA sequence.	1.634
BI290909	Scap1	1041815	1384173_at	Scap1	Src family associated phosphoprotein 1	1.635
NM_053654	Pafah1b3	809826	1369963_at	Pafah1b3,MGC156583	platelet-activating factor acetylhydrolase, isoform 1b, alpha1 subunit	1.636
AA819648	Tlk2_predicted	813377	1399088_at	Tlk2_predicted	Tousled-like kinase 2 (Arabidopsis) (predicted)	1.642
AA800031	Fhl2	807113	1371951_at	Fhl2	gb:AA800031 /DB_XREF=gi:2862986 /DB_XREF=EST189528 /CLONE=RHEAI59 /FEA=EST /CNT=22 /TID=Rn.3849.2 /TIER=Stack /STK=14 /UG=Rn.3849 /LL=63839 /UG_GENE=Fhl2 /UG_TITLE=four and a half LIM domains 2	1.644
AI501127	1379229_at	1046331	1379229_at	1379229_at	UI-R-C2p-rs-b-11-0-UI.s1 UI-R-C2p Rattus norvegicus cDNA clone UI-R-C2p-rs-b-11-0-UI 3, mRNA sequence.	1.648
AA943808	LOC363153	804756	1389211_at	LOC363153	gb:AA943808 /DB_XREF=gi:3103724 /DB_XREF=EST199307 /CLONE=RBRAP93 /FEA=EST /CNT=10 /TID=Rn.23257.1 /TIER=Stack /STK=8 /UG=Rn.23257 /UG_TITLE=ESTs	1.65
AI170541	1386275_at	1040118	1386275_at	1386275_at	gb:AI170541 /DB_XREF=gi:3710581 /DB_XREF=EST216469 /CLONE=RLUCQ06 /FEA=EST /CNT=1 /TID=Rn.28420.1 /TIER=ConsEnd /STK=1 /UG=Rn.28420 /UG_TITLE=EST	1.66
BI274101	Tmepai_predicted	814681	1392534_at	Tmepai_predicted	Transmembrane, prostate androgen induced RNA (predicted)	1.666
AI599072	1378801_at	1046651	1378801_at	1378801_at	gb:AI599072 /DB_XREF=gi:4608120 /DB_XREF=EST250775 /CLONE=REMEB16 /FEA=EST /CNT=3 /TID=Rn.38585.1 /TIER=ConsEnd /STK=3 /UG=Rn.38585 /UG_TITLE=ESTs	1.677
AI227963	LOC363153	803194	1374659_at	LOC363153	Similar to cyclic AMP-regulated phosphoprotein, 21 isoform 2	1.68
BM390051	RGD1562795_predicted	1047209	1378319_at	RGD1562795_predicted	Similar to Lck-interacting transmembrane adaptor protein LIME (predicted)	1.681
BM390051	RGD1562795_predicted	1047209	1378319_at	RGD1562795_predicted	Similar to Lck-interacting transmembrane adaptor protein LIME (predicted)	1.681
BM384254	Cd6	1041087	1384981_at	Cd6	CD6 antigen	1.681
AI176616	Hes6	803289	1374625_at	Hes6	gb:AI176616 /DB_XREF=gi:3727254 /DB_XREF=EST220205 /CLONE=ROVBU57 /FEA=EST /CNT=9 /TID=Rn.11980.1 /TIER=Stack /STK=6 /UG=Rn.11980 /UG_TITLE=ESTs	1.685
AI012548	RGD1311300	1044387	1381221_at	RGD1311300	gb:AI012548 /DB_XREF=gi:4133657 /DB_XREF=EST206999 /CLONE=RPLAY74 /FEA=EST /CNT=2 /TID=Rn.33231.1 /TIER=ConsEnd /STK=2 /UG=Rn.33231 /UG_TITLE=ESTs	1.713
AA848319	Ldhb	809480	1370218_at	Ldhb	Lactate dehydrogenase B	1.714
BM390051	RGD1562795_predicted	1039681	1391044_s_at	RGD1562795_predicted	Similar to Lck-interacting transmembrane adaptor protein LIME (predicted)	1.716
BM390051	RGD1562795_predicted	1039681	1391044_s_at	RGD1562795_predicted	Similar to Lck-interacting transmembrane adaptor protein LIME (predicted)	1.716
NM_012830	Cd2	810971	1369190_at	Cd2,CD2R,OX-34	CD2 antigen	1.718
BI301509	Vipr1	1042259	1383695_at	Vipr1	UI-R-DN0-cit-c-06-0-UI.s1 UI-R-DN0 Rattus norvegicus cDNA clone UI-R-DN0-cit-c-06-0-UI 3, mRNA sequence.	1.725
NM_031539	Cd8b	810045	1387739_at	Cd8b,Cd8b1	CD8 antigen, beta chain	1.725
AI101160	Cirh1a	803426	1389577_at	Cirh1a	Cirrhosis, autosomal recessive 1A (human)	1.75
BM392138	RGD1564993_predicted	806911	1372014_at	RGD1564993_predicted	Similar to cofactor required for Sp1 transcriptional activation subunit 8 (predicted)	1.752
BI284288	Erbb3	815062	1377821_at	Erbb3	UI-R-CX0s-ccq-d-05-0-UI.s1 UI-R-CX0s Rattus norvegicus cDNA clone UI-R-CX0s-ccq-d-05-0-UI 3, mRNA sequence.	1.754
NM_053415	Cxcr3	812380	1368192_at	Cxcr3,Gpr9	chemokine (C-X-C motif) receptor 3	1.76
AI412969	LOC363153	805146	1373257_at	LOC363153	Similar to cyclic AMP-regulated phosphoprotein, 21 isoform 2	1.781
AW915157	LOC685462	815925	1390518_at	LOC685462	Similar to putative emu1 protein (predicted)	1.785
BI279370	Ctsw	1043293	1382378_at	Ctsw	Cathepsin W	1.813
BF404480	1372278_at	806557	1372278_at	1372278_at	UI-R-CA1-bif-h-02-0-UI.s1 UI-R-CA1 Rattus norvegicus cDNA clone UI-R-CA1-bif-h-02-0-UI 3, mRNA sequence.	1.816
NM_019904	Lgals1	813206	1367628_at	Lgals1	lectin, galactose binding, soluble 1	1.834
BF396446	1373558_at	804846	1373558_at	1373558_at	UI-R-BS2-bdy-c-05-0-UI.s1 UI-R-BS2 Rattus norvegicus cDNA clone UI-R-BS2-bdy-c-05-0-UI 3, mRNA sequence.	1.851
BF407916	Gdf11	803119	1374706_at	Gdf11	UI-R-C3-sx-e-10-0-UI.s2 UI-R-C3 Rattus norvegicus cDNA clone UI-R-C3-sx-e-10-0-UI 3, mRNA sequence.	1.872
BF288063	Cog6	1032961	1398471_at	Cog6	EST452654 Rat Gene Index, normalized rat, Rattus norvegicus cDNA Rattus norvegicus cDNA clone RGIGP09 3 sequence, mRNA sequence.	1.926
BF408907	Amt	1042031	1383920_at	Amt	UI-R-BS2-bet-g-08-0-UI.s1 UI-R-BS2 Rattus norvegicus cDNA clone UI-R-BS2-bet-g-08-0-UI 3, mRNA sequence.	1.938
BI284877	Ddx28_predicted	1041557	1384377_at	Ddx28_predicted	DEAD (Asp-Glu-Ala-Asp) box polypeptide 28 (predicted)	2.037
BI300986	1388804_at	806211	1388804_at	1388804_at	UI-R-DK0-cfk-e-04-0-UI.s2 UI-R-DK0 Rattus norvegicus cDNA clone UI-R-DK0-cfk-e-04-0-UI 3, mRNA sequence.	2.054
AA851321	Sar1a	813559	1367470_at	Sar1a	gb:AA851321 /DB_XREF=gi:2938861 /DB_XREF=EST194089 /CLONE=RPLAF21 /FEA=EST /CNT=34 /TID=Rn.15760.1 /TIER=Stack /STK=31 /UG=Rn.15760 /UG_TITLE=ESTs, Weakly similar to ARF6_HUMAN ADP-RIBOSYLATION FACTOR 6 (R.norvegicus)	2.061
BF408140	Prpf3_predicted	814297	1384404_at	Prpf3_predicted	PRP3 pre-mRNA processing factor 3 homolog (yeast) (predicted)	2.092
AA892593	1386293_at	814044	1386293_at	1386293_at	gb:AA892593 /DB_XREF=gi:3019472 /DB_XREF=EST196396 /CLONE=RKIAU35 /FEA=EST /CNT=1 /TID=Rn.43217.1 /TIER=ConsEnd /STK=1 /UG=Rn.43217 /UG_TITLE=EST, Weakly similar to S12207 hypothetical protein (M.musculus)	2.105
AA925367	Pde4dip	803932	1389429_at	Pde4dip	UI-R-A1-ee-d-01-0-UI.s1 UI-R-A1 Rattus norvegicus cDNA clone UI-R-A1-ee-d-01-0-UI 3, mRNA sequence.	2.14
BE104877	1384529_at	1041397	1384529_at	1384529_at	UI-R-BX0-aru-g-06-0-UI.s1 UI-R-BX0 Rattus norvegicus cDNA clone UI-R-BX0-aru-g-06-0-UI 3, mRNA sequence.	2.151
U56822	Klra22	808728	1388084_at	Klra22,Ly49,Klra1,Ly49s2	killer cell lectin-like receptor subfamily A, member 22	2.221
NM_080783	Gale	812566	1368074_at	Gale	galactose-4-epimerase, UDP	2.286
BE112999	RGD1311203	807173	1388525_at	RGD1311203	Similar to HGFL protein	2.332
AA818264	RGD1565457_predicted	803963	1374165_at	RGD1565457_predicted	Similar to Rasa4 protein (predicted)	2.42
NM_133532	Ccr4	810425	1369555_at	Ccr4,Cmkbr4	chemokine (C-C motif) receptor 4	3.404
BF562135	Dnmt3b	1040374	1385662_at	Dnmt3b	UI-R-E1-fs-g-10-0-UI.r1 UI-R-E1 Rattus norvegicus cDNA clone UI-R-E1-fs-g-10-0-UI 5, mRNA sequence.	3.809
AF010466	Ifng	808700	1370790_at	Ifng,IFNG2	interferon gamma	5.943
