# Supplementary material for: Down Regulation of Genes Involved in T Cell Polarity and Motility during the Induction of Heart Allograft Tolerance by Allochimeric MHC I
Source: PLoS One. 2009 Dec 2;4(12):e8020. doi: 10.1371/journal.pone.0008020 (PMC2780702; doi:10.1371/journal.pone.0008020)
Supplement: Table S2 — Day 3 gene changes. (0.41 MB XLS) [file pone.0008020.s002.xls]

## Sheet: day3_CsA+Ponly(7 fields, 584 re
Primary Sequence Name	Sequence ID	Sequence Code	Sequence Name(s)	Sequence Description	Accession #	Fold Change
LOC679974	1046706	1378856_at	LOC679974,RGD1562504_predicted	UI-R-BO1-aqa-d-05-0-UI.s1 UI-R-BO1 Rattus norvegicus cDNA clone UI-R-BO1-aqa-d-05-0-UI 3, mRNA sequence.	BE097672	-15.607
Bteb1	1036174	1395030_at	Bteb1,Bteb,Klf9	UI-R-CN1-cjq-b-21-0-UI.s1 UI-R-CN1 Rattus norvegicus cDNA clone UI-R-CN1-cjq-b-21-0-UI 3, mRNA sequence.	BM390366	-10.588
1384718_at	1041278	1384718_at	1384718_at	UI-R-C0-it-g-12-0-UI.s1 UI-R-C0 Rattus norvegicus cDNA clone UI-R-C0-it-g-12-0-UI 3, mRNA sequence.	AI030198	-5.53
Pkia	811296	1387398_at	Pkia	UI-R-C0-hf-f-08-0-UI.s1 UI-R-C0 Rattus norvegicus cDNA clone UI-R-C0-hf-f-08-0-UI 3, mRNA sequence.	AA996685	-5.457
RGD1307986_predicted	1042821	1382987_at	RGD1307986_predicted	UI-R-E0-ci-e-05-0-UI.s1 UI-R-E0 Rattus norvegicus cDNA clone UI-R-E0-ci-e-05-0-UI 3, mRNA sequence.	AA874945	-5.407
RGD1310423	804759	1373596_at	RGD1310423	Similar to hypothetical protein FLJ31737	AI230766	-4.969
LOC296612	1044119	1381552_at	LOC296612	UI-R-CT0-bul-c-03-0-UI.s1 UI-R-CT0 Rattus norvegicus cDNA clone UI-R-CT0-bul-c-03-0-UI 3, mRNA sequence.	BG380975	-4.604
Actn1	1034617	1396539_at	Actn1	UI-R-CA0-azz-h-06-0-UI.s1 UI-R-CA0 Rattus norvegicus cDNA clone UI-R-CA0-azz-h-06-0-UI 3, mRNA sequence.	BE119221	-4.057
Aebp1_predicted	806593	1372301_at	Aebp1_predicted	AE binding protein 1 (predicted)	BI278482	-4.009
1397206_at	1033968	1397206_at	1397206_at	UI-R-C3-sm-e-10-0-UI.s1 UI-R-C3 Rattus norvegicus cDNA clone UI-R-C3-sm-e-10-0-UI 3, mRNA sequence.	AI548120	-3.973
Sdc1	817154	1376062_at	Sdc1	UI-R-CV1-bsz-a-02-0-UI.s1 UI-R-CV1 Rattus norvegicus cDNA clone UI-R-CV1-bsz-a-02-0-UI 3, mRNA sequence.	BG375315	-3.953
Trp53inp2	802074	1375517_at	Trp53inp2	gb:AI171654 /DB_XREF=gi:3711694 /DB_XREF=EST217627 /CLONE=RMUBN88 /FEA=EST /CNT=43 /TID=Rn.3461.1 /TIER=Stack /STK=7 /UG=Rn.3461 /UG_TITLE=ESTs	AI171654	-3.917
LOC679990	802759	1374969_at	LOC679990	Similar to phosphoglucomutase 5	AA799832	-3.805
1374065_at	804104	1374065_at	1374065_at	UI-R-CV1-bvu-e-07-0-UI.s1 UI-R-CV1 Rattus norvegicus cDNA clone UI-R-CV1-bvu-e-07-0-UI 3, mRNA sequence.	BG378920	-3.746
Cenpe_predicted	803490	1389542_at	Cenpe_predicted	Centromere protein E (predicted)	BE108837	-3.729
Ank2	804997	1373351_at	Ank2	UI-R-CT0s-car-f-09-0-UI.s1 UI-R-CT0s Rattus norvegicus cDNA clone UI-R-CT0s-car-f-09-0-UI 3, mRNA sequence.	BI286775	-3.671
Mertk	810725	1369382_at	Mertk,rdy	c-mer proto-oncogene tyrosine kinase	NM_022943	-3.592
Mpeg1	810606	1369427_at	Mpeg1	macrophage expressed gene 1	NM_022617	-3.589
1391936_a_at	1038772	1391936_a_at	1391936_a_at	UI-R-DK0-cfe-f-03-0-UI.s1 UI-R-DK0 Rattus norvegicus cDNA clone UI-R-DK0-cfe-f-03-0-UI 3, mRNA sequence.	BI289110	-3.566
Calcrl	810278	1369647_at	Calcrl,CLR,Crlr,RNCLR,RATCRLR	calcitonin receptor-like	NM_012717	-3.564
Slc7a3	811847	1368582_at	Slc7a3,Cat3,Atrc3,cat-3,Slc7a2	solute carrier family 7 (cationic amino acid transporter, y+ system), member 3	NM_017217	-3.511
1398451_at	816037	1398451_at	1398451_at	UI-R-CV2-cgr-h-03-0-UI.s1 UI-R-CV2 Rattus norvegicus cDNA clone UI-R-CV2-cgr-h-03-0-UI 3, mRNA sequence.	BI296494	-3.386
Fndc3b_predicted	804949	1373416_at	Fndc3b_predicted	Fibronectin type III domain containing 3B (predicted)	AI176320	-3.373
Igsf4a	816294	1376657_at	Igsf4a	Immunoglobulin superfamily, member 4A	BE117767	-3.343
LOC501039	1044648	1381036_at	LOC501039	UI-R-BJ0p-afl-f-05-0-UI.s1 UI-R-BJ0p Rattus norvegicus cDNA clone UI-R-BJ0p-afl-f-05-0-UI 3, mRNA sequence.	AW434394	-3.343
Pi4k2a	1044220	1381507_at	Pi4k2a,Pi4KII	UI-R-C4-amc-a-02-0-UI.s1 UI-R-C4 Rattus norvegicus cDNA clone UI-R-C4-amc-a-02-0-UI 3, mRNA sequence.	BE097981	-3.332
LOC686226	815633	1377159_at	LOC686226,MGC125073	UI-R-CA0-bay-h-04-0-UI.s1 UI-R-CA0 Rattus norvegicus cDNA clone UI-R-CA0-bay-h-04-0-UI 3, mRNA sequence.	BE120729	-3.304
Cdk7	1033940	1397324_at	Cdk7	UI-R-BJ1-awt-h-08-0-UI.s1 UI-R-BJ1 Rattus norvegicus cDNA clone UI-R-BJ1-awt-h-08-0-UI 3, mRNA sequence.	BE117105	-3.265
1378223_at	1047261	1378223_at	1378223_at	UI-R-Y0-acu-e-01-0-UI.s1 UI-R-Y0 Rattus norvegicus cDNA clone UI-R-Y0-acu-e-01-0-UI 3, mRNA sequence.	AI717058	-3.254
Rora_predicted	815755	1377029_at	Rora_predicted	RAR-related orphan receptor alpha (predicted)	AI235414	-3.25
Ube2l6	805571	1373037_at	Ube2l6	UI-R-DA0-byk-f-07-0-UI.s1 UI-R-DA0 Rattus norvegicus cDNA clone UI-R-DA0-byk-f-07-0-UI 3, mRNA sequence.	BI279216	-3.234
Arid3a_predicted	1039839	1390900_at	Arid3a_predicted	AT rich interactive domain 3A (Bright like) (predicted)	BI290628	-3.224
Plekhb2_predicted	816977	1376137_at	Plekhb2_predicted	Pleckstrin homology domain containing, family B (evectins) member 2 (predicted)	AW254369	-3.14
Mbnl2_predicted	815559	1377208_at	Mbnl2_predicted	UI-R-CV2-cgq-e-07-0-UI.s1 UI-R-CV2 Rattus norvegicus cDNA clone UI-R-CV2-cgq-e-07-0-UI 3, mRNA sequence.	BI291457	-3.118
MGC108974	816934	1390243_at	MGC108974	UI-R-C3-ta-b-02-0-UI.s1 UI-R-C3 Rattus norvegicus cDNA clone UI-R-C3-ta-b-02-0-UI 3, mRNA sequence.	AI535191	-3.103
Adam19	1044575	1381112_at	Adam19	UI-R-C2p-qz-e-04-0-UI.s1 UI-R-C2p Rattus norvegicus cDNA clone UI-R-C2p-qz-e-04-0-UI 3, mRNA sequence.	AI555805	-3.099
Pttg1ip	1047022	1378432_at	Pttg1ip	UI-R-CA1-bih-h-08-0-UI.s1 UI-R-CA1 Rattus norvegicus cDNA clone UI-R-CA1-bih-h-08-0-UI 3, mRNA sequence.	BF404641	-3.094
1396779_at	1034419	1396779_at	1396779_at	UI-R-CA0-bho-e-12-0-UI.s1 UI-R-CA0 Rattus norvegicus cDNA clone UI-R-CA0-bho-e-12-0-UI 3, mRNA sequence.	BF402702	-3.093
Camk4	815296	1377435_at	Camk4,Ccdpk,RATCCDPK	UI-R-CA0-bgn-d-08-0-UI.s1 UI-R-CA0 Rattus norvegicus cDNA clone UI-R-CA0-bgn-d-08-0-UI 3, mRNA sequence.	BF401680	-3.066
Ptgs1	812304	1368259_at	Ptgs1,Cox1,Cox3,Cox-3	prostaglandin-endoperoxide synthase 1	NM_017043	-3.038
Fbxo33_predicted	1035068	1396114_at	Fbxo33_predicted	UI-R-CA0-bkk-b-11-0-UI.s1 UI-R-CA0 Rattus norvegicus cDNA clone UI-R-CA0-bkk-b-11-0-UI 3, mRNA sequence.	BF416488	-3.004
Pter	809635	1387851_at	Pter,Rpr1,Rpr-1	phosphotriesterase related	NM_022224	-2.989
Glrx2	1037703	1393159_at	Glrx2	DRNBOE03 Rat DRG Library Rattus norvegicus cDNA clone DRNBOE03 5, mRNA sequence.	BG671304	-2.954
1378121_at	1047309	1378121_at	1378121_at	gb:AI600165 /DB_XREF=gi:4609213 /DB_XREF=EST251868 /CLONE=REMDZ60 /FEA=EST /CNT=4 /TID=Rn.40525.1 /TIER=ConsEnd /STK=3 /UG=Rn.40525 /UG_TITLE=ESTs	AI600165	-2.919
LOC500722	1046945	1378502_at	LOC500722	UI-R-CT0-bud-f-12-0-UI.s1 UI-R-CT0 Rattus norvegicus cDNA clone UI-R-CT0-bud-f-12-0-UI 3, mRNA sequence.	BG381643	-2.887
1395728_at	1035412	1395728_at	1395728_at	EST454700 Rat Gene Index, normalized rat, Rattus norvegicus cDNA Rattus norvegicus cDNA clone RGIHN86 3 sequence, mRNA sequence.	BF290109	-2.885
Mpp5_predicted	1043426	1382363_at	Mpp5_predicted	Membrane protein, palmitoylated 5 (MAGUK p55 subfamily member 5) (predicted)	AI072027	-2.881
Clic4	1047720	1377765_at	Clic4	Chloride intracellular channel 4	AA848723	-2.848
Rrbp1_predicted	814474	1383500_at	Rrbp1_predicted	Ribosome binding protein 1 homolog 180kDa (dog) (predicted)	BI279795	-2.829
Sdpr	801819	1375638_at	Sdpr	gb:AI009714 /DB_XREF=gi:3223546 /DB_XREF=EST204165 /CLONE=RLUBN60 /FEA=EST /CNT=26 /TID=Rn.2472.1 /TIER=Stack /STK=6 /UG=Rn.2472 /UG_TITLE=ESTs	AI009714	-2.807
LOC310756	1043946	1381820_at	LOC310756	UI-R-CT0s-car-c-01-0-UI.s1 UI-R-CT0s Rattus norvegicus cDNA clone UI-R-CT0s-car-c-01-0-UI 3, mRNA sequence.	BI286742	-2.792
1393224_at	814373	1393224_at	1393224_at	UI-R-BU0-amt-b-06-0-UI.s1 UI-R-BU0 Rattus norvegicus cDNA clone UI-R-BU0-amt-b-06-0-UI 3, mRNA sequence.	AW529774	-2.788
Phc2	1037300	1393674_at	Phc2,MGC105958	UI-R-BS2-beu-e-11-0-UI.s1 UI-R-BS2 Rattus norvegicus cDNA clone UI-R-BS2-beu-e-11-0-UI 3, mRNA sequence.	BF396736	-2.785
Gabbr1	1044083	1381665_at	Gabbr1	UI-R-CA0-bme-d-03-0-UI.s1 UI-R-CA0 Rattus norvegicus cDNA clone UI-R-CA0-bme-d-03-0-UI 3, mRNA sequence.	BF410498	-2.753
1396759_at	1034399	1396759_at	1396759_at	UI-R-CA0-bfu-f-07-0-UI.s1 UI-R-CA0 Rattus norvegicus cDNA clone UI-R-CA0-bfu-f-07-0-UI 3, mRNA sequence.	BF393502	-2.743
Cugbp2	1045024	1380670_at	Cugbp2,Etr3	UI-R-BO1-apo-b-02-0-UI.s1 UI-R-BO1 Rattus norvegicus cDNA clone UI-R-BO1-apo-b-02-0-UI 3, mRNA sequence.	BE095613	-2.735
Tnrc6_predicted	1033640	1397608_at	Tnrc6_predicted	UI-R-BS1-ayr-a-05-0-UI.s1 UI-R-BS1 Rattus norvegicus cDNA clone UI-R-BS1-ayr-a-05-0-UI 3, mRNA sequence.	BE107197	-2.73
1378927_at	1046630	1378927_at	1378927_at	hq34e09.x1 NCI_CGAP_Pr35 Rattus norvegicus cDNA clone IMAGE:3121288 3, mRNA sequence.	BE329364	-2.718
Trp53inp1	805966	1372700_at	Trp53inp1,Stinp	UI-R-CV2-cgw-a-10-0-UI.s1 UI-R-CV2 Rattus norvegicus cDNA clone UI-R-CV2-cgw-a-10-0-UI 3, mRNA sequence.	BI297236	-2.707
Hook1_predicted	814979	1378536_at	Hook1_predicted	Hook homolog 1 (Drosophila) (predicted)	AI638960	-2.694
LOC316052	1032767	1398736_at	LOC316052	UI-R-CA1-bia-b-12-0-UI.s1 UI-R-CA1 Rattus norvegicus cDNA clone UI-R-CA1-bia-b-12-0-UI 3, mRNA sequence.	BF399976	-2.685
CCRP	803031	1374744_at	CCRP,Dnajc7,MGC105609	UI-R-CA0-bfn-c-07-0-UI.s1 UI-R-CA0 Rattus norvegicus cDNA clone UI-R-CA0-bfn-c-07-0-UI 3, mRNA sequence.	BF392285	-2.675
Nuak2	1042334	1383614_at	Nuak2	UI-R-DK0-cef-c-06-0-UI.s1 UI-R-DK0 Rattus norvegicus cDNA clone UI-R-DK0-cef-c-06-0-UI 3, mRNA sequence.	BI295051	-2.666
Ptafr	810781	1369299_at	Ptafr	platelet-activating factor receptor	NM_053321	-2.652
Ube4b_predicted	1038819	1391987_at	Ube4b_predicted,ube4b,ufd2a	UI-R-CA1-bjb-n-23-0-UI.s1 UI-R-CA1 Rattus norvegicus cDNA clone UI-R-CA1-bjb-n-23-0-UI 3, mRNA sequence.	BF399470	-2.651
Etv5_predicted	1042477	1383447_at	Etv5_predicted	Ets variant gene 5 (ets-related molecule) (predicted)	AI101323	-2.633
RGD1310093_predicted	1040770	1385277_x_at	RGD1310093_predicted,Lgp2	similar to hypothetical protein FLJ11354 (predicted)	AA818849	-2.629
1393728_at	1037205	1393728_at	1393728_at	UI-R-E1-go-a-02-0-UI.s1 UI-R-E1 Rattus norvegicus cDNA clone UI-R-E1-go-a-02-0-UI 3, mRNA sequence.	AA964541	-2.621
Gtf3c2	1035456	1395772_at	Gtf3c2,TFIIIC110	EST454772 Rat Gene Index, normalized rat, Rattus norvegicus cDNA Rattus norvegicus cDNA clone RGIHT39 3 sequence, mRNA sequence.	BF290181	-2.607
RGD1305514_predicted	815392	1390657_at	RGD1305514_predicted	UI-R-CV2-cgp-e-08-0-UI.s1 UI-R-CV2 Rattus norvegicus cDNA clone UI-R-CV2-cgp-e-08-0-UI 3, mRNA sequence.	BI291389	-2.56
Mmp12	811869	1368530_at	Mmp12,Mme	matrix metallopeptidase 12	NM_053963	-2.559
1377148_at	815622	1377148_at	1377148_at	gb:AI412344 /DB_XREF=gi:4255848 /DB_XREF=EST240642 /CLONE=RBRDV85 /FEA=EST /CNT=6 /TID=Rn.21570.1 /TIER=ConsEnd /STK=4 /UG=Rn.21570 /UG_TITLE=ESTs	AI412344	-2.558
Thrap1_predicted	1047037	1378447_at	Thrap1_predicted	gb:AA849989 /DB_XREF=gi:2937529 /DB_XREF=EST192756 /CLONE=RMUAL45 /FEA=EST /CNT=3 /TID=Rn.32342.1 /TIER=ConsEnd /STK=3 /UG=Rn.32342 /UG_TITLE=ESTs	AA849989	-2.555
Ppig	1045581	1380020_at	Ppig	UI-R-BS2-bds-b-06-0-UI.s1 UI-R-BS2 Rattus norvegicus cDNA clone UI-R-BS2-bds-b-06-0-UI 3, mRNA sequence.	BF395860	-2.515
LOC499076	1033380	1397786_at	LOC499076	UI-R-CA0-bfh-c-01-0-UI.s1 UI-R-CA0 Rattus norvegicus cDNA clone UI-R-CA0-bfh-c-01-0-UI 3, mRNA sequence.	BF391927	-2.512
1386707_at	1039941	1386707_at	1386707_at	UI-R-C2p-oe-g-09-0-UI.r1 UI-R-C2p Rattus norvegicus cDNA clone UI-R-C2p-oe-g-09-0-UI 5, mRNA sequence.	BF553488	-2.506
Map4k4_predicted	1043916	1381790_at	Map4k4_predicted	Mitogen-activated protein kinase kinase kinase kinase 4 (predicted)	BE117850	-2.495
Prcc_predicted	816732	1390299_at	Prcc_predicted	UI-R-CA1-bii-b-03-0-UI.s1 UI-R-CA1 Rattus norvegicus cDNA clone UI-R-CA1-bii-b-03-0-UI 3, mRNA sequence.	BF405880	-2.485
1382686_at	1043136	1382686_at	1382686_at	EST450437 Rat Gene Index, normalized rat, Rattus norvegicus cDNA Rattus norvegicus cDNA clone RGIFK62 3 sequence, mRNA sequence.	BF285846	-2.475
Atp8a1_predicted	1034378	1396884_at	Atp8a1_predicted	UI-R-CA1-biw-b-14-0-UI.s1 UI-R-CA1 Rattus norvegicus cDNA clone UI-R-CA1-biw-b-14-0-UI 3, mRNA sequence.	BF404113	-2.464
Dna2l_predicted	801680	1375758_at	Dna2l_predicted	UI-R-CA1-bij-e-03-0-UI.s1 UI-R-CA1 Rattus norvegicus cDNA clone UI-R-CA1-bij-e-03-0-UI 3, mRNA sequence.	BF404935	-2.46
1398690_at	1032721	1398690_at	1398690_at	EST448956 Rat Gene Index, normalized rat, Rattus norvegicus cDNA Rattus norvegicus cDNA clone RGIEO75 3 sequence, mRNA sequence.	BF284365	-2.459
Tmem7_predicted	1036301	1394865_at	Tmem7_predicted	UI-R-AC1-xw-b-01-0-UI.s1 UI-R-AC1 Rattus norvegicus cDNA clone UI-R-AC1-xw-b-01-0-UI 3, mRNA sequence.	AI709592	-2.451
Ank	817543	1375815_at	Ank	UI-R-CA1-bcd-e-11-0-UI.s1 UI-R-CA1 Rattus norvegicus cDNA clone UI-R-CA1-bcd-e-11-0-UI 3, mRNA sequence.	BF391129	-2.442
1391738_at	1039017	1391738_at	1391738_at	UI-R-BS2-bdn-d-07-0-UI.s1 UI-R-BS2 Rattus norvegicus cDNA clone UI-R-BS2-bdn-d-07-0-UI 3, mRNA sequence.	BF389673	-2.436
Pbef1	1034924	1396262_at	Pbef1	Pre-B-cell colony enhancing factor 1	BM384211	-2.434
LOC501039	1045497	1380084_at	LOC501039	UI-R-CA1-bjb-k-08-0-UI.s1 UI-R-CA1 Rattus norvegicus cDNA clone UI-R-CA1-bjb-k-08-0-UI 3, mRNA sequence.	BF399367	-2.429
Ccnd1	808245	1371150_at	Ccnd1	cyclin D1	X75207	-2.426
Arf4	1044214	1381498_at	Arf4	UI-R-E1-fi-f-04-0-UI.s1 UI-R-E1 Rattus norvegicus cDNA clone UI-R-E1-fi-f-04-0-UI 3, mRNA sequence.	AA956116	-2.422
Tex2	1044794	1380885_at	Tex2	UI-R-CA0-awv-c-09-0-UI.s1 UI-R-CA0 Rattus norvegicus cDNA clone UI-R-CA0-awv-c-09-0-UI 3, mRNA sequence.	BE107574	-2.421
Alms1_predicted	1033659	1397481_at	Alms1_predicted	UI-R-BS1-azs-f-02-0-UI.s1 UI-R-BS1 Rattus norvegicus cDNA clone UI-R-BS1-azs-f-02-0-UI 3, mRNA sequence.	BE120751	-2.4
Nfia	810232	1369678_a_at	Nfia	nuclear factor I/A	D78017	-2.396
Igsf4a	814877	1379252_at	Igsf4a,sgigsf	UI-R-BO0-ahn-c-08-0-UI.s1 UI-R-BO0 Rattus norvegicus cDNA clone UI-R-BO0-ahn-c-08-0-UI 3, mRNA sequence.	AW522833	-2.387
1380646_at	1045001	1380646_at	1380646_at	UI-R-BT1-bko-e-09-0-UI.s1 UI-R-BT1 Rattus norvegicus cDNA clone UI-R-BT1-bko-e-09-0-UI 3, mRNA sequence.	BM382849	-2.382
1395751_at	1035435	1395751_at	1395751_at	UI-R-C2p-sb-c-08-0-UI.s1 UI-R-C2p Rattus norvegicus cDNA clone UI-R-C2p-sb-c-08-0-UI 3, mRNA sequence.	AI501450	-2.377
IgG-2a	809225	1370394_at	IgG-2a,MGC109083,MGC109134	gamma-2a immunoglobulin heavy chain	L22654	-2.376
Cd36	813118	1386901_at	Cd36,Fat,MGC91634,MGC108510	cd36 antigen	NM_031561	-2.369
Ppp2r2a	1038063	1392741_at	Ppp2r2a	UI-R-BT0-qe-a-12-0-UI.s1 UI-R-BT0 Rattus norvegicus cDNA clone UI-R-BT0-qe-a-12-0-UI 3, mRNA sequence.	AI145364	-2.367
1390743_at	815136	1390743_at	1390743_at	UI-R-CA1-bix-m-06-0-UI.s1 UI-R-CA1 Rattus norvegicus cDNA clone UI-R-CA1-bix-m-06-0-UI 3, mRNA sequence.	BF405616	-2.359
1385732_at	1040436	1385732_at	1385732_at	UI-R-CA0-axs-d-06-0-UI.s1 UI-R-CA0 Rattus norvegicus cDNA clone UI-R-CA0-axs-d-06-0-UI 3, mRNA sequence.	BE115744	-2.351
Gas6	1042730	1383047_at	Gas6	Growth arrest specific 6	AA957335	-2.351
Aco2	814997	1378945_at	Aco2	rx01208s Rat mixed-tissue library Rattus norvegicus cDNA clone rx01208 3, mRNA sequence.	AI638990	-2.35
Sipa1l2	817122	1376040_at	Sipa1l2	Signal-induced proliferation-associated 1 like 2	BI290044	-2.349
1391561_at	1039143	1391561_at	1391561_at	UI-R-BS1-ayz-f-03-0-UI.s1 UI-R-BS1 Rattus norvegicus cDNA clone UI-R-BS1-ayz-f-03-0-UI 3, mRNA sequence.	BE108893	-2.345
Appbp2	1035172	1396072_at	Appbp2	Amyloid beta precursor protein (cytoplasmic tail) binding protein 2	BG662585	-2.345
Glrx2	1040249	1385859_at	Glrx2	UI-R-C1-ld-f-09-0-UI.s1 UI-R-C1 Rattus norvegicus cDNA clone UI-R-C1-ld-f-09-0-UI 3, mRNA sequence.	AI059371	-2.335
Aspm_predicted	1037357	1393581_at	Aspm_predicted	Asp (abnormal spindle)-like, microcephaly associated (Drosophila) (predicted)	AW528001	-2.313
Amotl1_predicted	807525	1371627_at	Amotl1_predicted	Angiomotin-like 1 (predicted)	BI277433	-2.292
Cybb	810960	1369181_at	Cybb,Gp91-phox	cytochrome b-245, beta polypeptide	NM_023965	-2.29
LOC361284	1038451	1392364_at	LOC361284	UI-R-BT1-aqp-b-10-0-UI.s1 UI-R-BT1 Rattus norvegicus cDNA clone UI-R-BT1-aqp-b-10-0-UI 3, mRNA sequence.	BE102708	-2.289
Slc2a3	810126	1387707_at	Slc2a3,GLUT3	solute carrier family 2 (facilitated glucose transporter), member 3	NM_017102	-2.288
Ak3	801874	1375577_at	Ak3	UI-R-CA1-bia-d-08-0-UI.s1 UI-R-CA1 Rattus norvegicus cDNA clone UI-R-CA1-bia-d-08-0-UI 3, mRNA sequence.	BF400031	-2.286
1394020_at	1036868	1394020_at	1394020_at	gb:AI412164 /DB_XREF=gi:4255668 /DB_XREF=EST240458 /CLONE=RKIEG88 /FEA=EST /CNT=5 /TID=Rn.44086.1 /TIER=ConsEnd /STK=1 /UG=Rn.44086 /UG_TITLE=ESTs	AI412164	-2.282
1394530_at	1036696	1394530_at	1394530_at	UI-R-BS0-aod-d-06-0-UI.s1 UI-R-BS0 Rattus norvegicus cDNA clone UI-R-BS0-aod-d-06-0-UI 3, mRNA sequence.	AW535733	-2.281
Atxn3	810074	1369826_at	Atxn3,Rsca3	ataxin 3	NM_021702	-2.276
Raph1_predicted	803458	1374525_at	Raph1_predicted	Ras association (RalGDS/AF-6) and pleckstrin homology domains 1 (predicted)	BF284017	-2.27
Sars1	1038497	1392262_at	Sars1,Sars,MGC72629	UI-R-CA0-bhq-a-08-0-UI.s1 UI-R-CA0 Rattus norvegicus cDNA clone UI-R-CA0-bhq-a-08-0-UI 3, mRNA sequence.	BF402235	-2.269
Acbd3	1036462	1394734_at	Acbd3	UI-R-CA0-bav-c-10-0-UI.s1 UI-R-CA0 Rattus norvegicus cDNA clone UI-R-CA0-bav-c-10-0-UI 3, mRNA sequence.	BE120590	-2.268
MGC125002	1036519	1394645_at	MGC125002	EST452282 Rat Gene Index, normalized rat, Rattus norvegicus cDNA Rattus norvegicus cDNA clone RGIGI77 3 sequence, mRNA sequence.	BF287691	-2.265
1398120_at	1033130	1398120_at	1398120_at	UI-R-C4-alk-h-02-0-UI.s1 UI-R-C4 Rattus norvegicus cDNA clone UI-R-C4-alk-h-02-0-UI 3, mRNA sequence.	AW531770	-2.257
1385543_at	1040559	1385543_at	1385543_at	UI-R-CA0-boe-d-01-0-UI.s1 UI-R-CA0 Rattus norvegicus cDNA clone UI-R-CA0-boe-d-01-0-UI 3, mRNA sequence.	BF413374	-2.254
Phf3_predicted	1038735	1392056_at	Phf3_predicted	UI-R-CA1-bje-f-14-0-UI.s1 UI-R-CA1 Rattus norvegicus cDNA clone UI-R-CA1-bje-f-14-0-UI 3, mRNA sequence.	BF406061	-2.252
1375233_at	802402	1375233_at	1375233_at	UI-R-CV2-cgt-h-09-0-UI.s1 UI-R-CV2 Rattus norvegicus cDNA clone UI-R-CV2-cgt-h-09-0-UI 3, mRNA sequence.	BI296668	-2.251
Thrap6_predicted	1035280	1395888_at	Thrap6_predicted	UI-R-E0-cm-b-12-0-UI.r1 UI-R-E0 Rattus norvegicus cDNA clone UI-R-E0-cm-b-12-0-UI 5, mRNA sequence.	BF559498	-2.238
Znf541_predicted	815777	1390564_at	Znf541_predicted	UI-R-CA1-bje-b-12-0-UI.s1 UI-R-CA1 Rattus norvegicus cDNA clone UI-R-CA1-bje-b-12-0-UI 3, mRNA sequence.	BF406037	-2.227
Gspt1	1036460	1394732_at	Gspt1,MGC94063	EST453828 Rat Gene Index, normalized rat, Rattus norvegicus cDNA Rattus norvegicus cDNA clone RGIHC58 3 sequence, mRNA sequence.	BF289237	-2.225
Numbl	1044296	1381430_at	Numbl	gb:AI010149 /DB_XREF=gi:3223981 /DB_XREF=EST204600 /CLONE=RLUBU37 /FEA=EST /CNT=2 /TID=Rn.40471.1 /TIER=ConsEnd /STK=2 /UG=Rn.40471 /UG_TITLE=ESTs	AI010149	-2.216
RGD1311558_predicted	1043088	1382630_at	RGD1311558_predicted	Similar to 4930506M07Rik protein (predicted)	BI302656	-2.211
1377412_at	815272	1377412_at	1377412_at	UI-R-BT0-qh-c-11-0-UI.s1 UI-R-BT0 Rattus norvegicus cDNA clone UI-R-BT0-qh-c-11-0-UI 3, mRNA sequence.	AI146237	-2.19
Hnrpa3	1036469	1394741_at	Hnrpa3,hnRNPA3	gb:AI409455 /DB_XREF=gi:4252959 /DB_XREF=EST237747 /CLONE=RKIDV78 /FEA=EST /CNT=3 /TID=Rn.63854.1 /TIER=ConsEnd /STK=1 /UG=Rn.63854 /UG_TITLE=ESTs	AI409455	-2.177
Rab14	1033787	1397463_at	Rab14	UI-R-BX0-ary-e-10-0-UI.s1 UI-R-BX0 Rattus norvegicus cDNA clone UI-R-BX0-ary-e-10-0-UI 3, mRNA sequence.	BE105818	-2.176
Whsc1_predicted	1039499	1391161_at	Whsc1_predicted	Wolf-Hirschhorn syndrome candidate 1 (predicted)	BE107322	-2.175
Sel1h	817173	1376073_at	Sel1h	Sel1 (suppressor of lin-12) 1 homolog (C. elegans)	BI285936	-2.174
Ppap2b	808445	1370951_at	Ppap2b,Dri42	phosphatidic acid phosphatase type 2B	Y07783	-2.172
Slc6a6	811583	1368778_at	Slc6a6	solute carrier family 6 (neurotransmitter transporter, taurine), member 6	NM_017206	-2.16
1394976_at	1036266	1394976_at	1394976_at	gb:AI008980 /DB_XREF=gi:4132975 /DB_XREF=EST203431 /CLONE=REMBG54 /FEA=EST /CNT=2 /TID=Rn.43334.1 /TIER=ConsEnd /STK=1 /UG=Rn.43334 /UG_TITLE=ESTs	AI008980	-2.155
Cds1	812286	1368248_at	Cds1	CDP-diacylglycerol synthase 1	NM_031242	-2.138
Dpm1_predicted	1043281	1382523_at	Dpm1_predicted	EST446979 Rat Gene Index, normalized rat, Rattus norvegicus cDNA Rattus norvegicus cDNA clone RGIDM83 3 sequence, mRNA sequence.	BF282274	-2.133
1389896_at	802245	1389896_at	1389896_at	gb:AI232217 /DB_XREF=gi:3816097 /DB_XREF=EST228905 /CLONE=RKIBY53 /FEA=EST /CNT=10 /TID=Rn.22341.1 /TIER=Stack /STK=10 /UG=Rn.22341 /UG_TITLE=ESTs	AI232217	-2.131
LOC304923	1036554	1394680_at	LOC304923	UI-R-BO1-ajr-d-09-0-UI.s1 UI-R-BO1 Rattus norvegicus cDNA clone UI-R-BO1-ajr-d-09-0-UI 3, mRNA sequence.	AW528616	-2.129
1396771_at	1034411	1396771_at	1396771_at	UI-R-BS1-ayu-e-03-0-UI.s1 UI-R-BS1 Rattus norvegicus cDNA clone UI-R-BS1-ayu-e-03-0-UI 3, mRNA sequence.	BE107504	-2.128
1379089_at	1046486	1379089_at	1379089_at	UI-R-BT1-bko-d-05-0-UI.s1 UI-R-BT1 Rattus norvegicus cDNA clone UI-R-BT1-bko-d-05-0-UI 3, mRNA sequence.	BM382838	-2.126
Usf2	815936	1376954_at	Usf2	UI-R-CA1-bjf-e-06-0-UI.s1 UI-R-CA1 Rattus norvegicus cDNA clone UI-R-CA1-bjf-e-06-0-UI 3, mRNA sequence.	BF406210	-2.126
Hyou1	808879	1370665_at	Hyou1,Cab140,Orp150	hypoxia up-regulated 1	U41853	-2.125
Ptprm	1041062	1384953_at	Ptprm	UI-R-C2p-ra-g-07-0-UI.r1 UI-R-C2p Rattus norvegicus cDNA clone UI-R-C2p-ra-g-07-0-UI 5, mRNA sequence.	BF547294	-2.117
Gatm	813204	1367627_at	Gatm,MGC93388	glycine amidinotransferase (L-arginine:glycine amidinotransferase)	NM_031031	-2.117
Usp18	805421	1389034_at	Usp18	UI-R-DK0-ceg-g-01-0-UI.s1 UI-R-DK0 Rattus norvegicus cDNA clone UI-R-DK0-ceg-g-01-0-UI 3, mRNA sequence.	BI295179	-2.114
1393649_at	1037277	1393649_at	1393649_at	UI-R-BS1-ayy-b-04-0-UI.s1 UI-R-BS1 Rattus norvegicus cDNA clone UI-R-BS1-ayy-b-04-0-UI 3, mRNA sequence.	BE108758	-2.107
Kcnab2	1039539	1391203_at	Kcnab2	UI-R-CA0-bpc-c-02-0-UI.s1 UI-R-CA0 Rattus norvegicus cDNA clone UI-R-CA0-bpc-c-02-0-UI 3, mRNA sequence.	BF415296	-2.104
1397028_at	1034230	1397028_at	1397028_at	UI-R-BS2-bdo-b-06-0-UI.s1 UI-R-BS2 Rattus norvegicus cDNA clone UI-R-BS2-bdo-b-06-0-UI 3, mRNA sequence.	BF389733	-2.101
P2ry2	811322	1368940_at	P2ry2,P2Y2	purinergic receptor P2Y, G-protein coupled 2	NM_017255	-2.1
1379181_at	1046285	1379181_at	1379181_at	UI-R-CA1-biw-g-11-0-UI.s1 UI-R-CA1 Rattus norvegicus cDNA clone UI-R-CA1-biw-g-11-0-UI 3, mRNA sequence.	BF405290	-2.098
1373312_at	805082	1373312_at	1373312_at	UI-R-DK0-cef-d-07-0-UI.s1 UI-R-DK0 Rattus norvegicus cDNA clone UI-R-DK0-cef-d-07-0-UI 3, mRNA sequence.	BI295064	-2.089
Slc35e1_predicted	1041953	1383996_at	Slc35e1_predicted	UI-R-CT0s-cau-d-04-0-UI.s1 UI-R-CT0s Rattus norvegicus cDNA clone UI-R-CT0s-cau-d-04-0-UI 3, mRNA sequence.	BI281608	-2.089
1378182_at	1047366	1378182_at	1378182_at	UI-R-DK0-cdg-c-11-0-UI.s1 UI-R-DK0 Rattus norvegicus cDNA clone UI-R-DK0-cdg-c-11-0-UI 3, mRNA sequence.	BI288560	-2.079
RGD1309748_predicted	1039364	1391325_at	RGD1309748_predicted	UI-R-BS2-bel-a-01-0-UI.s1 UI-R-BS2 Rattus norvegicus cDNA clone UI-R-BS2-bel-a-01-0-UI 3, mRNA sequence.	BF397406	-2.078
Bst2	815120	1390738_at	Bst2	Bone marrow stromal cell antigen 2	BM385476	-2.075
Nsf	1034333	1396839_at	Nsf	UI-R-BT1-aqh-f-02-0-UI.s1 UI-R-BT1 Rattus norvegicus cDNA clone UI-R-BT1-aqh-f-02-0-UI 3, mRNA sequence.	BE101807	-2.073
LOC500116	1043054	1382755_at	LOC500116	UI-R-C1-kn-d-05-0-UI.s1 UI-R-C1 Rattus norvegicus cDNA clone UI-R-C1-kn-d-05-0-UI 3, mRNA sequence.	AI058343	-2.068
Igf1r	815436	1390671_at	Igf1r,JTK13,IGFIRC	UI-R-C1-jx-f-12-0-UI.s1 UI-R-C1 Rattus norvegicus cDNA clone UI-R-C1-jx-f-12-0-UI 3, mRNA sequence.	AI044666	-2.06
Map2k5	1034002	1397240_at	Map2k5,Mek5	UI-R-A1-ev-c-06-0-UI.s1 UI-R-A1 Rattus norvegicus cDNA clone UI-R-A1-ev-c-06-0-UI 3, mRNA sequence.	AA926273	-2.059
Hrbl_predicted	1033840	1397370_at	Hrbl_predicted	UI-R-C3-td-a-05-0-UI.s1 UI-R-C3 Rattus norvegicus cDNA clone UI-R-C3-td-a-05-0-UI 3, mRNA sequence.	AI548338	-2.057
Gpnmb	812373	1368187_at	Gpnmb	glycoprotein (transmembrane) nmb	NM_133298	-2.056
Bin1	1034247	1396899_at	Bin1,MGC105358	UI-R-CA0-azz-h-12-0-UI.s1 UI-R-CA0 Rattus norvegicus cDNA clone UI-R-CA0-azz-h-12-0-UI 3, mRNA sequence.	BE119227	-2.054
Slc40a1	812297	1387130_at	Slc40a1,Fpn1,Slc11a3,Slc39a1	solute carrier family 39 (iron-regulated transporter), member 1	NM_133315	-2.05
1382989_at	1042823	1382989_at	1382989_at	UI-R-BS1-ayb-a-09-0-UI.s1 UI-R-BS1 Rattus norvegicus cDNA clone UI-R-BS1-ayb-a-09-0-UI 3, mRNA sequence.	BE116242	-2.048
Parvb_predicted	805945	1388891_at	Parvb_predicted	UI-R-CV1-bsn-e-12-0-UI.s1 UI-R-CV1 Rattus norvegicus cDNA clone UI-R-CV1-bsn-e-12-0-UI 3, mRNA sequence.	BG374285	-2.045
Calu	808217	1388217_a_at	Calu,Rcn,Cbp50,MGC124555	calumenin	AJ001929	-2.037
Cnot4	1044981	1380625_at	Cnot4,MGC114505	UI-R-BS1-azd-h-09-0-UI.s1 UI-R-BS1 Rattus norvegicus cDNA clone UI-R-BS1-azd-h-09-0-UI 3, mRNA sequence.	BE109276	-2.036
Timp2	807919	1388312_at	Timp2,MGC105282	UI-R-CW0-bwj-d-10-0-UI.s1 UI-R-CW0 Rattus norvegicus cDNA clone UI-R-CW0-bwj-d-10-0-UI 3, mRNA sequence.	BI274487	-2.036
Ssr3	810186	1369718_at	Ssr3	signal sequence receptor, gamma	NM_031120	-2.034
LOC500518	1044902	1380695_at	LOC500518	UI-R-CN1-cjf-p-21-0-UI.s1 UI-R-CN1 Rattus norvegicus cDNA clone UI-R-CN1-cjf-p-21-0-UI 3, mRNA sequence.	BM386352	-2.026
Clic4	806369	1388759_at	Clic4	UI-R-CN1-cji-d-16-0-UI.s1 UI-R-CN1 Rattus norvegicus cDNA clone UI-R-CN1-cji-d-16-0-UI 3, mRNA sequence.	BM389875	-2.024
1396623_at	1034555	1396623_at	1396623_at	UI-R-CA0-bht-a-03-0-UI.s2 UI-R-CA0 Rattus norvegicus cDNA clone UI-R-CA0-bht-a-03-0-UI 3, mRNA sequence.	BF399568	-2.019
Lmo4	1034694	1396470_at	Lmo4,MGC105593	UI-R-E1-fd-h-03-0-UI.r1 UI-R-E1 Rattus norvegicus cDNA clone UI-R-E1-fd-h-03-0-UI 5, mRNA sequence.	BF561077	-2.018
Unc84a	817542	1375814_at	Unc84a,MGC94535	UI-R-CT0-buc-e-10-0-UI.s1 UI-R-CT0 Rattus norvegicus cDNA clone UI-R-CT0-buc-e-10-0-UI 3, mRNA sequence.	BG380887	-2.016
Lrrc8	814501	1382920_at	Lrrc8	Leucine-rich repeat-containing 8	AA875002	-2.016
Ubxd2	1035056	1396102_at	Ubxd2	UI-R-BJ2-bpu-f-10-0-UI.s1 UI-R-BJ2 Rattus norvegicus cDNA clone UI-R-BJ2-bpu-f-10-0-UI 3, mRNA sequence.	BF406574	-2.015
1380358_at	1045314	1380358_at	1380358_at	UI-R-BT1-akk-a-05-0-UI.s1 UI-R-BT1 Rattus norvegicus cDNA clone UI-R-BT1-akk-a-05-0-UI 3, mRNA sequence.	AW529415	-2.013
1377063_at	815708	1377063_at	1377063_at	UI-R-BS1-ayy-a-12-0-UI.s1 UI-R-BS1 Rattus norvegicus cDNA clone UI-R-BS1-ayy-a-12-0-UI 3, mRNA sequence.	BE108754	-2.01
Zbtb20_predicted	1046051	1379578_at	Zbtb20_predicted	UI-R-BJ2-bou-h-06-0-UI.s1 UI-R-BJ2 Rattus norvegicus cDNA clone UI-R-BJ2-bou-h-06-0-UI 3, mRNA sequence.	BF415114	-2.008
Chd6_predicted	1032943	1398225_at	Chd6_predicted	Chromodomain helicase DNA binding protein 6 (predicted)	BF413591	-2.005
Bambi	808637	1370823_at	Bambi	BMP and activin membrane-bound inhibitor, homolog (Xenopus laevis)	AF387513	-2.003
1386029_at	1040186	1386029_at	1386029_at	EST448626 Rat Gene Index, normalized rat, Rattus norvegicus cDNA Rattus norvegicus cDNA clone RGIEK20 3 sequence, mRNA sequence.	BF284035	-2
Lrp8_predicted	1034914	1396252_at	Lrp8_predicted	UI-R-BS1-aym-g-01-0-UI.s1 UI-R-BS1 Rattus norvegicus cDNA clone UI-R-BS1-aym-g-01-0-UI 3, mRNA sequence.	BE117174	-1.995
Gpt2_predicted	1039255	1391523_at	Gpt2_predicted,ALT2,Gpt2	UI-R-E1-fb-a-03-0-UI.s1 UI-R-E1 Rattus norvegicus cDNA clone UI-R-E1-fb-a-03-0-UI 3 similar to gi|2937018|gb|AA849478|AA849478 EST192245 Normalized rat muscle, Bento Soares Rattus sp. cDNA 3 end, mRNA sequence.	AA955605	-1.995
Cul5	1036942	1393930_at	Cul5	UI-R-C0-ir-b-01-0-UI.s1 UI-R-C0 Rattus norvegicus cDNA clone UI-R-C0-ir-b-01-0-UI 3, mRNA sequence.	AI029426	-1.994
LOC366608	1041765	1384110_at	LOC366608	UI-R-C0-jg-a-06-0-UI.s2 UI-R-C0 Rattus norvegicus cDNA clone UI-R-C0-jg-a-06-0-UI 3, mRNA sequence.	AI045668	-1.992
1376926_at	815892	1376926_at	1376926_at	UI-R-CA0-bhu-g-08-0-UI.s2 UI-R-CA0 Rattus norvegicus cDNA clone UI-R-CA0-bhu-g-08-0-UI 3, mRNA sequence.	BF399634	-1.991
Cdc42	1039611	1391127_at	Cdc42	UI-R-CA0-bhg-f-03-0-UI.s1 UI-R-CA0 Rattus norvegicus cDNA clone UI-R-CA0-bhg-f-03-0-UI 3, mRNA sequence.	BF400818	-1.989
1391553_at	1039137	1391553_at	1391553_at	UI-R-E1-fr-e-02-0-UI.s1 UI-R-E1 Rattus norvegicus cDNA clone UI-R-E1-fr-e-02-0-UI 3, mRNA sequence.	AA956757	-1.987
MGC94099	1034674	1396596_at	MGC94099	UI-R-CA0-bhm-h-09-0-UI.s1 UI-R-CA0 Rattus norvegicus cDNA clone UI-R-CA0-bhm-h-09-0-UI 3, mRNA sequence.	BF402645	-1.986
LOC299820	1044064	1381646_at	LOC299820	UI-R-BO1-apr-d-05-0-UI.s1 UI-R-BO1 Rattus norvegicus cDNA clone UI-R-BO1-apr-d-05-0-UI 3, mRNA sequence.	BE101561	-1.986
Cd36	813119	1367689_a_at	Cd36,Fat,MGC91634,MGC108510	cd36 antigen	AF072411	-1.978
Luc7l2_predicted	1036811	1394283_at	Luc7l2_predicted	gb:AW144132 /DB_XREF=gi:6164031 /DB_XREF=EST294428 /CLONE=RGICI92 /FEA=EST /CNT=1 /TID=Rn.27481.2 /TIER=ConsEnd /STK=0 /UG=Rn.27481 /UG_TITLE=ESTs	AW144132	-1.971
Mkl1_predicted	1036644	1394624_at	Mkl1_predicted	UI-R-BT1-akg-g-03-0-UI.s1 UI-R-BT1 Rattus norvegicus cDNA clone UI-R-BT1-akg-g-03-0-UI 3, mRNA sequence.	AW528017	-1.966
Atp1b1	812926	1367814_at	Atp1b1,ATPBS	ATPase, Na+/K+ transporting, beta 1 polypeptide	M14137	-1.965
Stam2	1038701	1392017_at	Stam2	UI-R-BS2-bee-d-04-0-UI.s1 UI-R-BS2 Rattus norvegicus cDNA clone UI-R-BS2-bee-d-04-0-UI 3, mRNA sequence.	BF397766	-1.96
1395856_at	1035394	1395856_at	1395856_at	EST453703 Rat Gene Index, normalized rat, Rattus norvegicus cDNA Rattus norvegicus cDNA clone RGIHB24 3 sequence, mRNA sequence.	BF289112	-1.953
Tia1	803097	1374786_at	Tia1	UI-R-CV2-chv-a-04-0-UI.s1 UI-R-CV2 Rattus norvegicus cDNA clone UI-R-CV2-chv-a-04-0-UI 3, mRNA sequence.	BI298817	-1.951
Tap2	811603	1368732_at	Tap2,Cim,Abcb3,MGC108646	transporter 2, ATP-binding cassette, sub-family B (MDR/TAP)	NM_032056	-1.949
RGD1563091_predicted	816299	1376693_at	RGD1563091_predicted	Similar to OEF2 (predicted)	AA998964	-1.945
1378507_at	1046950	1378507_at	1378507_at	UI-R-BS1-ayz-h-02-0-UI.s1 UI-R-BS1 Rattus norvegicus cDNA clone UI-R-BS1-ayz-h-02-0-UI 3, mRNA sequence.	BE108914	-1.945
RGD1311455_predicted	1043173	1382565_at	RGD1311455_predicted	UI-R-BS1-ayx-c-02-0-UI.s1 UI-R-BS1 Rattus norvegicus cDNA clone UI-R-BS1-ayx-c-02-0-UI 3, mRNA sequence.	BE108260	-1.945
1392569_at	1038203	1392569_at	1392569_at	UI-R-E1-ff-g-06-0-UI.s1 UI-R-E1 Rattus norvegicus cDNA clone UI-R-E1-ff-g-06-0-UI 3 similar to gi|255981|gb|S43941|S43941 insulin-like growth factor I {exon 6} [rats, Genomic/mRNA, 7224 nt], mRNA sequence.	AA955871	-1.941
1392736_at	1038058	1392736_at	1392736_at	UI-R-BU0-ang-h-10-0-UI.s1 UI-R-BU0 Rattus norvegicus cDNA clone UI-R-BU0-ang-h-10-0-UI 3, mRNA sequence.	AW532939	-1.941
Plcl1	811645	1368700_at	Plcl1	phospholipase C-like 1	NM_053456	-1.939
RGD1561597_predicted	1040592	1385408_at	RGD1561597_predicted	Similar to mKIAA0518 protein (predicted)	BI288589	-1.938
RGD1311455_predicted	1038663	1392133_at	RGD1311455_predicted	Similar to MAPK-interacting and spindle-stabilizing protein (predicted)	AI502069	-1.935
Ccnd2	1038461	1392374_at	Ccnd2	UI-R-BS2-bdo-h-01-0-UI.s1 UI-R-BS2 Rattus norvegicus cDNA clone UI-R-BS2-bdo-h-01-0-UI 3, mRNA sequence.	BF389797	-1.932
Capzb	1044210	1381494_at	Capzb	UI-R-E1-gp-g-05-0-UI.s1 UI-R-E1 Rattus norvegicus cDNA clone UI-R-E1-gp-g-05-0-UI 3, mRNA sequence.	AA964419	-1.931
Atp5g2	1046857	1378713_at	Atp5g2	UI-R-BJ2-bpp-f-01-0-UI.s1 UI-R-BJ2 Rattus norvegicus cDNA clone UI-R-BJ2-bpp-f-01-0-UI 3, mRNA sequence.	BF406829	-1.93
LOC500116	1036605	1394585_at	LOC500116	UI-R-BS1-axz-c-10-0-UI.s1 UI-R-BS1 Rattus norvegicus cDNA clone UI-R-BS1-axz-c-10-0-UI 3, mRNA sequence.	BE116089	-1.927
Enpp3	812793	1367905_at	Enpp3,RB13-6	ectonucleotide pyrophosphatase/phosphodiesterase 3	NM_019370	-1.926
Srp68_predicted	1034994	1396186_at	Srp68_predicted	UI-R-BU0-apd-a-06-0-UI.s1 UI-R-BU0 Rattus norvegicus cDNA clone UI-R-BU0-apd-a-06-0-UI 3, mRNA sequence.	BE095907	-1.923
RGD1310799_predicted	1038699	1392015_at	RGD1310799_predicted	UI-R-CA0-bfi-c-02-0-UI.s1 UI-R-CA0 Rattus norvegicus cDNA clone UI-R-CA0-bfi-c-02-0-UI 3, mRNA sequence.	BF392359	-1.919
1397554_at	1033586	1397554_at	1397554_at	UI-R-BS1-ayy-c-10-0-UI.s1 UI-R-BS1 Rattus norvegicus cDNA clone UI-R-BS1-ayy-c-10-0-UI 3, mRNA sequence.	BE108776	-1.916
Mx2	810990	1369202_at	Mx2	Rattus norvegicus myxovirus (influenza virus) resistance 2 (Mx2), mRNA.	NM_017028	-1.915
Oas1b	808817	1388056_at	Oas1b,MGC108585,25oligoadenylatesynthetase-2	2-5 oligoadenylate synthetase 1B	AF068268	-1.913
Ccnd1	814533	1383075_at	Ccnd1	UI-R-DK0-cfb-e-07-0-UI.s1 UI-R-DK0 Rattus norvegicus cDNA clone UI-R-DK0-cfb-e-07-0-UI 3, mRNA sequence.	BI295861	-1.909
Slc15a2	812287	1398255_at	Slc15a2,MGC91625	solute carrier family 15 (H+/peptide transporter), member 2	NM_031672	-1.909
Rab3ip	1045543	1380132_at	Rab3ip,RABIN3	UI-R-DN0-cit-f-24-0-UI.s1 UI-R-DN0 Rattus norvegicus cDNA clone UI-R-DN0-cit-f-24-0-UI 3, mRNA sequence.	BI291804	-1.906
Cyfip2_predicted	1046400	1379150_at	Cyfip2_predicted	UI-R-CA1-bif-f-04-0-UI.s1 UI-R-CA1 Rattus norvegicus cDNA clone UI-R-CA1-bif-f-04-0-UI 3, mRNA sequence.	BF404462	-1.906
Dnm2	1034640	1396562_at	Dnm2,DYIIAAB	UI-R-CA1-bjr-c-11-0-UI.s1 UI-R-CA1 Rattus norvegicus cDNA clone UI-R-CA1-bjr-c-11-0-UI 3, mRNA sequence.	BF409832	-1.903
F11r	811708	1387279_at	F11r,Jam1	F11 receptor	NM_053796	-1.897
RGD1309570	1044849	1380790_at	RGD1309570	Similar to mKIAA0376 protein	BF416414	-1.897
Kif9_predicted	1039123	1391697_at	Kif9_predicted	UI-R-DO1-ckp-i-03-0-UI.s1 UI-R-DO1 Rattus norvegicus cDNA clone UI-R-DO1-ckp-i-03-0-UI 3, mRNA sequence.	BM392082	-1.896
1389287_at	804467	1389287_at	1389287_at	UI-R-DE0-cae-b-06-0-UI.s1 UI-R-DE0 Rattus norvegicus cDNA clone UI-R-DE0-cae-b-06-0-UI 3, mRNA sequence.	BI279573	-1.892
1378204_at	1047242	1378204_at	1378204_at	gb:AI171512 /DB_XREF=gi:4134629 /DB_XREF=EST217475 /CLONE=RMUBL92 /FEA=EST /CNT=4 /TID=Rn.24305.1 /TIER=ConsEnd /STK=3 /UG=Rn.24305 /UG_TITLE=ESTs	AI171512	-1.891
1381471_at	1044188	1381471_at	1381471_at	UI-R-C1-ll-a-01-0-UI.s1 UI-R-C1 Rattus norvegicus cDNA clone UI-R-C1-ll-a-01-0-UI 3, mRNA sequence.	AI060117	-1.888
Hspbap1	1039359	1391320_at	Hspbap1,Pass1	UI-R-CA0-bgd-e-06-0-UI.s1 UI-R-CA0 Rattus norvegicus cDNA clone UI-R-CA0-bgd-e-06-0-UI 3, mRNA sequence.	BF393578	-1.888
Rngtt_predicted	1034889	1396373_at	Rngtt_predicted	UI-R-CA0-bkv-h-08-0-UI.s1 UI-R-CA0 Rattus norvegicus cDNA clone UI-R-CA0-bkv-h-08-0-UI 3, mRNA sequence.	BF416860	-1.886
1388469_at	807401	1388469_at	1388469_at	gb:AA945615 /DB_XREF=gi:3105531 /DB_XREF=EST201114 /CLONE=RLIAP82 /FEA=EST /CNT=18 /TID=Rn.4303.1 /TIER=Stack /STK=17 /UG=Rn.4303 /UG_TITLE=ESTs	AA945615	-1.884
G1p2_predicted	1043385	1382314_at	G1p2_predicted	Interferon, alpha-inducible protein (clone IFI-15K) (predicted)	BE096523	-1.883
Cdh1	812870	1386947_at	Cdh1	cadherin 1	NM_031334	-1.88
1381077_at	1044542	1381077_at	1381077_at	UI-R-C0-hg-f-03-0-UI.s1 UI-R-C0 Rattus norvegicus cDNA clone UI-R-C0-hg-f-03-0-UI 3, mRNA sequence.	AA996843	-1.871
1390136_at	817273	1390136_at	1390136_at	UI-R-BS1-azd-h-07-0-UI.s1 UI-R-BS1 Rattus norvegicus cDNA clone UI-R-BS1-azd-h-07-0-UI 3, mRNA sequence.	BE109274	-1.871
1373676_at	804589	1373676_at	1373676_at	UI-R-AF1-aas-f-08-0-UI.s1 UI-R-AF1 Rattus norvegicus cDNA clone UI-R-AF1-aas-f-08-0-UI 3, mRNA sequence.	AI712626	-1.865
Xpmc2h	1033934	1397318_at	Xpmc2h	UI-R-C1-ln-g-08-0-UI.s1 UI-R-C1 Rattus norvegicus cDNA clone UI-R-C1-ln-g-08-0-UI 3, mRNA sequence.	AI070053	-1.865
Slc40a1	816267	1390412_at	Slc40a1	Solute carrier family 39 (iron-regulated transporter), member 1	AI229664	-1.864
1397540_at	1033718	1397540_at	1397540_at	UI-R-BS2-ben-c-01-0-UI.s1 UI-R-BS2 Rattus norvegicus cDNA clone UI-R-BS2-ben-c-01-0-UI 3, mRNA sequence.	BF398168	-1.864
Ubd	811560	1368762_at	Ubd	ubiquitin D	NM_053299	-1.861
Abcb1b	809025	1370583_s_at	Abcb1b,Mdr1,Pgy1,Abcb1	ATP-binding cassette, sub-family B (MDR/TAP), member 1B	AY082609	-1.846
Prkar2a	1035952	1395246_at	Prkar2a	gb:AI104783 /DB_XREF=gi:3709061 /DB_XREF=EST214072 /CLONE=RHECJ08 /FEA=EST /CNT=2 /TID=Rn.55288.1 /TIER=ConsEnd /STK=1 /UG=Rn.55288 /UG_TITLE=ESTs	AI104783	-1.842
1384294_at	1041630	1384294_at	1384294_at	UI-R-BJ2-boo-f-03-0-UI.s1 UI-R-BJ2 Rattus norvegicus cDNA clone UI-R-BJ2-boo-f-03-0-UI 3, mRNA sequence.	BF414285	-1.842
LOC501560	1044900	1380693_at	LOC501560	UI-R-CA0-bkp-e-10-0-UI.s1 UI-R-CA0 Rattus norvegicus cDNA clone UI-R-CA0-bkp-e-10-0-UI 3, mRNA sequence.	BF415976	-1.839
Stra6	814144	1385475_a_at	Stra6	UI-R-C0-ji-e-08-0-UI.s1 UI-R-C0 Rattus norvegicus cDNA clone UI-R-C0-ji-e-08-0-UI 3, mRNA sequence.	AI030451	-1.838
Rrbp1_predicted	807534	1388413_at	Rrbp1_predicted	Ribosome binding protein 1 homolog 180kDa (dog) (predicted)	BI282760	-1.834
Syncrip	1037655	1393265_at	Syncrip	Synaptotagmin binding, cytoplasmic RNA interacting protein	BF546659	-1.833
Sqstm1	802177	1375374_at	Sqstm1,Osi,ZIP,ZIP3	UI-R-CA0-bhd-d-05-0-UI.s1 UI-R-CA0 Rattus norvegicus cDNA clone UI-R-CA0-bhd-d-05-0-UI 3, mRNA sequence.	BF400606	-1.83
Dst_predicted	1035980	1395274_at	Dst_predicted	Dystonin (predicted)	AI235468	-1.827
Kif1b	817230	1376005_at	Kif1b	UI-R-BJ1-auq-g-01-0-UI.s1 UI-R-BJ1 Rattus norvegicus cDNA clone UI-R-BJ1-auq-g-01-0-UI 3, mRNA sequence.	BE109334	-1.826
Rab12	1045687	1379975_at	Rab12	UI-R-BO1-ajp-e-08-0-UI.s1 UI-R-BO1 Rattus norvegicus cDNA clone UI-R-BO1-ajp-e-08-0-UI 3, mRNA sequence.	AW529144	-1.823
1394779_at	1036361	1394779_at	1394779_at	UI-R-Y0-acm-e-08-0-UI.s1 UI-R-Y0 Rattus norvegicus cDNA clone UI-R-Y0-acm-e-08-0-UI 3, mRNA sequence.	AI717218	-1.82
LOC679869	814694	1392592_at	LOC679869	Similar to transcription factor 7-like 2, T-cell specific, HMG-box	AI137045	-1.817
RGD1560014_predicted	1044123	1381556_at	RGD1560014_predicted	UI-R-DS0-cjd-k-12-0-UI.s1 UI-R-DS0 Rattus norvegicus cDNA clone UI-R-DS0-cjd-k-12-0-UI 3, mRNA sequence.	BI303853	-1.816
Hspa5	809433	1370283_at	Hspa5,BIP	heat shock 70kDa protein 5 (glucose-regulated protein)	M14050	-1.816
Ppp2r2a	815909	1376938_at	Ppp2r2a	UI-R-Y0-acu-g-02-0-UI.s1 UI-R-Y0 Rattus norvegicus cDNA clone UI-R-Y0-acu-g-02-0-UI 3, mRNA sequence.	AI717081	-1.811
Tiam1	803813	1374257_at	Tiam1	T-cell lymphoma invasion and metastasis 1	BM389265	-1.808
1383332_at	1042518	1383332_at	1383332_at	UI-R-CT0s-cau-d-11-0-UI.s1 UI-R-CT0s Rattus norvegicus cDNA clone UI-R-CT0s-cau-d-11-0-UI 3, mRNA sequence.	BI281615	-1.808
RGD1304576_predicted	1038686	1392156_at	RGD1304576_predicted	UI-R-CA1-bby-b-01-0-UI.s1 UI-R-CA1 Rattus norvegicus cDNA clone UI-R-CA1-bby-b-01-0-UI 3, mRNA sequence.	BF388086	-1.808
LOC501672	1038792	1391958_at	LOC501672	UI-R-CA0-baz-h-07-0-UI.s1 UI-R-CA0 Rattus norvegicus cDNA clone UI-R-CA0-baz-h-07-0-UI 3, mRNA sequence.	BE119699	-1.807
Atp11c_predicted	1039547	1391211_at	Atp11c_predicted	UI-R-BT0-pp-f-09-0-UI.s1 UI-R-BT0 Rattus norvegicus cDNA clone UI-R-BT0-pp-f-09-0-UI 3, mRNA sequence.	AI144936	-1.802
Hyou1	807857	1371442_at	Hyou1	Hypoxia up-regulated 1	BI282904	-1.8
1380155_at	1045417	1380155_at	1380155_at	UI-R-C2p-ol-e-05-0-UI.s1 UI-R-C2p Rattus norvegicus cDNA clone UI-R-C2p-ol-e-05-0-UI 3, mRNA sequence.	AI137306	-1.8
Rbbp6	1046985	1378544_at	Rbbp6	Retinoblastoma binding protein 6	BE117471	-1.798
Tf	809495	1370228_at	Tf	Transferrin	AA945178	-1.798
RGD1563798_predicted	1044077	1381659_at	RGD1563798_predicted	Similar to BC040823 protein (predicted)	BE110516	-1.796
RGD1562969_predicted	1041724	1384238_at	RGD1562969_predicted	UI-R-EB1-clf-n-03-0-UI.s1 UI-R-EB1 Rattus norvegicus cDNA clone UI-R-EB1-clf-n-03-0-UI 3, mRNA sequence.	BM385249	-1.794
Ptpns1	812848	1367881_at	Ptpns1,Bit,SHPS-1	protein tyrosine phosphatase, non-receptor type substrate 1	NM_013016	-1.793
Itm2b	1039508	1391171_at	Itm2b,MGC94644	UI-R-C4-alo-d-12-0-UI.s1 UI-R-C4 Rattus norvegicus cDNA clone UI-R-C4-alo-d-12-0-UI 3, mRNA sequence.	AW534352	-1.792
Hip1	817541	1390082_at	Hip1	Huntingtin interacting protein 1	BE110671	-1.789
1374126_at	803902	1374126_at	1374126_at	UI-R-CV1-bsn-c-06-0-UI.s1 UI-R-CV1 Rattus norvegicus cDNA clone UI-R-CV1-bsn-c-06-0-UI 3, mRNA sequence.	BG374261	-1.786
Maf	814243	1385243_at	Maf,Maf2,cMaf	gb:AI180340 /DB_XREF=gi:3730978 /DB_XREF=EST224084 /CLONE=RSPCV05 /FEA=EST /CNT=1 /TID=Rn.6545.3 /TIER=ConsEnd /STK=1 /UG=Rn.6545 /UG_TITLE=ESTs	AI180340	-1.785
Clecsf6	1043524	1382153_at	Clecsf6	C-type (calcium dependent, carbohydrate recognition domain) lectin, superfamily member 6	AI171821	-1.783
Hn1	815181	1390711_at	Hn1	UI-R-BS0-aoe-g-10-0-UI.s1 UI-R-BS0 Rattus norvegicus cDNA clone UI-R-BS0-aoe-g-10-0-UI 3, mRNA sequence.	AW535406	-1.782
Ube2b	1045500	1380087_at	Ube2b	UI-R-CA0-bac-c-07-0-UI.s1 UI-R-CA0 Rattus norvegicus cDNA clone UI-R-CA0-bac-c-07-0-UI 3, mRNA sequence.	BE119409	-1.778
Calcrl	810279	1369648_at	Calcrl,CLR,Crlr,RNCLR,RATCRLR	calcitonin receptor-like	L27487	-1.776
1377151_at	815625	1377151_at	1377151_at	gb:AI102833 /DB_XREF=gi:4134123 /DB_XREF=EST212122 /CLONE=REMBT47 /FEA=EST /CNT=6 /TID=Rn.22330.1 /TIER=ConsEnd /STK=4 /UG=Rn.22330 /UG_TITLE=ESTs	AI102833	-1.776
RGD1311704_predicted	1043985	1381713_at	RGD1311704_predicted	UI-R-BO1-asm-b-04-0-UI.s1 UI-R-BO1 Rattus norvegicus cDNA clone UI-R-BO1-asm-b-04-0-UI 3, mRNA sequence.	BE106279	-1.774
1372816_at	805854	1372816_at	1372816_at	UI-R-BS1-ays-d-06-0-UI.s1 UI-R-BS1 Rattus norvegicus cDNA clone UI-R-BS1-ays-d-06-0-UI 3, mRNA sequence.	BE107319	-1.768
Stat1	811484	1387354_at	Stat1	signal transducer and activator of transcription 1	NM_032612	-1.767
RGD1309570_predicted	1040961	1385004_at	RGD1309570_predicted	UI-R-BS1-ayu-g-05-0-UI.s1 UI-R-BS1 Rattus norvegicus cDNA clone UI-R-BS1-ayu-g-05-0-UI 3, mRNA sequence.	BE107527	-1.766
Xpo6	1036387	1394805_at	Xpo6	UI-R-CA0-bhp-b-01-0-UI.s1 UI-R-CA0 Rattus norvegicus cDNA clone UI-R-CA0-bhp-b-01-0-UI 3, mRNA sequence.	BF402425	-1.765
1375230_at	802397	1375230_at	1375230_at	gb:AA800192 /DB_XREF=gi:2863147 /DB_XREF=EST189689 /CLONE=RHEAM29 /FEA=EST /CNT=16 /TID=Rn.8571.1 /TIER=Stack /STK=13 /UG=Rn.8571 /UG_TITLE=ESTs	AA800192	-1.762
Canx	807470	1371687_at	Canx	Calnexin	BI297860	-1.759
1392368_at	1038455	1392368_at	1392368_at	UI-R-BS1-ayh-h-01-0-UI.s1 UI-R-BS1 Rattus norvegicus cDNA clone UI-R-BS1-ayh-h-01-0-UI 3, mRNA sequence.	BE117273	-1.758
1379412_at	1046196	1379412_at	1379412_at	UI-R-E1-gl-a-03-0-UI.r1 UI-R-E1 Rattus norvegicus cDNA clone UI-R-E1-gl-a-03-0-UI 5, mRNA sequence.	BF559875	-1.757
Zfp451	1040211	1386089_at	Zfp451,MGC124741	UI-R-A0-ap-h-04-0-UI.r1 UI-R-A0 Rattus norvegicus cDNA clone UI-R-A0-ap-h-04-0-UI 5, mRNA sequence.	BF548514	-1.752
1380473_at	1045130	1380473_at	1380473_at	UI-R-BU0-amt-b-04-0-UI.s1 UI-R-BU0 Rattus norvegicus cDNA clone UI-R-BU0-amt-b-04-0-UI 3, mRNA sequence.	AW529772	-1.75
Rtp4_predicted	1046230	1379285_at	Rtp4_predicted	UI-R-A0-aq-e-09-0-UI.s1 UI-R-A0 Rattus norvegicus cDNA clone UI-R-A0-aq-e-09-0-UI 3 similar to gb|AC003696|AC003696 Drosophila melanogaster (P1 DS04929 (D104)) DNA sequence, complete sequence [Drosophila melanogaster], mRNA sequence.	AA819788	-1.748
Mcm10_predicted	1038739	1392061_at	Mcm10_predicted	Minichromosome maintenance deficient 10 (S. cerevisiae) (predicted)	BF397898	-1.745
Oas1	808248	1371152_a_at	Oas1,Oas1g,MGC93097	2,5-oligoadenylate synthetase 1, 40/46kDa	Z18877	-1.743
1372544_at	806199	1372544_at	1372544_at	gb:AI410305 /DB_XREF=gi:4253809 /DB_XREF=EST238598 /CLONE=RKIDK54 /FEA=EST /CNT=16 /TID=Rn.8301.1 /TIER=Stack /STK=11 /UG=Rn.8301 /UG_TITLE=ESTs	AI410305	-1.743
Gns	1036634	1394614_at	Gns	UI-R-DK0-cfy-c-01-0-UI.s1 UI-R-DK0 Rattus norvegicus cDNA clone UI-R-DK0-cfy-c-01-0-UI 3, mRNA sequence.	BI290687	-1.742
1397164_at	1034072	1397164_at	1397164_at	gb:AI175779 /DB_XREF=gi:3726417 /DB_XREF=EST219348 /CLONE=ROVBF28 /FEA=EST /CNT=6 /TID=Rn.55633.1 /TIER=ConsEnd /STK=1 /UG=Rn.55633 /UG_TITLE=ESTs	AI175779	-1.742
Slc30a1	811122	1369099_at	Slc30a1	solute carrier family 30 (zinc transporter), member 1	NM_022853	-1.741
1395395_at	1035809	1395395_at	1395395_at	EST455644 Rat Gene Index, normalized rat, Rattus norvegicus cDNA Rattus norvegicus cDNA clone RGIIH94 3 sequence, mRNA sequence.	BF291053	-1.741
Rad23b	1039227	1391491_a_at	Rad23b	UI-R-CU0-buw-c-05-0-UI.s1 UI-R-CU0 Rattus norvegicus cDNA clone UI-R-CU0-buw-c-05-0-UI 3, mRNA sequence.	BG377084	-1.74
1392941_at	814421	1392941_at	1392941_at	UI-R-BX0-arp-b-10-0-UI.s1 UI-R-BX0 Rattus norvegicus cDNA clone UI-R-BX0-arp-b-10-0-UI 3, mRNA sequence.	BE103748	-1.734
1395762_at	1035446	1395762_at	1395762_at	DRNAAPE01 Rat DRG Library Rattus norvegicus cDNA clone DRNAAPE01 5, mRNA sequence.	BG670091	-1.734
Mgat1	1046485	1379088_x_at	Mgat1	UI-R-CA0-bfq-a-11-0-UI.s1 UI-R-CA0 Rattus norvegicus cDNA clone UI-R-CA0-bfq-a-11-0-UI 3, mRNA sequence.	BF392858	-1.733
1378373_at	1047114	1378373_at	1378373_at	UI-R-C2p-ns-a-07-0-UI.r1 UI-R-C2p Rattus norvegicus cDNA clone UI-R-C2p-ns-a-07-0-UI 5, mRNA sequence.	BF522207	-1.732
1381975_at	814654	1381975_at	1381975_at	UI-R-CV0-bri-a-07-0-UI.s1 UI-R-CV0 Rattus norvegicus cDNA clone UI-R-CV0-bri-a-07-0-UI 3, mRNA sequence.	BG371767	-1.729
1381619_at	1044038	1381619_at	1381619_at	UI-R-BS1-axy-d-04-0-UI.s1 UI-R-BS1 Rattus norvegicus cDNA clone UI-R-BS1-axy-d-04-0-UI 3, mRNA sequence.	BE116003	-1.727
RGD1305846_predicted	805594	1372957_at	RGD1305846_predicted	UI-R-BJ1-aui-f-10-0-UI.s1 UI-R-BJ1 Rattus norvegicus cDNA clone UI-R-BJ1-aui-f-10-0-UI 3, mRNA sequence.	BE101323	-1.725
Vcl_predicted	801961	1375538_at	Vcl_predicted	Vinculin (predicted)	AI230737	-1.722
Gltscr1_predicted	1045536	1380124_at	Gltscr1_predicted	UI-R-BS2-bdd-a-01-0-UI.s1 UI-R-BS2 Rattus norvegicus cDNA clone UI-R-BS2-bdd-a-01-0-UI 3, mRNA sequence.	BF388563	-1.721
Rnpc2	1036090	1395092_at	Rnpc2,MGC109490	UI-R-DM1-cjz-o-04-0-UI.s1 UI-R-DM1 Rattus norvegicus cDNA clone UI-R-DM1-cjz-o-04-0-UI 3, mRNA sequence.	BM388276	-1.719
RGD1308221_predicted	1032973	1398484_at	RGD1308221_predicted	Similar to TBC1 domain family, member 8 (with GRAM domain); vascular Rab-GAP/TBC-containing (predicted)	AI070306	-1.717
LOC503105	1033507	1397767_at	LOC503105	UI-R-CU0-bvc-e-06-0-UI.s1 UI-R-CU0 Rattus norvegicus cDNA clone UI-R-CU0-bvc-e-06-0-UI 3, mRNA sequence.	BG377356	-1.712
1382278_at	1043498	1382278_at	1382278_at	UI-R-CZ0-bye-d-06-0-UI.s1 UI-R-CZ0 Rattus norvegicus cDNA clone UI-R-CZ0-bye-d-06-0-UI 3, mRNA sequence.	BI278180	-1.709
1389590_at	803318	1389590_at	1389590_at	UI-R-A1-ep-d-10-0-UI.s1 UI-R-A1 Rattus norvegicus cDNA clone UI-R-A1-ep-d-10-0-UI 3 similar to gi|2938578|gb|AA851038|AA851038 EST193806 Normalized rat ovary, Bento Soares Rattus sp. cDNA 3 end, mRNA sequence.	AA925513	-1.705
RGD1310093_predicted	1040616	1385439_x_at	RGD1310093_predicted	Similar to hypothetical protein FLJ11354 (predicted)	BF417541	-1.704
Gls	1043074	1382616_at	Gls	gb:AI177367 /DB_XREF=gi:3728005 /DB_XREF=EST220986 /CLONE=RPLBY21 /FEA=EST /CNT=3 /TID=Rn.36961.1 /TIER=ConsEnd /STK=1 /UG=Rn.36961 /UG_TITLE=ESTs, Weakly similar to A41009 glutaminase (R.norvegicus)	AI177367	-1.694
1379092_at	1046489	1379092_at	1379092_at	UI-R-Y0-abc-a-06-0-UI.s1 UI-R-Y0 Rattus norvegicus cDNA clone UI-R-Y0-abc-a-06-0-UI 3, mRNA sequence.	AI712997	-1.693
Rad54l_predicted	1037283	1393655_at	Rad54l_predicted	UI-R-BS2-bee-b-05-0-UI.s1 UI-R-BS2 Rattus norvegicus cDNA clone UI-R-BS2-bee-b-05-0-UI 3, mRNA sequence.	BF397746	-1.692
1396076_at	1035176	1396076_at	1396076_at	gb:AW914907 /DB_XREF=gi:8080588 /DB_XREF=EST346211 /CLONE=RGIBM18 /FEA=EST /CNT=2 /TID=Rn.63836.1 /TIER=ConsEnd /STK=0 /UG=Rn.63836 /UG_TITLE=ESTs	AW914907	-1.691
Tbc1d23_predicted	1040660	1385494_at	Tbc1d23_predicted	TBC1 domain family, member 23 (predicted)	BM390350	-1.69
1386102_at	1040218	1386102_at	1386102_at	gb:AA851046 /DB_XREF=gi:2938586 /DB_XREF=EST193814 /CLONE=ROVAP93 /FEA=EST /CNT=2 /TID=Rn.55585.1 /TIER=ConsEnd /STK=0 /UG=Rn.55585 /UG_TITLE=ESTs	AA851046	-1.687
Cxcl10	809213	1387969_at	Cxcl10,IP-10,Scyb10	chemokine (C-X-C motif) ligand 10	U22520	-1.684
Crebbp	1046816	1378671_at	Crebbp,CBP,RTS,RSTS	UI-R-CA1-bcd-g-05-0-UI.s1 UI-R-CA1 Rattus norvegicus cDNA clone UI-R-CA1-bcd-g-05-0-UI 3, mRNA sequence.	BF391144	-1.682
1376151_a_at	816997	1376151_a_at	1376151_a_at	gb:AI407953 /DB_XREF=gi:4251457 /DB_XREF=EST236243 /CLONE=RPLDJ51 /FEA=EST /CNT=6 /TID=Rn.8128.1 /TIER=ConsEnd /STK=5 /UG=Rn.8128 /UG_TITLE=ESTs	AI407953	-1.681
Cfh	812665	1387029_at	Cfh,Fh	complement component factor H	NM_130409	-1.681
Lgmn	812080	1368430_at	Lgmn,Prsc1,MGC105274	legumain	AF154349	-1.675
Rnf146	1036572	1394698_at	Rnf146	UI-R-C3-sy-a-03-0-UI.s1 UI-R-C3 Rattus norvegicus cDNA clone UI-R-C3-sy-a-03-0-UI 3, mRNA sequence.	AI535431	-1.675
1376685_at	816287	1376685_at	1376685_at	UI-R-BS0-ami-c-10-0-UI.s1 UI-R-BS0 Rattus norvegicus cDNA clone UI-R-BS0-ami-c-10-0-UI 3, mRNA sequence.	AW532489	-1.674
LOC503105	1042378	1383501_at	LOC503105	UI-R-C1-kr-g-11-0-UI.s1 UI-R-C1 Rattus norvegicus cDNA clone UI-R-C1-kr-g-11-0-UI 3, mRNA sequence.	AI059858	-1.672
Ctsc	1033402	1397808_at	Ctsc,CATC	EST351472 Rat gene index, normalized rat, norvegicus, Bento Soares Rattus norvegicus cDNA clone RGIGS02 5 end, mRNA sequence.	AW920064	-1.671
1375658_at	801852	1375658_at	1375658_at	gb:AI412317 /DB_XREF=gi:4255821 /DB_XREF=EST240615 /CLONE=RBRDV25 /FEA=EST /CNT=11 /TID=Rn.22768.1 /TIER=Stack /STK=6 /UG=Rn.22768 /UG_TITLE=ESTs	AI412317	-1.67
LOC691493	1040871	1385220_at	LOC691493	Similar to Zwilch	BG377563	-1.67
Gbp3_predicted	1041004	1385051_at	Gbp3_predicted	UI-R-CA0-axf-g-08-0-UI.s1 UI-R-CA0 Rattus norvegicus cDNA clone UI-R-CA0-axf-g-08-0-UI 3, mRNA sequence.	BE108569	-1.668
Elk4_predicted	1039189	1391613_at	Elk4_predicted	ELK4, member of ETS oncogene family (predicted)	AW534807	-1.667
RGD1305077_predicted	1033936	1397320_at	RGD1305077_predicted	UI-R-DK0-cdo-d-06-0-UI.s1 UI-R-DK0 Rattus norvegicus cDNA clone UI-R-DK0-cdo-d-06-0-UI 3, mRNA sequence.	BI293372	-1.667
Dpm1_predicted	1039410	1391372_at	Dpm1_predicted	UI-R-CA1-bix-c-02-0-UI.s1 UI-R-CA1 Rattus norvegicus cDNA clone UI-R-CA1-bix-c-02-0-UI 3, mRNA sequence.	BF405555	-1.666
1381058_at	1044669	1381058_at	1381058_at	UI-R-C3-to-a-06-0-UI.s1 UI-R-C3 Rattus norvegicus cDNA clone UI-R-C3-to-a-06-0-UI 3, mRNA sequence.	AI548492	-1.666
Snx4_predicted	1038177	1392704_at	Snx4_predicted	UI-R-C0-ip-g-03-0-UI.s1 UI-R-C0 Rattus norvegicus cDNA clone UI-R-C0-ip-g-03-0-UI 3, mRNA sequence.	AI029221	-1.665
1382252_at	1043474	1382252_at	1382252_at	UI-R-BJ1-atq-e-03-0-UI.s1 UI-R-BJ1 Rattus norvegicus cDNA clone UI-R-BJ1-atq-e-03-0-UI 3, mRNA sequence.	BE099808	-1.665
Add1	1036733	1394421_at	Add1,MGC124621	EST447571 Rat Gene Index, normalized rat, Rattus norvegicus cDNA Rattus norvegicus cDNA clone RGIDV83 3 sequence, mRNA sequence.	BF282980	-1.663
1377973_at	1047459	1377973_at	1377973_at	UI-R-CA1-bim-d-11-0-UI.s1 UI-R-CA1 Rattus norvegicus cDNA clone UI-R-CA1-bim-d-11-0-UI 3, mRNA sequence.	BF402062	-1.66
1382575_at	1043183	1382575_at	1382575_at	UI-R-BJ1-azq-a-05-0-UI.s1 UI-R-BJ1 Rattus norvegicus cDNA clone UI-R-BJ1-azq-a-05-0-UI 3, mRNA sequence.	BE118546	-1.654
Cybb	1046281	1379344_at	Cybb	gb:AI176057 /DB_XREF=gi:3726695 /DB_XREF=EST219633 /CLONE=ROVBJ96 /FEA=EST /CNT=8 /TID=Rn.43961.1 /TIER=ConsEnd /STK=2 /UG=Rn.43961 /UG_TITLE=ESTs	AI176057	-1.653
Krit1_predicted	1035178	1396078_at	Krit1_predicted	KRIT1, ankyrin repeat containing (predicted)	BF389439	-1.652
Fam3c	803356	1389602_at	Fam3c	UI-R-BS2-beu-g-12-0-UI.s1 UI-R-BS2 Rattus norvegicus cDNA clone UI-R-BS2-beu-g-12-0-UI 3, mRNA sequence.	BF396759	-1.652
Lip1	812568	1368075_at	Lip1,LAL,Lipa,Chole,Chole2	lysosomal acid lipase 1	NM_012732	-1.651
RT1-S3	808465	1388164_at	RT1-S3,BM1,RTBM1,BM1av1,RT-BM1,RT1.S3,RT1-BM1	RT1 class Ib, locus S3	AF029241	-1.65
1391505_x_at	814917	1391505_x_at	1391505_x_at	UI-R-CX0-bwr-d-11-0-UI.s1 UI-R-CX0 Rattus norvegicus cDNA clone UI-R-CX0-bwr-d-11-0-UI 3, mRNA sequence.	BI275261	-1.645
1384394_at	1041572	1384394_at	1384394_at	UI-R-A0-ae-b-02-0-UI.r1 UI-R-A0 Rattus norvegicus cDNA clone UI-R-A0-ae-b-02-0-UI 5, mRNA sequence.	BF548081	-1.642
1394785_at	1036367	1394785_at	1394785_at	hq39a03.x1 NCI_CGAP_Pr35 Rattus norvegicus cDNA clone IMAGE:3121708 3, mRNA sequence.	BE329290	-1.642
Recc1	814968	1391078_at	Recc1	Replication factor C 1	BM391856	-1.641
RGD1309198_predicted	1036546	1394672_at	RGD1309198_predicted	UI-R-CA0-bpb-a-10-0-UI.s1 UI-R-CA0 Rattus norvegicus cDNA clone UI-R-CA0-bpb-a-10-0-UI 3, mRNA sequence.	BF414556	-1.641
Stat1	805910	1372757_at	Stat1	UI-R-CN1-cjh-d-16-0-UI.s1 UI-R-CN1 Rattus norvegicus cDNA clone UI-R-CN1-cjh-d-16-0-UI 3, mRNA sequence.	BM386875	-1.64
Laptm4a	1045510	1380097_at	Laptm4a	UI-R-BJ1-atd-c-02-0-UI.s1 UI-R-BJ1 Rattus norvegicus cDNA clone UI-R-BJ1-atd-c-02-0-UI 3, mRNA sequence.	BE098726	-1.636
Zfp36l2	805380	1373106_at	Zfp36l2	gb:AI178069 /DB_XREF=gi:3728707 /DB_XREF=EST221728 /CLONE=RPLCK88 /FEA=EST /CNT=13 /TID=Rn.35019.1 /TIER=Stack /STK=9 /UG=Rn.35019 /UG_TITLE=ESTs	AI178069	-1.634
Ifit2	1041821	1384180_at	Ifit2	Interferon-induced protein with tetratricopeptide repeats 2	BE118697	-1.633
Vcpip1	1039801	1390858_at	Vcpip1	UI-R-DM1-cka-l-24-0-UI.s1 UI-R-DM1 Rattus norvegicus cDNA clone UI-R-DM1-cka-l-24-0-UI 3, mRNA sequence.	BM383657	-1.631
BS69	1038006	1392846_at	BS69,MGC72621	gb:AA944574 /DB_XREF=gi:3104490 /DB_XREF=EST200073 /CLONE=REMAL27 /FEA=EST /CNT=2 /TID=Rn.7757.1 /TIER=ConsEnd /STK=1 /UG=Rn.7757 /UG_TITLE=ESTs	AA944574	-1.63
Gnb1	1042816	1382982_at	Gnb1	gb:AI230669 /DB_XREF=gi:3814556 /DB_XREF=EST227364 /CLONE=REMCZ71 /FEA=EST /CNT=2 /TID=Rn.44005.1 /TIER=ConsEnd /STK=1 /UG=Rn.44005 /UG_TITLE=ESTs	AI230669	-1.63
Spred1	1047701	1377743_at	Spred1	UI-R-DO0-ciw-p-11-0-UI.s1 UI-R-DO0 Rattus norvegicus cDNA clone UI-R-DO0-ciw-p-11-0-UI 3, mRNA sequence.	BI292687	-1.629
Gfra2	811032	1369167_at	Gfra2,Retl2	glial cell line derived neurotrophic factor family receptor alpha 2	NM_012750	-1.629
Fnbp1	1035779	1395365_at	Fnbp1,Rnd2	UI-R-BJ2-bqe-h-07-0-UI.s1 UI-R-BJ2 Rattus norvegicus cDNA clone UI-R-BJ2-bqe-h-07-0-UI 3, mRNA sequence.	BF407347	-1.628
1396138_at	1035092	1396138_at	1396138_at	UI-R-BT0-pw-h-08-0-UI.r1 UI-R-BT0 Rattus norvegicus cDNA clone UI-R-BT0-pw-h-08-0-UI 5, mRNA sequence.	BF544511	-1.626
Gns	1035971	1395265_at	Gns	UI-R-BJ2-bqq-c-05-0-UI.s1 UI-R-BJ2 Rattus norvegicus cDNA clone UI-R-BJ2-bqq-c-05-0-UI 3, mRNA sequence.	BF419323	-1.626
Nrp1	804728	1373577_at	Nrp1	UI-R-BS1-ayj-g-02-0-UI.s1 UI-R-BS1 Rattus norvegicus cDNA clone UI-R-BS1-ayj-g-02-0-UI 3, mRNA sequence.	BE116566	-1.625
Rere	1046048	1379575_at	Rere,Arp	UI-R-BT1-bnb-e-02-0-UI.s1 UI-R-BT1 Rattus norvegicus cDNA clone UI-R-BT1-bnb-e-02-0-UI 3, mRNA sequence.	BF412271	-1.623
Mafb	1043627	1382108_at	Mafb,Krml,b-maf	UI-R-E0-ch-b-07-0-UI.s3 UI-R-E0 Rattus norvegicus cDNA clone UI-R-E0-ch-b-07-0-UI 3 similar to gi|516723|dbj|D28600|CHKMAFBBZI Chicken gene for bZip nuclear protein MafB, complete cds, mRNA sequence.	AA900536	-1.619
LOC499976	814987	1378691_at	LOC499976	gb:AA893871 /DB_XREF=gi:3020750 /DB_XREF=EST197674 /CLONE=RPLAM87 /FEA=EST /CNT=3 /TID=Rn.8155.1 /TIER=ConsEnd /STK=3 /UG=Rn.8155 /UG_TITLE=ESTs	AA893871	-1.619
RGD1311111_predicted	817326	1390153_at	RGD1311111_predicted	UI-R-CV1-bvs-a-10-0-UI.s1 UI-R-CV1 Rattus norvegicus cDNA clone UI-R-CV1-bvs-a-10-0-UI 3, mRNA sequence.	BG378721	-1.618
Ccnd2	808722	1370810_at	Ccnd2	cyclin D2	L09752	-1.616
Ep300	1046827	1378682_at	Ep300	UI-R-CA1-bcp-c-08-0-UI.s1 UI-R-CA1 Rattus norvegicus cDNA clone UI-R-CA1-bcp-c-08-0-UI 3, mRNA sequence.	BF390772	-1.613
RGD1310093_predicted	1040769	1385276_a_at	RGD1310093_predicted,Lgp2	similar to hypothetical protein FLJ11354 (predicted)	AA818849	-1.612
Mertk	816339	1390389_at	Mertk,rdy	UI-R-DN1-ckf-m-23-0-UI.s1 UI-R-DN1 Rattus norvegicus cDNA clone UI-R-DN1-ckf-m-23-0-UI 3, mRNA sequence.	BM385936	-1.608
RAMP4	813115	1386900_at	RAMP4	Ribosome associated membrane protein 4	AI103695	-1.607
1392653_at	1038134	1392653_at	1392653_at	UI-R-BS1-azn-h-02-0-UI.s1 UI-R-BS1 Rattus norvegicus cDNA clone UI-R-BS1-azn-h-02-0-UI 3, mRNA sequence.	BE118116	-1.606
Ube3a_predicted	1043040	1382741_at	Ube3a_predicted	Ubiquitin protein ligase E3A (predicted)	BI285961	-1.604
1395101_at	1036099	1395101_at	1395101_at	UI-R-BS2-beu-g-10-0-UI.s1 UI-R-BS2 Rattus norvegicus cDNA clone UI-R-BS2-beu-g-10-0-UI 3, mRNA sequence.	BF396757	-1.603
Bmpr2	1042183	1383769_at	Bmpr2,Bmpr-II	UI-R-BS2-ben-g-04-0-UI.s1 UI-R-BS2 Rattus norvegicus cDNA clone UI-R-BS2-ben-g-04-0-UI 3, mRNA sequence.	BF398206	-1.602
LOC307029	1037166	1393686_at	LOC307029	UI-R-A0-az-g-04-0-UI.s1 UI-R-A0 Rattus norvegicus cDNA clone UI-R-A0-az-g-04-0-UI 3 similar to gi|1913180|gb|AA273224|AA273224 vb97h03.r1 Soares mouse lymph node NbMLN Mus musculus cDNA clone 764981 5, mRNA sequence.	AA818655	-1.599
1382431_at	1043344	1382431_at	1382431_at	gb:AI103530 /DB_XREF=gi:3708064 /DB_XREF=EST212819 /CLONE=REMCD13 /FEA=EST /CNT=4 /TID=Rn.3724.2 /TIER=ConsEnd /STK=1 /UG=Rn.3724 /UG_TITLE=ESTs	AI103530	-1.593
Gtf2i	1033868	1397398_at	Gtf2i,MGC94055	UI-R-CU0-buv-c-02-0-UI.s1 UI-R-CU0 Rattus norvegicus cDNA clone UI-R-CU0-buv-c-02-0-UI 3, mRNA sequence.	BG376725	-1.593
RGD1304884_predicted	816435	1376583_at	RGD1304884_predicted	UI-R-BU0-apb-c-05-0-UI.s1 UI-R-BU0 Rattus norvegicus cDNA clone UI-R-BU0-apb-c-05-0-UI 3, mRNA sequence.	BE095847	-1.592
Irgm	1039225	1391489_at	Irgm	Immunity-related GTPase family, M	AI407339	-1.59
1389147_at	804943	1389147_at	1389147_at	UI-R-BS1-axy-e-11-0-UI.s1 UI-R-BS1 Rattus norvegicus cDNA clone UI-R-BS1-axy-e-11-0-UI 3, mRNA sequence.	BE116020	-1.587
Itgad	811203	1369038_at	Itgad,Itgax	integrin, alpha D	NM_031691	-1.587
Baz1a_predicted	1040245	1385853_at	Baz1a_predicted	Bromodomain adjacent to zinc finger domain, 1A (predicted)	BF560180	-1.585
Fads1	812811	1367857_at	Fads1	fatty acid desaturase 1	NM_053445	-1.583
Axl	806565	1398347_at	Axl,LOC687188	gb:AI406520 /DB_XREF=gi:4250024 /DB_XREF=EST234806 /CLONE=RBRDL16 /FEA=EST /CNT=24 /TID=Rn.16368.1 /TIER=Stack /STK=12 /UG=Rn.16368 /UG_TITLE=ESTs, Moderately similar to S23251 protein-tyrosine kinase (M.musculus)	AI406520	-1.583
Igtp	1034971	1396163_at	Igtp	Interferon gamma induced GTPase	BF563316	-1.577
Icos	808766	1370769_a_at	Icos,Ailim	inducible T-cell co-stimulator	AB023133	-1.577
Pltp_predicted	1039321	1391435_at	Pltp_predicted	Phospholipid transfer protein (predicted)	BI278687	-1.574
1384163_at	1041811	1384163_at	1384163_at	UI-R-BX0-arh-h-04-0-UI.s1 UI-R-BX0 Rattus norvegicus cDNA clone UI-R-BX0-arh-h-04-0-UI 3, mRNA sequence.	BE103875	-1.572
Atrx	1041302	1384742_at	Atrx,Xnp	UI-R-BS2-bdo-f-04-0-UI.s1 UI-R-BS2 Rattus norvegicus cDNA clone UI-R-BS2-bdo-f-04-0-UI 3, mRNA sequence.	BF389776	-1.571
RGD1561472_predicted	1045492	1380079_at	RGD1561472_predicted	Similar to mKIAA2005 protein (predicted)	AW533923	-1.57
Cul5	1035118	1396018_at	Cul5	UI-R-CA0-bkv-e-08-0-UI.s1 UI-R-CA0 Rattus norvegicus cDNA clone UI-R-CA0-bkv-e-08-0-UI 3, mRNA sequence.	BF416830	-1.57
pur-beta	1035550	1395720_at	pur-beta	UI-R-C4-amc-c-12-0-UI.s1 UI-R-C4 Rattus norvegicus cDNA clone UI-R-C4-amc-c-12-0-UI 3, mRNA sequence.	BE098012	-1.569
Socs1	808008	1371252_at	Socs1	Suppressor of cytokine signaling 1	BE100794	-1.568
Marcks	808440	1388157_at	Marcks	UI-R-BJ1-avv-h-02-0-UI.s1 UI-R-BJ1 Rattus norvegicus cDNA clone UI-R-BJ1-avv-h-02-0-UI 3, mRNA sequence.	BE111706	-1.567
Ptprm	814516	1383017_at	Ptprm	rx02427s Rat mixed-tissue library Rattus norvegicus cDNA clone rx02427 3, mRNA sequence.	AI639001	-1.567
Slfn3	812218	1387134_at	Slfn3,Slfn4	schlafen 3	NM_053687	-1.567
RT1-149	802859	1389734_x_at	RT1-149	UI-R-CW0s-ccf-d-08-0-UI.s1 UI-R-CW0s Rattus norvegicus cDNA clone UI-R-CW0s-ccf-d-08-0-UI 3, mRNA sequence.	BI282965	-1.566
Ss18	1033667	1397489_at	Ss18	UI-R-BJ1-atk-a-01-0-UI.s1 UI-R-BJ1 Rattus norvegicus cDNA clone UI-R-BJ1-atk-a-01-0-UI 3, mRNA sequence.	BE099670	-1.565
LOC679028	1038148	1392668_at	LOC679028	gb:AI235429 /DB_XREF=gi:3828935 /DB_XREF=EST231991 /CLONE=ROVCR70 /FEA=EST /CNT=6 /TID=Rn.24975.2 /TIER=ConsEnd /STK=1 /UG=Rn.24975 /UG_TITLE=ESTs	AI235429	-1.564
1375732_at	801651	1375732_at	1375732_at	UI-R-BJ1-avp-a-05-0-UI.s1 UI-R-BJ1 Rattus norvegicus cDNA clone UI-R-BJ1-avp-a-05-0-UI 3, mRNA sequence.	BE109509	-1.564
Csnk1g1	1042790	1382951_at	Csnk1g1	UI-R-E1-gf-f-01-0-UI.s1 UI-R-E1 Rattus norvegicus cDNA clone UI-R-E1-gf-f-01-0-UI 3, mRNA sequence.	AA957549	-1.562
Pfc	814286	1393411_at	Pfc	Properdin factor, complement	BI277565	-1.561
Ifit2	1046041	1379568_at	Ifit2	Interferon-induced protein with tetratricopeptide repeats 2	AI009765	-1.56
Slfn5_predicted	1038002	1392842_at	Slfn5_predicted	UI-R-Y0-ly-a-11-0-UI.s1 UI-R-Y0 Rattus norvegicus cDNA clone UI-R-Y0-ly-a-11-0-UI 3, mRNA sequence.	AI072951	-1.558
Rbm5	1032784	1398595_at	Rbm5	RNA binding motif protein 5	AI070585	-1.557
1382839_at	1042983	1382839_at	1382839_at	gb:AI009109 /DB_XREF=gi:3222941 /DB_XREF=EST203560 /CLONE=REMBI71 /FEA=EST /CNT=2 /TID=Rn.13879.1 /TIER=ConsEnd /STK=1 /UG=Rn.13879 /UG_TITLE=ESTs	AI009109	-1.557
1382078_at	1043600	1382078_at	1382078_at	EST448393 Rat Gene Index, normalized rat, Rattus norvegicus cDNA Rattus norvegicus cDNA clone RGIEH01, mRNA sequence.	BF283802	-1.556
Kctd12_predicted	1043291	1382535_at	Kctd12_predicted	UI-R-C0-jf-b-06-0-UI.s1 UI-R-C0 Rattus norvegicus cDNA clone UI-R-C0-jf-b-06-0-UI 3, mRNA sequence.	AI030942	-1.556
Cpsf6_predicted	1045897	1379729_at	Cpsf6_predicted	Cleavage and polyadenylation specific factor 6, 68kDa (predicted)	AI071906	-1.555
Prdm1_predicted	817015	1390221_at	Prdm1_predicted	PR domain containing 1, with ZNF domain (predicted)	BM385216	-1.555
RGD1559997_predicted	1042053	1383786_at	RGD1559997_predicted	Similar to RAB32 (predicted)	AW915417	-1.555
Man2a1	1042743	1383074_at	Man2a1	EST107381 Rat PC-12 cells, untreated Rattus norvegicus cDNA clone RPCBU70 5 end similar to Alpha-mannosidase II, mRNA sequence.	H32368	-1.554
Spop	1046897	1378604_at	Spop	UI-R-BS2-bdy-g-10-0-UI.s1 UI-R-BS2 Rattus norvegicus cDNA clone UI-R-BS2-bdy-g-10-0-UI 3, mRNA sequence.	BF396495	-1.554
Snx10	1046221	1379275_at	Snx10	gb:AI007889 /DB_XREF=gi:3221721 /DB_XREF=EST202340 /CLONE=RBRAX41 /FEA=EST /CNT=11 /TID=Rn.23343.1 /TIER=ConsEnd /STK=2 /UG=Rn.23343 /UG_TITLE=ESTs, Weakly similar to SNXC_MOUSE SORTING NEXIN 12 (SDP8 PROTEIN) (M.musculus)	AI007889	-1.551
Stch	806389	1372368_at	Stch	gb:AI230431 /DB_XREF=gi:3814318 /DB_XREF=EST227126 /CLONE=REMCW43 /FEA=EST /CNT=13 /TID=Rn.1400.1 /TIER=Stack /STK=12 /UG=Rn.1400 /UG_TITLE=ESTs	AI230431	-1.551
RGD1566355_predicted	1040003	1390757_at	RGD1566355_predicted	UI-R-BS1-ayj-f-12-0-UI.s1 UI-R-BS1 Rattus norvegicus cDNA clone UI-R-BS1-ayj-f-12-0-UI 3, mRNA sequence.	BE116564	-1.55
Abcc5	802148	1375468_at	Abcc5	ATP-binding cassette, sub-family C (CFTR/MRP), member 5	AW252983	-1.55
Icos	811503	1368783_at	Icos,Ailim	inducible T-cell co-stimulator	NM_022610	-1.55
Tpo1	812785	1386979_at	Tpo1,Serinc5	developmentally regulated protein TPO1	NM_133395	-1.549
Top2a	806713	1388650_at	Top2a	Topoisomerase (DNA) 2 alpha	BM385445	-1.549
Nr4a3	811160	1369067_at	Nr4a3,NOR-2	nuclear receptor subfamily 4, group A, member 3	NM_031628	-1.549
Mrc1_predicted	1038130	1392648_at	Mrc1_predicted	Mannose receptor, C type 1 (predicted)	BI294018	-1.545
LOC687424	805139	1373348_at	LOC687424	UI-R-C2p-rn-h-11-0-UI.s1 UI-R-C2p Rattus norvegicus cDNA clone UI-R-C2p-rn-h-11-0-UI 3, mRNA sequence.	AI500940	-1.544
Eprs	1043713	1382040_at	Eprs	gb:AI234919 /DB_XREF=gi:3828425 /DB_XREF=EST231481 /CLONE=ROVCJ54 /FEA=EST /CNT=8 /TID=Rn.25336.1 /TIER=ConsEnd /STK=1 /UG=Rn.25336 /UG_TITLE=ESTs, Moderately similar to SYHUQT multifunctional aminoacyl-tRNA ligase (H.sapiens)	AI234919	-1.543
RGD1565549_predicted	1038733	1392054_at	RGD1565549_predicted	Similar to polybromo-1 (predicted)	AW532414	-1.542
LOC294446	804976	1373432_at	LOC294446,LOC681252	UI-R-BJ1-avc-g-01-0-UI.s1 UI-R-BJ1 Rattus norvegicus cDNA clone UI-R-BJ1-avc-g-01-0-UI 3, mRNA sequence.	BE111604	-1.542
LOC502689	803520	1374469_at	LOC502689	UI-R-CV1-bsc-a-02-0-UI.s1 UI-R-CV1 Rattus norvegicus cDNA clone UI-R-CV1-bsc-a-02-0-UI 3, mRNA sequence.	BG372375	-1.541
Thoc2_predicted	1034443	1396803_at	Thoc2_predicted	THO complex 2 (predicted)	BE117119	-1.539
RGD1565549_predicted	1036098	1395100_at	RGD1565549_predicted	Similar to polybromo-1 (predicted)	BI286690	-1.539
Pdia6	808571	1370859_at	Pdia6	UI-R-DB0-byu-f-04-0-UI.s1 UI-R-DB0 Rattus norvegicus cDNA clone UI-R-DB0-byu-f-04-0-UI 3, mRNA sequence.	BI284965	-1.538
Qki	806195	1372542_at	Qki	UI-R-BJ1-awe-a-08-0-UI.s1 UI-R-BJ1 Rattus norvegicus cDNA clone UI-R-BJ1-awe-a-08-0-UI 3, mRNA sequence.	BE113281	-1.535
1378620_at	1046913	1378620_at	1378620_at	UI-R-BX0-arl-e-05-0-UI.s1 UI-R-BX0 Rattus norvegicus cDNA clone UI-R-BX0-arl-e-05-0-UI 3, mRNA sequence.	BE104164	-1.535
Ptpro	812051	1368412_a_at	Ptpro,GLEPP1,RPTP-BK	protein tyrosine phosphatase, receptor type, O	D45412	-1.534
Stat1	811485	1368835_at	Stat1	UI-R-BJ0p-afz-d-04-0-UI.s1 UI-R-BJ0p Rattus norvegicus cDNA clone UI-R-BJ0p-afz-d-04-0-UI 3, mRNA sequence.	AW434718	-1.531
Tfpi2	815321	1377340_at	Tfpi2	Tissue factor pathway inhibitor 2	AI179507	-1.53
Cyp51	812635	1367979_s_at	Cyp51,MGC93630,RATCP14DM	cytochrome P450, subfamily 51	NM_012941	-1.529
LOC299339	806261	1388773_at	LOC299339	Similar to Tumor necrosis factor, alpha-induced protein 2 (Primary response gene B94 protein)	BI278479	-1.529
Marcks	808441	1370948_a_at	Marcks,KINC,Macs	myristoylated alanine rich protein kinase C substrate	M59859	-1.529
LOC498544	1045593	1380033_at	LOC498544	gb:AI408858 /DB_XREF=gi:4252362 /DB_XREF=EST237149 /CLONE=RKIDP48 /FEA=EST /CNT=3 /TID=Rn.44209.1 /TIER=ConsEnd /STK=2 /UG=Rn.44209 /UG_TITLE=ESTs	AI408858	-1.529
Ugt1a7	808982	1370613_s_at	Ugt1a7,Ugt1,Ugt1a8	UDP glycosyltransferase 1 family, polypeptide A7	AF461738	-1.527
Rapgef6_predicted	1046685	1378835_at	Rapgef6_predicted	UI-R-BT0-qe-e-12-0-UI.s1 UI-R-BT0 Rattus norvegicus cDNA clone UI-R-BT0-qe-e-12-0-UI 3, mRNA sequence.	AI145398	-1.527
Lgals3bp	809229	1387946_at	Lgals3bp,Ppicap,MGC93166	lectin, galactoside-binding, soluble, 3 binding protein	AF065438	-1.527
Adam9	802268	1375337_at	Adam9	gb:AI011712 /DB_XREF=gi:3225544 /DB_XREF=EST206163 /CLONE=ROVAZ19 /FEA=EST /CNT=37 /TID=Rn.4288.1 /TIER=Stack /STK=9 /UG=Rn.4288 /UG_TITLE=ESTs	AI011712	-1.526
Zfp36l2	802404	1389851_at	Zfp36l2	gb:AA943730 /DB_XREF=gi:3103646 /DB_XREF=EST199229 /CLONE=RBRAO66 /FEA=EST /CNT=14 /TID=Rn.22055.1 /TIER=Stack /STK=13 /UG=Rn.22055 /UG_TITLE=ESTs, Weakly similar to TIS11B PROTEIN (R.norvegicus)	AA943730	-1.525
Rasa2	814292	1384386_at	Rasa2	RAS p21 protein activator 2	BF287084	-1.524
RT1-S3	808304	1388212_a_at	RT1-S3,BM1,RTBM1,BM1av1,RT-BM1,RT1.S3,RT1-BM1	RT1 class Ib, locus S3	AJ243974	-1.524
Pkia	805493	1373082_at	Pkia	gb:AA893743 /DB_XREF=gi:3020622 /DB_XREF=EST197546 /CLONE=RPLAK14 /FEA=EST /CNT=13 /TID=Rn.8002.1 /TIER=Stack /STK=9 /UG=Rn.8002 /UG_TITLE=ESTs	AA893743	-1.523
Mafb	809232	1387947_at	Mafb,Krml,b-maf	v-maf musculoaponeurotic fibrosarcoma oncogene family, protein B (avian)	U56241	-1.523
1384042_at	1041847	1384042_at	1384042_at	UI-R-BS1-ayx-g-02-0-UI.s1 UI-R-BS1 Rattus norvegicus cDNA clone UI-R-BS1-ayx-g-02-0-UI 3, mRNA sequence.	BE108303	-1.523
Itgb1	811459	1387346_at	Itgb1	integrin beta 1 (fibronectin receptor beta)	NM_017022	-1.521
Mpeg1	805483	1389006_at	Mpeg1	gb:AI170394 /DB_XREF=gi:3710434 /DB_XREF=EST216320 /CLONE=RLUCH76 /FEA=EST /CNT=13 /TID=Rn.4301.1 /TIER=Stack /STK=9 /UG=Rn.4301 /UG_TITLE=ESTs	AI170394	-1.52
Ifit3	816012	1376908_at	Ifit3	Interferon-induced protein with tetratricopeptide repeats 3	AW531805	-1.519
Cp	812063	1368420_at	Cp,CERP,RATCERP	ceruloplasmin	NM_012532	-1.517
Igtp	1033920	1397304_at	Igtp	UI-R-BJ0p-aiq-h-02-0-UI.s1 UI-R-BJ0p Rattus norvegicus cDNA clone UI-R-BJ0p-aiq-h-02-0-UI 3, mRNA sequence.	AW525366	-1.517
RT1-S3	808204	1388213_a_at	RT1-S3,BM1,RTBM1,BM1av1,RT-BM1,RT1.S3,RT1-BM1	RT1 class Ib, locus S3	AJ243973	-1.516
Iag2	810048	1369868_at	Iag2	implantation-associated protein	NM_053946	-1.514
1373126_at	805413	1373126_at	1373126_at	EST349492 Rat gene index, normalized rat, norvegicus, Bento Soares Rattus norvegicus cDNA clone RGIEN61 5 end, mRNA sequence.	AW918188	-1.512
RGD1311563	1042203	1383631_at	RGD1311563	Similar to Oligosaccharyl transferase 3 CG7748-PA	BI296244	-1.512
Prkwnk1	805815	1372791_at	Prkwnk1	Protein kinase, lysine deficient 1	AI235474	-1.512
1390866_at	1039808	1390866_at	1390866_at	gb:AI168981 /DB_XREF=gi:3705289 /DB_XREF=EST214809 /CLONE=RKIBL47 /FEA=EST /CNT=6 /TID=Rn.22374.1 /TIER=ConsEnd /STK=3 /UG=Rn.22374 /UG_TITLE=ESTs	AI168981	-1.511
1392044_at	1038725	1392044_at	1392044_at	UI-R-BS1-ayl-g-07-0-UI.s1 UI-R-BS1 Rattus norvegicus cDNA clone UI-R-BS1-ayl-g-07-0-UI 3, mRNA sequence.	BE117009	-1.51
Asah1	811088	1369077_at	Asah1,Asah	N-acylsphingosine amidohydrolase 1	NM_053407	-1.51
LOC685020	816291	1376688_a_at	LOC685020	Similar to paired immunoglobin-like type 2 receptor alpha	BF288115	-1.51
Plekhb2_predicted	801808	1375631_at	Plekhb2_predicted	Pleckstrin homology domain containing, family B (evectins) member 2 (predicted)	AI177176	-1.509
Irf7	814480	1383564_at	Irf7	Interferon regulatory factor 7	BF411036	-1.505
1378244_at	1047282	1378244_at	1378244_at	UI-R-C2-nk-a-12-0-UI.s1 UI-R-C2 Rattus norvegicus cDNA clone UI-R-C2-nk-a-12-0-UI 3, mRNA sequence.	AI072663	-1.504
RGD1562563_predicted	1038076	1392758_at	RGD1562563_predicted	Similar to RIKEN cDNA G430041M01 (predicted)	AA943056	-1.504
1386695_at	1039936	1386695_at	1386695_at	UI-R-BO1-ajq-a-03-0-UI.r1 UI-R-BO1 Rattus norvegicus cDNA clone UI-R-BO1-ajq-a-03-0-UI 5, mRNA sequence.	BF565756	-1.504
Actr2	1041665	1384333_at	Actr2,LOC301861	EST352185 Rat gene index, normalized rat, norvegicus, Bento Soares Rattus norvegicus cDNA clone RGIHH82 5 end, mRNA sequence.	AW920881	-1.503
RT1-S3	808205	1371123_x_at	RT1-S3,BM1,RTBM1,BM1av1,RT-BM1,RT1.S3,RT1-BM1	RT1 class Ib, locus S3	AJ243973	-1.502
Marcks	808442	1370949_at	Marcks,KINC,Macs	myristoylated alanine rich protein kinase C substrate	M59859	-1.501
Fcna	809822	1387794_at	Fcna,MGC108660	ficolin A	NM_031348	-1.501
Fbxo39	1044394	1381228_at	Fbxo39	UI-R-Y0-md-b-11-0-UI.s1 UI-R-Y0 Rattus norvegicus cDNA clone UI-R-Y0-md-b-11-0-UI 3, mRNA sequence.	AI073001	-1.501
Ptprc	808966	1370603_a_at	Ptprc,Lca,RT7,CD45,L-CA,T200	protein tyrosine phosphatase, receptor type, C	M10072	-1.501
1376584_at	816436	1376584_at	1376584_at	UI-R-BS1-ayc-h-09-0-UI.s1 UI-R-BS1 Rattus norvegicus cDNA clone UI-R-BS1-ayc-h-09-0-UI 3, mRNA sequence.	BE116408	-1.5
Rgs5	809909	1369957_at	Rgs5	regulator of G-protein signaling 5	NM_019341	1.5
Adrb2	811061	1369115_at	Adrb2	adrenergic receptor, beta 2	AY057895	1.502
Dusp6	814622	1382778_at	Dusp6	gb:AI231350 /DB_XREF=gi:3815230 /DB_XREF=EST228038 /CLONE=REMDI92 /FEA=EST /CNT=3 /TID=Rn.13146.2 /TIER=ConsEnd /STK=1 /UG=Rn.13146 /UG_TITLE=ESTs	AI231350	1.506
RGD1311126_predicted	816262	1376668_at	RGD1311126_predicted	Similar to RIKEN cDNA 4922503N01 (predicted)	BM388328	1.506
RGD1559623_predicted	802697	1375024_at	RGD1559623_predicted	Similar to RIKEN cDNA 5230400J09 (predicted)	AI410336	1.51
1383814_at	1042080	1383814_at	1383814_at	UI-R-E1-gm-h-08-0-UI.r1 UI-R-E1 Rattus norvegicus cDNA clone UI-R-E1-gm-h-08-0-UI 5, mRNA sequence.	BF556870	1.515
Ralgps2	1035136	1396036_at	Ralgps2	UI-R-G0-uq-a-10-0-UI.r1 UI-R-G0 Rattus norvegicus cDNA clone UI-R-G0-uq-a-10-0-UI 5, mRNA sequence.	BF525299	1.522
RGD1564560_predicted	1038014	1392854_at	RGD1564560_predicted	Similar to RCK (predicted)	BE116127	1.523
Acn9	805750	1372847_at	Acn9	ACN9 homolog (S. cerevisiae)	AW524458	1.524
Cmkor1	812756	1367940_at	Cmkor1,Rdc1	chemokine orphan receptor 1	NM_053352	1.533
1378333_at	1047223	1378333_at	1378333_at	UI-R-CX0s-ccn-a-11-0-UI.s1 UI-R-CX0s Rattus norvegicus cDNA clone UI-R-CX0s-ccn-a-11-0-UI 3, mRNA sequence.	BI284174	1.539
Nudt1	811380	1368917_at	Nudt1,Mth1	nudix (nucleoside diphosphate linked moiety X)-type motif 1	NM_057120	1.539
H2a	807293	1371765_at	H2a	Histone 2a	AA850895	1.543
Znf541_predicted	805737	1388919_at	Znf541_predicted	gb:AW144669 /DB_XREF=gi:6164568 /DB_XREF=EST295047 /CLONE=RGICD35 /FEA=EST /CNT=12 /TID=Rn.9137.1 /TIER=Stack /STK=10 /UG=Rn.9137 /UG_TITLE=ESTs	AW144669	1.545
RGD1566220_predicted	1039705	1391070_at	RGD1566220_predicted	Similar to hypothetical MGC48595 (predicted)	AW915526	1.547
1381940_at	1043773	1381940_at	1381940_at	UI-R-BT1-ajy-h-05-0-UI.s1 UI-R-BT1 Rattus norvegicus cDNA clone UI-R-BT1-ajy-h-05-0-UI 3, mRNA sequence.	AW527798	1.551
Dapk2	805819	1372794_at	Dapk2	Death-associated kinase 2	BM392203	1.551
Klf2_predicted	802425	1375248_at	Klf2_predicted	Kruppel-like factor 2 (lung) (predicted)	BI294916	1.553
LOC688310	1042038	1383928_a_at	LOC688310	gb:AI170737 /DB_XREF=gi:3710777 /DB_XREF=EST216675 /CLONE=RMUBA78 /FEA=EST /CNT=1 /TID=Rn.19020.2 /TIER=ConsEnd /STK=1 /UG=Rn.19020 /UG_TITLE=ESTs	AI170737	1.555
RGD1310686	803969	1374169_at	RGD1310686	Similar to chromosome 16 open reading frame 5	AI236128	1.559
RGD1311517	1044312	1381447_at	RGD1311517	Similar to RIKEN cDNA 9430015G10	BF418759	1.564
Praf2_predicted	805715	1372931_at	Praf2_predicted	PRA1 domain family 2 (predicted)	AI178741	1.57
1391009_a_at	1039647	1391009_a_at	1391009_a_at	gb:AA851338 /DB_XREF=gi:2938878 /DB_XREF=EST194106 /CLONE=RPLAF42 /FEA=EST /CNT=1 /TID=Rn.18922.2 /TIER=ConsEnd /STK=1 /UG=Rn.18922 /UG_TITLE=ESTs	AA851338	1.571
LOC689574	807467	1388441_at	LOC689574	Hypothetical protein LOC689574	BG379987	1.572
LOC691849	805236	1373216_at	LOC691849	Hypothetical protein LOC691849	AI236521	1.572
Faim3	1043554	1382184_at	Faim3	Fas apoptotic inhibitory molecule	AI410062	1.574
1374845_at	802893	1374845_at	1374845_at	gb:AI176367 /DB_XREF=gi:3727005 /DB_XREF=EST219950 /CLONE=ROVBQ75 /FEA=EST /CNT=7 /TID=Rn.17456.1 /TIER=Stack /STK=6 /UG=Rn.17456 /UG_TITLE=ESTs	AI176367	1.582
Chd1_predicted	814700	1382339_a_at	Chd1_predicted	UI-R-E0-ce-a-10-0-UI.s1 UI-R-E0 Rattus norvegicus cDNA clone UI-R-E0-ce-a-10-0-UI 3 similar to gi|1649779|gb|AA103618|AA103618 mo39a01.r1 Life Tech mouse embryo 15 5dpc 10667012 Mus musculus cDNA clone 555912 5, mRNA sequence.	AA875265	1.582
Ms4a1_predicted	1039331	1391446_at	Ms4a1_predicted	Membrane-spanning 4-domains, subfamily A, member 1 (predicted)	AA817742	1.596
Plekhb1	809322	1370334_at	Plekhb1,Evt1,Kpl1,MGC93114	pleckstrin homology domain containing, family B (evectins) member 1	AF081582	1.597
1379301_at	1046244	1379301_at	1379301_at	UI-R-DY0-ckl-i-08-0-UI.s1 NCI_CGAP_DY0 Rattus norvegicus cDNA clone IMAGE:7326514 3, mRNA sequence.	BM384812	1.604
LOC362564	1042456	1383422_at	LOC362564	Hypothetical LOC362564	AW252401	1.615
Hist3h2ba_predicted	1038296	1392512_at	Hist3h2ba_predicted,LOC687018	UI-R-BU0-amy-f-12-0-UI.s1 UI-R-BU0 Rattus norvegicus cDNA clone UI-R-BU0-amy-f-12-0-UI 3, mRNA sequence.	AW533007	1.631
1392778_at	814626	1392778_at	1392778_at	gb:AA891634 /DB_XREF=gi:3018513 /DB_XREF=EST195437 /CLONE=RKIAE87 /FEA=EST /CNT=3 /TID=Rn.14700.1 /TIER=ConsEnd /STK=1 /UG=Rn.14700 /UG_TITLE=ESTs	AA891634	1.633
Hla-dmb	808607	1370882_at	Hla-dmb	Major histocompatibility complex, class II, DM beta	AI171966	1.634
Mgst2_predicted	806138	1372599_at	Mgst2_predicted	Microsomal glutathione S-transferase 2 (predicted)	BI290559	1.637
Klf2_predicted	814105	1386041_a_at	Klf2_predicted	Kruppel-like factor 2 (lung) (predicted)	BF288243	1.646
Id3	809959	1387769_a_at	Id3	inhibitor of DNA binding 3	AF000942	1.66
RGD1306212_predicted	1043445	1382222_at	RGD1306212_predicted	Similar to hypothetical protein DKFZp566N034 (predicted)	BI293607	1.665
RGD1564596_predicted	1043630	1382111_at	RGD1564596_predicted	Similar to RIKEN cDNA 2010001H14 (predicted)	AI454360	1.674
Cml2	1045662	1379950_at	Cml2	UI-R-C1-ky-g-04-0-UI.s2 UI-R-C1 Rattus norvegicus cDNA clone UI-R-C1-ky-g-04-0-UI 3, mRNA sequence.	AI071581	1.679
1379498_at	1046122	1379498_at	1379498_at	UI-R-C4-alp-f-03-0-UI.s1 UI-R-C4 Rattus norvegicus cDNA clone UI-R-C4-alp-f-03-0-UI 3, mRNA sequence.	AW534136	1.684
Cd79b	809984	1387749_at	Cd79b,B29,Igb,MGC108607	CD79B antigen	NM_133533	1.693
Aps	811780	1368605_at	Aps	adaptor protein with pleckstrin homology and src homology 2 domains	NM_053669	1.694
Ebf1	811336	1368949_at	Ebf1,Ebf,Olf1	early B-cell factor 1	NM_053820	1.714
Siglec10_predicted	1036667	1394501_at	Siglec10_predicted	Sialic acid binding Ig-like lectin 10 (predicted)	BM390379	1.715
Slc22a4	811142	1387434_at	Slc22a4,Octn1	solute carrier family 22 (organic cation transporter), member 4	NM_022270	1.757
Blk	1040153	1385962_x_at	Blk	EST452494 Rat Gene Index, normalized rat, Rattus norvegicus cDNA Rattus norvegicus cDNA clone RGIGL53 3 sequence, mRNA sequence.	BF287903	1.773
Best5	808520	1370913_at	Best5	Best5 protein	AI409634	1.781
LOC689064	808099	1371245_a_at	LOC689064	Beta-globin	BI287300	1.788
Cdx2	810095	1387726_at	Cdx2	caudal type homeo box 2	NM_023963	1.818
Rnase4	807760	1371475_at	Rnase4	UI-R-CX0s-ccs-g-04-0-UI.s1 UI-R-CX0s Rattus norvegicus cDNA clone UI-R-CX0s-ccs-g-04-0-UI 3, mRNA sequence.	BI284831	1.834
RGD1309501_predicted	1043883	1381757_at	RGD1309501_predicted	Hypothetical LOC305552 (predicted)	AA965058	1.869
Slc38a5	809216	1387970_at	Slc38a5,SN2	solute carrier family 38, member 5	AF276870	1.879
Asb1_predicted	1044615	1381002_at	Asb1_predicted	Ankyrin repeat and SOCS box-containing protein 1 (predicted)	AI711108	1.915
Cabp4_predicted	1040456	1385588_at	Cabp4_predicted	Calcium binding protein 4 (predicted)	AI715888	1.918
RT1-Db1	809303	1370382_at	RT1-Db1	RT1 class II, locus Db1	BI279526	1.928
MGC94941	816344	1376626_at	MGC94941	Similar to Mkrn1 protein	AI145815	1.937
Csda	809290	1370376_a_at	Csda	Cold shock domain protein A	AA866458	1.941
Fxyd7	811637	1368696_at	Fxyd7	FXYD domain-containing ion transport regulator 7	NM_022008	1.976
Ca2	813006	1367733_at	Ca2,Car2	carbonic anhydrase 2	NM_019291	1.978
MGC94941	804901	1373496_at	MGC94941	Similar to Mkrn1 protein	AI137294	1.984
Arid1b	1043797	1381966_at	Arid1b	AT rich interactive domain 1B (Swi1 like)	AI235085	2.021
Lrrc8	1045176	1380522_at	Lrrc8	UI-R-C1-lm-b-01-0-UI.s1 UI-R-C1 Rattus norvegicus cDNA clone UI-R-C1-lm-b-01-0-UI 3, mRNA sequence.	AI060201	2.045
MGC94941	1046265	1379325_at	MGC94941	Similar to Mkrn1 protein	BI274837	2.056
Zbtb8_predicted	1040642	1385472_at	Zbtb8_predicted	Zinc finger and BTB domain containing 8 (predicted)	AA963583	2.154
1390546_at	815866	1390546_at	1390546_at	UI-R-DK0-cfi-h-08-0-UI.s1 UI-R-DK0 Rattus norvegicus cDNA clone UI-R-DK0-cfi-h-08-0-UI 3, mRNA sequence.	BI289684	2.158
RGD1560915_predicted	1035053	1396099_at	RGD1560915_predicted	Similar to Hypothetical protein MGC30714 (predicted)	AA801227	2.159
Slc4a1	810354	1369634_at	Slc4a1,MGC93554	solute carrier family 4, member 1	AY030082	2.177
RGD1562101_predicted	815619	1377145_at	RGD1562101_predicted	Similar to very large G-protein coupled receptor 1 (predicted)	BI296089	2.179
1391034_at	1039671	1391034_at	1391034_at	UI-R-BJ1-auu-d-06-0-UI.s1 UI-R-BJ1 Rattus norvegicus cDNA clone UI-R-BJ1-auu-d-06-0-UI 3, mRNA sequence.	BE110994	2.208
Tcfdp2_predicted	1038345	1392405_at	Tcfdp2_predicted	Transcription factor Dp 2 (predicted)	AI177322	2.217
Hbb	808277	1371102_x_at	Hbb	hemoglobin beta chain complex	X05080	2.376
Add2	1037980	1392817_at	Add2	UI-R-C1-jw-a-01-0-UI.s1 UI-R-C1 Rattus norvegicus cDNA clone UI-R-C1-jw-a-01-0-UI 3, mRNA sequence.	AI044553	2.38
Fech_predicted	816336	1390388_at	Fech_predicted	Ferrochelatase (predicted)	BF283951	2.466
Tcfdp2_predicted	1046305	1379203_at	Tcfdp2_predicted	Transcription factor Dp 2 (predicted)	AI177311	2.493
LOC680407	802217	1375399_a_at	LOC680407	Similar to MAP/microtubule affinity-regulating kinase 4	AI578273	2.521
Bpgm	807080	1388544_at	Bpgm	2,3-bisphosphoglycerate mutase	BI294941	2.579
Dci	808461	1370961_at	Dci	UI-R-CU0s-cbz-e-10-0-UI.s1 UI-R-CU0s Rattus norvegicus cDNA clone UI-R-CU0s-cbz-e-10-0-UI 3, mRNA sequence.	BI282349	2.597
RGD1309108_predicted	815170	1377453_at	RGD1309108_predicted	Similar to hypothetical protein FLJ23554 (predicted)	BF408816	2.598
Lgals5	810184	1369716_s_at	Lgals5	lectin, galactose binding, soluble 5	NM_012976	2.642
Hes5	1037856	1393007_at	Hes5	UI-R-E1-gg-d-07-0-UI.r1 UI-R-E1 Rattus norvegicus cDNA clone UI-R-E1-gg-d-07-0-UI 5, mRNA sequence.	BF554509	2.654
Hemgn	809915	1387756_s_at	Hemgn,Hgn,RP59,Edag1,Edag-1	hemogen	NM_133294	2.7
Ca2	813007	1386922_at	Ca2	Carbonic anhydrase 2	AI408948	2.801
Nfe2	802723	1375040_at	Nfe2	UI-R-BJ0-aee-e-07-0-UI.s1 UI-R-BJ0 Rattus norvegicus cDNA clone UI-R-BJ0-aee-e-07-0-UI 3, mRNA sequence.	AW252129	2.866
RGD1311874_predicted	806409	1372387_at	RGD1311874_predicted	Hypothetical LOC300751 (predicted)	BF416240	2.88
RGD1565470_predicted	803751	1374330_at	RGD1565470_predicted	Similar to Kell protein (predicted)	AI179459	2.884
LOC688972	817438	1375842_at	LOC688972	Similar to Glycophorin	AI177505	3.09
1382795_at	1042943	1382795_at	1382795_at	gb:AI228346 /DB_XREF=gi:3812233 /DB_XREF=EST225041 /CLONE=RBRCT55 /FEA=EST /CNT=3 /TID=Rn.24315.1 /TIER=ConsEnd /STK=1 /UG=Rn.24315 /UG_TITLE=ESTs	AI228346	3.184
LOC287167	801933	1375519_at	LOC287167	Globin, alpha	AI237401	3.191
Cd52	812209	1368338_at	Cd52,B7	CD52 antigen	NM_053983	3.299
Snca	812632	1367977_at	Snca,MGC105443	synuclein, alpha	NM_019169	3.388
RGD1311960_predicted	803956	1374160_at	RGD1311960_predicted	Similar to RIKEN cDNA 1110063G11 (predicted)	BE111296	3.461
Eraf_predicted	804981	1389160_at	Eraf_predicted	Erythroid associated factor (predicted)	AI230287	3.568
Hbq1_predicted	1039778	1390991_at	Hbq1_predicted	UI-R-BJ1-awg-c-05-0-UI.s1 UI-R-BJ1 Rattus norvegicus cDNA clone UI-R-BJ1-awg-c-05-0-UI 3, mRNA sequence.	BE113606	3.609
Rhced	809707	1370079_at	Rhced,Rh	Rhesus blood group CE and D	NM_022505	3.755
Selenbp1	813093	1367673_at	Selenbp1,Selenbp2	selenium binding protein 2	NM_080892	3.807
Alas2	812644	1367985_at	Alas2	aminolevulinic acid synthase 2	NM_013197	3.925
Bpgm	1042279	1383551_at	Bpgm	2,3-bisphosphoglycerate mutase	AW144812	3.928
Add2	811778	1368603_at	Add2,beta-ADD	adducin 2 (beta)	NM_012491	4.084
Tspan8	812535	1368052_at	Tspan8,CO-29,Tm4sf3	tetraspanin 8	NM_133526	4.187
Slc4a1	810355	1387656_at	Slc4a1	UI-R-BJ1-awg-f-05-0-UI.s1 UI-R-BJ1 Rattus norvegicus cDNA clone UI-R-BJ1-awg-f-05-0-UI 3, mRNA sequence.	BE113640	4.367
Alox15	809736	1387796_at	Alox15,12-LOX,Alox12	arachidonate 15-lipoxygenase	NM_031010	4.454
Aqp1	810341	1369625_at	Aqp1	Aquaporin 1	AA891661	4.76
Il6	810974	1369191_at	Il6,ILg6,Ifnb2	interleukin 6	NM_012589	5.489
1390216_a_at	816999	1390216_a_at	1390216_a_at	gb:AI177512 /DB_XREF=gi:3728150 /DB_XREF=EST221144 /CLONE=RPLCA92 /FEA=EST /CNT=6 /TID=Rn.11538.1 /TIER=ConsEnd /STK=5 /UG=Rn.11538 /UG_TITLE=ESTs	AI177512	5.577

## Sheet: day3_CsAonly(7 fields, 78 recor
Primary Sequence Name	Sequence ID	Sequence Code	Sequence Name(s)	Sequence Description	Accession #	Fold Change
Np4	809157	1370470_at	Np4,NP-4	defensin NP-4 precursor	U16684	-5.607
RatNP-3b	808701	1370791_at	RatNP-3b	defensin RatNP-3 precursor	U16683	-3.717
Adm	811917	1387219_at	Adm,Ap,RATAP,H39316	adrenomedullin	NM_012715	-2.474
B3galt3	804850	1398373_at	B3galt3	UDP-Gal:betaGlcNAc beta 1,3-galactosyltransferase, polypeptide 3	AA799400	-2.393
Klhdc3	1042050	1383941_at	Klhdc3	UI-R-CN0-bmj-h-07-0-UI.s1 UI-R-CN0 Rattus norvegicus cDNA clone UI-R-CN0-bmj-h-07-0-UI 3, mRNA sequence.	BF411395	-2.381
Pdia5	803014	1374828_at	Pdia5	UI-R-C1-kj-f-03-0-UI.s1 UI-R-C1 Rattus norvegicus cDNA clone UI-R-C1-kj-f-03-0-UI 3, mRNA sequence.	AI045590	-2.358
Gsta3	812960	1367774_at	Gsta3,Yc1,Gsta1,Gsta5,MGC112704	glutathione S-transferase A3	NM_031509	-2.347
S100a8	811909	1368494_at	S100a8,Mrp8	S100 calcium binding protein A8 (calgranulin A)	NM_053822	-2.229
LOC291411	808540	1370925_at	LOC291411	Similar to Potential phospholipid-transporting ATPase IIB	BG380816	-2.208
Il1r2	812066	1387180_at	Il1r2	interleukin 1 receptor, type II	NM_053953	-2.191
Hist1h4a_predicted	808016	1388276_at	Hist1h4a_predicted	UI-R-BJ1-awl-c-05-0-UI.s1 UI-R-BJ1 Rattus norvegicus cDNA clone UI-R-BJ1-awl-c-05-0-UI 3, mRNA sequence.	BE113430	-2.147
LOC310721	1042898	1382907_at	LOC310721	Similar to 4930431B09Rik protein	BI289723	-2.116
Sctr	810311	1387671_at	Sctr,MGC93381	secretin receptor	NM_031115	-2.102
Il1a	811766	1368592_at	Il1a,IL-1 alpha	interleukin 1 alpha	NM_017019	-2.05
LOC687121	1041719	1384231_at	LOC687121	UI-R-BS1-ayx-d-07-0-UI.s1 UI-R-BS1 Rattus norvegicus cDNA clone UI-R-BS1-ayx-d-07-0-UI 3, mRNA sequence.	BE108276	-1.996
Alcam	809743	1370043_at	Alcam	activated leukocyte cell adhesion molecule	NM_031753	-1.996
Cebpd	811450	1387343_at	Cebpd,CELF,C/EBPd	CCAAT/enhancer binding protein (C/EBP), delta	NM_013154	-1.979
Mmp14	812816	1367860_a_at	Mmp14,Mt1-mmp	matrix metallopeptidase 14 (membrane-inserted)	X83537	-1.963
S100a9	812282	1387125_at	S100a9,Mrp14	S100 calcium binding protein A9 (calgranulin B)	NM_053587	-1.839
1370967_at	808470	1370967_at	1370967_at	UI-R-CV1-bsq-c-01-0-UI.s1 UI-R-CV1 Rattus norvegicus cDNA clone UI-R-CV1-bsq-c-01-0-UI 3, mRNA sequence.	BG374683	-1.744
Asns	809353	1387925_at	Asns,MGC93148	asparagine synthetase	U07202	-1.71
LOC502834	814167	1398657_at	LOC502834	UI-R-C0-jq-e-03-0-UI.s2 UI-R-C0 Rattus norvegicus cDNA clone UI-R-C0-jq-e-03-0-UI 3, mRNA sequence.	AI045896	-1.668
Cd302	804098	1374061_at	Cd302	EST446645 Rat Gene Index, normalized rat, Rattus norvegicus cDNA Rattus norvegicus cDNA clone RGIDB23 3 sequence, mRNA sequence.	BF282054	-1.652
LOC503306	1040201	1386065_at	LOC503306	Similar to ankyrin repeat domain 43	AI169118	-1.637
1373641_at	804682	1373641_at	1373641_at	UI-R-DK0-cdx-d-03-0-UI.s2 UI-R-DK0 Rattus norvegicus cDNA clone UI-R-DK0-cdx-d-03-0-UI 3, mRNA sequence.	BI301187	-1.61
LOC498736	804505	1373718_at	LOC498736	UI-R-DZ0-cks-k-20-0-UI.s1 NCI_CGAP_DZ0 Rattus norvegicus cDNA clone IMAGE:7338862 3, mRNA sequence.	BM384071	-1.608
Abca1	1041561	1384381_at	Abca1	EST449114 Rat Gene Index, normalized rat, Rattus norvegicus cDNA Rattus norvegicus cDNA clone RGIER58 3 sequence, mRNA sequence.	BF284523	-1.6
Tmem49	808719	1370807_at	Tmem49,Vmp1	transmembrane protein 49	AF411216	-1.592
Ube2j1_predicted	804900	1373495_at	Ube2j1_predicted	Ubiquitin-conjugating enzyme E2, J1 (predicted)	AW915822	-1.588
Solt_predicted	1043332	1382419_at	Solt_predicted	SoxLZ/Sox6 leucine zipper binding protein in testis (predicted)	BI276776	-1.583
Defb15	1045124	1380465_at	Defb15	UI-R-C0-gr-h-12-0-UI.s1 UI-R-C0 Rattus norvegicus cDNA clone UI-R-C0-gr-h-12-0-UI 3, mRNA sequence.	AA965023	-1.577
Il1b	812245	1398256_at	Il1b	interleukin 1 beta	NM_031512	-1.569
RGD1565004_predicted	1040254	1385865_at	RGD1565004_predicted	Similar to RIKEN cDNA 2510040D07 (predicted)	BM390351	-1.563
Tspan6	806571	1372286_at	Tspan6	UI-R-DK0-cfc-d-08-0-UI.s1 UI-R-DK0 Rattus norvegicus cDNA clone UI-R-DK0-cfc-d-08-0-UI 3, mRNA sequence.	BI295929	-1.562
Ramp2	813049	1367701_at	Ramp2	receptor (calcitonin) activity modifying protein 2	NM_031646	-1.562
LOC310926	805566	1388985_at	LOC310926,Aa1011,Aa1262,Ac1147,Ab2-057	gb:AI012869 /DB_XREF=gi:3226701 /DB_XREF=EST207320 /CLONE=RPLBC63 /FEA=EST /CNT=22 /TID=Rn.25004.1 /TIER=Stack /STK=9 /UG=Rn.25004 /UG_TITLE=ESTs	AI012869	-1.561
Ccne2_predicted	803644	1374359_at	Ccne2_predicted	Cyclin E2 (predicted)	BM383329	-1.56
Slc1a3	811830	1368565_at	Slc1a3,EAAT1,GLAST,GluT-1	solute carrier family 1 (glial high affinity glutamate transporter), member 3	NM_019225	-1.55
Fos	802726	1375043_at	Fos	FBJ murine osteosarcoma viral oncogene homolog	BF415939	-1.542
1376513_a_at	816494	1376513_a_at	1376513_a_at	UI-R-BJ1-ate-a-08-0-UI.s1 UI-R-BJ1 Rattus norvegicus cDNA clone UI-R-BJ1-ate-a-08-0-UI 3, mRNA sequence.	BE098803	-1.54
1382624_at	1043082	1382624_at	1382624_at	UI-R-A0-bb-g-02-0-UI.s1 UI-R-A0 Rattus norvegicus cDNA clone UI-R-A0-bb-g-02-0-UI 3 similar to gb|M29302|RATSMP2B Rat senescence marker protein 2B gene, exons 1 and 2, mRNA sequence.	AA858768	-1.534
Bub1_predicted	1040891	1385086_at	Bub1_predicted	Budding uninhibited by benzimidazoles 1 homolog (S. cerevisiae) (predicted)	BF388785	-1.533
Laptm4b	806506	1388728_at	Laptm4b	UI-R-CW0s-ccc-h-12-0-UI.s1 UI-R-CW0s Rattus norvegicus cDNA clone UI-R-CW0s-ccc-h-12-0-UI 3, mRNA sequence.	BI282923	-1.528
1393864_at	1037037	1393864_at	1393864_at	UI-R-CA1-bcp-e-10-0-UI.s1 UI-R-CA1 Rattus norvegicus cDNA clone UI-R-CA1-bcp-e-10-0-UI 3, mRNA sequence.	BF390797	-1.528
Maf	812106	1387165_at	Maf,Maf2,cMaf	v-maf musculoaponeurotic fibrosarcoma oncogene homolog (avian)	NM_019318	-1.524
Arl11	814954	1378140_at	Arl11	UI-R-DK0-cez-a-04-0-UI.s1 UI-R-DK0 Rattus norvegicus cDNA clone UI-R-DK0-cez-a-04-0-UI 3, mRNA sequence.	BI296317	-1.522
Armet_predicted	806520	1372352_at	Armet_predicted	Arginine-rich, mutated in early stage tumors (predicted)	AI170666	-1.521
Snx10	1042307	1383585_s_at	Snx10,MGC109202	UI-R-C0-jm-a-12-0-UI.s1 UI-R-C0 Rattus norvegicus cDNA clone UI-R-C0-jm-a-12-0-UI 3, mRNA sequence.	AI043753	-1.519
Exo1_predicted	1040437	1385733_at	Exo1_predicted	Exonuclease 1 (predicted)	BE116198	-1.517
Tmem55a	1040055	1386632_at	Tmem55a	UI-R-A0-bn-h-09-0-UI.r1 UI-R-A0 Rattus norvegicus cDNA clone UI-R-A0-bn-h-09-0-UI 5, mRNA sequence.	BF547901	-1.516
Ccnb1	809340	1370345_at	Ccnb1	cyclin B1	L11995	-1.514
Fkbp2_predicted	1045156	1380500_s_at	Fkbp2_predicted	FK506 binding protein 2 (predicted)	BF561706	-1.513
RGD735106	1040905	1385101_a_at	RGD735106	Similar to RIKEN cDNA 0610011N22 gene	AI712625	-1.505
LOC300191	803989	1374087_at	LOC300191,MGC125237	gb:AI411088 /DB_XREF=gi:4254592 /DB_XREF=EST239382 /CLONE=RKIET23 /FEA=EST /CNT=9 /TID=Rn.6748.1 /TIER=Stack /STK=7 /UG=Rn.6748 /UG_TITLE=ESTs	AI411088	-1.501
Ninj1	809345	1370348_at	Ninj1	ninjurin 1	U72660	-1.501
1393227_at	1037620	1393227_at	1393227_at	UI-R-C1-kg-h-02-0-UI.s1 UI-R-C1 Rattus norvegicus cDNA clone UI-R-C1-kg-h-02-0-UI 3, mRNA sequence.	AI045138	1.502
1384468_at	1041488	1384468_at	1384468_at	UI-R-DA0-bzf-f-08-0-UI.s1 UI-R-DA0 Rattus norvegicus cDNA clone UI-R-DA0-bzf-f-08-0-UI 3, mRNA sequence.	BI283314	1.528
Gzmk	811274	1387390_at	Gzmk	granzyme K	NM_017119	1.538
RGD1309051	814947	1390937_at	RGD1309051	Similar to chromosome 14 open reading frame 50	AW523875	1.54
Ppp3ca	1035704	1395436_at	Ppp3ca,Calna1	UI-R-CA1-bka-e-09-0-UI.s1 UI-R-CA1 Rattus norvegicus cDNA clone UI-R-CA1-bka-e-09-0-UI 3, mRNA sequence.	BF415556	1.547
Sox4_predicted	802557	1375123_at	Sox4_predicted	SRY-box containing gene 4 (predicted)	BE115519	1.547
1398743_at	1032774	1398743_at	1398743_at	UI-R-C2p-ol-g-12-0-UI.s1 UI-R-C2p Rattus norvegicus cDNA clone UI-R-C2p-ol-g-12-0-UI 3, mRNA sequence.	AI137489	1.556
Kdr	812677	1367948_a_at	Kdr,Vegfr-2,MGC93590	kinase insert domain protein receptor	U93307	1.565
Nkg7	812028	1368455_at	Nkg7	natural killer cell group 7 sequence	NM_133540	1.577
LOC315756	1035546	1395716_at	LOC315756	EST350690 Rat gene index, normalized rat, norvegicus, Bento Soares Rattus norvegicus cDNA clone RGIFU03 5 end, mRNA sequence.	AW919386	1.638
Zfhx1b	802129	1375449_at	Zfhx1b	UI-R-CV2-cgv-e-05-0-UI.s1 UI-R-CV2 Rattus norvegicus cDNA clone UI-R-CV2-cgv-e-05-0-UI 3, mRNA sequence.	BI296717	1.67
Klrb1a	809110	1370499_at	Klrb1a,Nkrp1a,NKR-P1A	killer cell lectin-like receptor subfamily B, member 1A	M62891	1.671
Swap70_predicted	1037576	1393336_at	Swap70_predicted	SWAP complex protein (predicted)	BI274780	1.68
Tdg	812226	1368268_at	Tdg	thymine-DNA glycosylase	NM_053729	1.694
LOC362792	804431	1373785_at	LOC362792	Similar to phospholipase D family, member 4	AA848738	1.737
Cr2_predicted	1040407	1385700_at	Cr2_predicted	Complement receptor 2 (predicted)	BF545268	1.783
Col3a1	808457	1370959_at	Col3a1	UI-R-CW0-bwm-h-05-0-UI.s1 UI-R-CW0 Rattus norvegicus cDNA clone UI-R-CW0-bwm-h-05-0-UI 3, mRNA sequence.	BI275716	1.784
Ppp3ca	1046425	1379175_at	Ppp3ca,Calna1	UI-R-CA1-bca-g-05-0-UI.s1 UI-R-CA1 Rattus norvegicus cDNA clone UI-R-CA1-bca-g-05-0-UI 3, mRNA sequence.	BF388224	1.813
Ncr1	810782	1369300_at	Ncr1,Ly94,Nkp46,KILR-1,Nk-p46	natural cytotoxicity triggering receptor 1	NM_057199	1.821
Igha_mapped	803636	1374334_at	Igha_mapped	Immunoglobulin heavy chain (alpha polypeptide) (mapped)	AI412189	2.155
Zfhx1b	1036128	1395130_at	Zfhx1b	Zinc finger homeobox 1b	AA924745	2.453
Col1a2	809556	1370155_at	Col1a2	UI-R-DZ0-ckn-e-06-0-UI.s1 NCI_CGAP_DZ0 Rattus norvegicus cDNA clone IMAGE:7337936 3, mRNA sequence.	BM388837	2.623
Expi	810061	1387715_at	Expi,WDNM1	extracellular peptidase inhibitor	NM_133537	3.695

## Sheet: day3_overlap (7 fields, 170 rec
Accession #	Primary Sequence Name	Sequence ID	Sequence Code	Sequence Name(s)	Sequence Description	Fold Change
AI237604	RGD1560283_predicted	1045444	1380183_at	RGD1560283_predicted	Similar to trypsinogen 8 (predicted)	-13.999
BM390378	RGD1562732_predicted	807099	1371942_at	RGD1562732_predicted	Similar to Glutathione S-transferase, theta 3 (predicted)	-8.591
AI169984	Ccl9	1038556	1392172_at	Ccl9	Chemokine (C-C motif) ligand 9	-7.465
BF544149	LOC361915	813889	1394330_at	LOC361915,LRRGT00014,similar to LRRG00135	UI-R-E0-de-g-08-0-UI.r1 UI-R-E0 Rattus norvegicus cDNA clone UI-R-E0-de-g-08-0-UI 5, mRNA sequence.	-6.963
X15679	LOC286960	808267	1371092_at	LOC286960	preprotrypsinogen IV	-4.595
AW526343	1385098_at	1040902	1385098_at	1385098_at	UI-R-BO1-ajb-a-11-0-UI.s1 UI-R-BO1 Rattus norvegicus cDNA clone UI-R-BO1-ajb-a-11-0-UI 3, mRNA sequence.	-4.505
BE111448	1392413_at	1038352	1392413_at	1392413_at	UI-R-BJ1-avb-a-01-0-UI.s1 UI-R-BJ1 Rattus norvegicus cDNA clone UI-R-BJ1-avb-a-01-0-UI 3, mRNA sequence.	-4.498
AA997640	Pycr1_predicted	1042467	1383434_at	Pycr1_predicted	Pyrroline-5-carboxylate reductase 1 (predicted)	-4.483
AW529333	LOC682340	1039466	1391280_at	LOC682340,LOC689500	UI-R-BT1-akm-g-05-0-UI.s1 UI-R-BT1 Rattus norvegicus cDNA clone UI-R-BT1-akm-g-05-0-UI 3, mRNA sequence.	-4.106
BM387419	Matn2_predicted	804379	1389306_at	Matn2_predicted	UI-R-CN1-cjj-a-02-0-UI.s1 UI-R-CN1 Rattus norvegicus cDNA clone UI-R-CN1-cjj-a-02-0-UI 3, mRNA sequence.	-3.984
AI500919	RGD1308106_predicted	1033001	1398137_at	RGD1308106_predicted	UI-R-C2p-rn-d-09-0-UI.s1 UI-R-C2p Rattus norvegicus cDNA clone UI-R-C2p-rn-d-09-0-UI 3, mRNA sequence.	-3.915
AI178581	LOC312273	1038281	1392496_at	LOC312273	Trypsin V-A	-3.701
M30596	Me1	808588	1370870_at	Me1,MOD1	malic enzyme 1	-3.69
NM_012729	Prss2	809599	1370126_at	Prss2,Ptryss2	protease, serine, 2	-3.62
AI176041	Pir	1047775	1377662_at	Pir	gb:AI176041 /DB_XREF=gi:3726679 /DB_XREF=EST219617 /CLONE=ROVBJ74 /FEA=EST /CNT=10 /TID=Rn.17689.1 /TIER=ConsEnd /STK=3 /UG=Rn.17689 /UG_TITLE=ESTs, Highly similar to PIR_MOUSE Pirin (M.musculus)	-3.554
AA998001	1383517_at	1042394	1383517_at	1383517_at	UI-R-C0-hu-h-03-0-UI.s1 UI-R-C0 Rattus norvegicus cDNA clone UI-R-C0-hu-h-03-0-UI 3, mRNA sequence.	-3.333
BI278813	Ckap4_predicted	801846	1375654_at	Ckap4_predicted	Cytoskeleton-associated protein 4 (predicted)	-3.28
AI233740	Akr1b8	808504	1370902_at	Akr1b8	Aldo-keto reductase family 1, member B8	-3.251
AW527151	LOC689663	803305	1374635_at	LOC689663	Hypothetical protein LOC689663	-3.177
NM_021744	Cd14	811903	1368490_at	Cd14	CD14 antigen	-3.17
AI233246	Igfbp7	807879	1371357_at	Igfbp7	Insulin-like growth factor binding protein 7	-3.044
AW532628	Cdca2	1043813	1381833_at	Cdca2	UI-R-BS0-amp-f-11-0-UI.s1 UI-R-BS0 Rattus norvegicus cDNA clone UI-R-BS0-amp-f-11-0-UI 3, mRNA sequence.	-3.014
NM_013026	Sdc1	812887	1367849_at	Sdc1,HSPG,Synd1,SYNDECA,Syndecan	syndecan 1	-2.925
BM384259	Ckap4_predicted	801827	1375643_at	Ckap4_predicted	Cytoskeleton-associated protein 4 (predicted)	-2.895
BF282318	LOC687992	1038129	1392647_at	LOC687992	Similar to Serum amyloid A-3 protein precursor	-2.846
NM_031640	Pgcp	812123	1368399_a_at	Pgcp,LAL,lal-1	plasma glutamate carboxypeptidase	-2.825
BE112948	RGD1566282_predicted	817283	1375934_at	RGD1566282_predicted	Similar to RIKEN cDNA D330045A20 (predicted)	-2.812
BI289085	Vnn1	804594	1389253_at	Vnn1	Vanin 1	-2.783
AI059490	Orc1l	1040540	1385522_at	Orc1l	UI-R-C1-lg-f-07-0-UI.s1 UI-R-C1 Rattus norvegicus cDNA clone UI-R-C1-lg-f-07-0-UI 3, mRNA sequence.	-2.73
BM391302	Kdelr3_predicted	805785	1372870_at	Kdelr3_predicted	KDEL (Lys-Asp-Glu-Leu) endoplasmic reticulum protein retention receptor 3 (predicted)	-2.725
BE118653	1392274_at	1038509	1392274_at	1392274_at	UI-R-BS1-azr-c-01-0-UI.s1 UI-R-BS1 Rattus norvegicus cDNA clone UI-R-BS1-azr-c-01-0-UI 3, mRNA sequence.	-2.689
NM_012635	Prss1	811191	1369030_at	Prss1,Try1,PTRYI,RATPTRYI	pancreatic trypsin 1	-2.68
BI289093	Fndc3b_predicted	805226	1373206_at	Fndc3b_predicted	Fibronectin type III domain containing 3B (predicted)	-2.593
BE108371	1393739_at	814230	1393739_at	1393739_at	UI-R-BS1-ayv-e-04-0-UI.s1 UI-R-BS1 Rattus norvegicus cDNA clone UI-R-BS1-ayv-e-04-0-UI 3, mRNA sequence.	-2.535
BM390196	Txndc5_predicted	807928	1371391_at	Txndc5_predicted	UI-R-CN1-cjq-a-23-0-UI.s1 UI-R-CN1 Rattus norvegicus cDNA clone UI-R-CN1-cjq-a-23-0-UI 3, mRNA sequence.	-2.531
NM_019386	Tgm2	809886	1369943_at	Tgm2,TgaseII	transglutaminase 2, C polypeptide	-2.514
BI282616	Eva1_predicted	817391	1375908_at	Eva1_predicted	Epithelial V-like antigen 1 (predicted)	-2.508
BI292558	Upp1	805954	1372691_at	Upp1	UI-R-DO0-ciw-e-02-0-UI.s1 UI-R-DO0 Rattus norvegicus cDNA clone UI-R-DO0-ciw-e-02-0-UI 3, mRNA sequence.	-2.501
BI284420	Stra6	815947	1390525_a_at	Stra6	UI-R-CX0s-cco-h-08-0-UI.s1 UI-R-CX0s Rattus norvegicus cDNA clone UI-R-CX0s-cco-h-08-0-UI 3, mRNA sequence.	-2.496
AI555044	RGD1359713	1045290	1380334_at	RGD1359713	Hypothetical RNA binding protein RGD1359713	-2.471
AA946371	Trp53inp1	1038957	1391826_at	Trp53inp1	gb:AA946371 /DB_XREF=gi:3106287 /DB_XREF=EST201870 /CLONE=RLUBH32 /FEA=EST /CNT=3 /TID=Rn.48267.1 /TIER=ConsEnd /STK=2 /UG=Rn.48267 /UG_TITLE=ESTs	-2.47
AA956784	Nr2f2	803502	1389554_at	Nr2f2,Tfcoup2	UI-R-E1-fr-g-08-0-UI.s1 UI-R-E1 Rattus norvegicus cDNA clone UI-R-E1-fr-g-08-0-UI 3 similar to gi|482927|emb|X76653|MMRARP1 M.musculus mRNA for ARP-1, mRNA sequence.	-2.465
AI069938	RGD1310251	1040360	1385813_at	RGD1310251	Similar to RIKEN cDNA 2010001M09	-2.463
BG374178	Kitl	805986	1388856_at	Kitl	UI-R-CV1-bsm-c-12-0-UI.s1 UI-R-CV1 Rattus norvegicus cDNA clone UI-R-CV1-bsm-c-12-0-UI 3, mRNA sequence.	-2.455
BG376458	1375484_at	802022	1375484_at	1375484_at	UI-R-CU0-but-g-04-0-UI.s1 UI-R-CU0 Rattus norvegicus cDNA clone UI-R-CU0-but-g-04-0-UI 3, mRNA sequence.	-2.429
AI603408	Sdpr	1043364	1382452_at	Sdpr	UI-R-AC1-xu-a-06-0-UI.s1 UI-R-AC1 Rattus norvegicus cDNA clone UI-R-AC1-xu-a-06-0-UI 3, mRNA sequence.	-2.425
BE110108	Dusp1	812400	1368147_at	Dusp1	Dual specificity phosphatase 1	-2.376
BE103520	1382599_at	1043205	1382599_at	1382599_at	UI-R-BX0-ard-b-01-0-UI.s1 UI-R-BX0 Rattus norvegicus cDNA clone UI-R-BX0-ard-b-01-0-UI 3, mRNA sequence.	-2.36
BE104424	1391481_at	1039219	1391481_at	1391481_at	UI-R-BX0-asa-f-10-0-UI.s1 UI-R-BX0 Rattus norvegicus cDNA clone UI-R-BX0-asa-f-10-0-UI 3, mRNA sequence.	-2.357
BI285321	Papss2_predicted	817132	1376047_at	Papss2_predicted	3-phosphoadenosine 5-phosphosulfate synthase 2 (predicted)	-2.328
BE106888	Creld2	815736	1377016_at	Creld2	UI-R-BT1-asu-d-03-0-UI.s1 UI-R-BT1 Rattus norvegicus cDNA clone UI-R-BT1-asu-d-03-0-UI 3, mRNA sequence.	-2.318
AI059118	RGD1304884_predicted	1043037	1382737_at	RGD1304884_predicted	Similar to RIKEN cDNA 6430548M08 (predicted)	-2.257
BG057543	Tra1_predicted	807834	1388331_at	Tra1_predicted	Tumor rejection antigen gp96 (predicted)	-2.245
BF413231	1392192_at	1038576	1392192_at	1392192_at	UI-R-BT1-bny-d-04-0-UI.s1 UI-R-BT1 Rattus norvegicus cDNA clone UI-R-BT1-bny-d-04-0-UI 3, mRNA sequence.	-2.232
NM_053849	Pdia4	809784	1370007_at	Pdia4,Erp70,Erp72	protein disulfide isomerase associated 4	-2.224
BF551446	Cd5l	1039991	1386843_at	Cd5l	CD5 antigen-like	-2.223
BM385222	Igj	1041699	1384208_at	Igj	Immunoglobulin joining chain	-2.215
AA963751	Tnfrsf17_predicted	1041610	1384441_at	Tnfrsf17_predicted	Tumor necrosis factor receptor superfamily, member 17 (predicted)	-2.204
H31931	Tmem97	1035186	1396086_at	Tmem97	Transmembrane protein 97	-2.159
BM383427	Il6st	808454	1370957_at	Il6st	UI-R-DM1-ckb-h-16-0-UI.s1 UI-R-DM1 Rattus norvegicus cDNA clone UI-R-DM1-ckb-h-16-0-UI 3, mRNA sequence.	-2.128
NM_017253	Bcat1	810463	1369520_a_at	Bcat1,Bcatc,MGC105472	branched chain aminotransferase 1, cytosolic	-2.107
BF408588	RGD1305846_predicted	815656	1377175_at	RGD1305846_predicted	UI-R-BJ2-brf-e-07-0-UI.s1 UI-R-BJ2 Rattus norvegicus cDNA clone UI-R-BJ2-brf-e-07-0-UI 3, mRNA sequence.	-2.073
AW253616	1372449_at	806347	1372449_at	1372449_at	UI-R-BJ0-aer-b-05-0-UI.s1 UI-R-BJ0 Rattus norvegicus cDNA clone UI-R-BJ0-aer-b-05-0-UI 3, mRNA sequence.	-2.067
AI072068	1385505_at	1040525	1385505_at	1385505_at	UI-R-C2-nf-b-08-0-UI.s1 UI-R-C2 Rattus norvegicus cDNA clone UI-R-C2-nf-b-08-0-UI 3, mRNA sequence.	-2.055
BG379188	Siglec5_predicted	1040635	1385465_at	Siglec5_predicted	Sialic acid binding Ig-like lectin 5 (predicted)	-2.04
AJ391299	IgG-2a	808023	1371262_at	IgG-2a,Igha_mapped	gb:AJ391299 /DB_XREF=gi:6900877 /FEA=DNA /CNT=3 /TID=Rn.44840.1 /TIER=ConsEnd /STK=0 /UG=Rn.44840 /UG_TITLE=Rattus norvegicus partial IGHV gene for immunoglobulin heavy chain, clone M31-1 /DEF=Rattus norvegicus partial IGHV gene for immunoglobulin heavy chain, clone F32JH22	-2.038
AW915795	Pqlc3	1039931	1390839_at	Pqlc3	EST347099 Rat gene index, normalized rat, norvegicus, Bento Soares Rattus norvegicus cDNA clone RGIDA85 5 end, mRNA sequence.	-2.029
AW917486	Papss2_predicted	1035551	1395721_at	Papss2_predicted	3-phosphoadenosine 5-phosphosulfate synthase 2 (predicted)	-2.026
AA957260	Rrm2	1037024	1393848_at	Rrm2	UI-R-E1-fp-h-04-0-UI.s1 UI-R-E1 Rattus norvegicus cDNA clone UI-R-E1-fp-h-04-0-UI 3, mRNA sequence.	-2.022
AI502114	Abca1	1036656	1394490_at	Abca1	UI-R-C2p-rx-d-02-0-UI.s2 UI-R-C2p Rattus norvegicus cDNA clone UI-R-C2p-rx-d-02-0-UI 3, mRNA sequence.	-2.016
AA926239	1392893_a_at	1037903	1392893_a_at	1392893_a_at	UI-R-A1-eq-d-05-0-UI.s1 UI-R-A1 Rattus norvegicus cDNA clone UI-R-A1-eq-d-05-0-UI 3 similar to gi|2262703|gb|AA521958|AA521958 vi25c07.r1 Barstead mouse irradiated colon MPLRB7 Mus musculus cDNA clone 904812 5, mRNA sequence.	-2.009
BI276210	Fkbp11	806058	1372653_at	Fkbp11	UI-R-CX0-bxf-d-05-0-UI.s1 UI-R-CX0 Rattus norvegicus cDNA clone UI-R-CX0-bxf-d-05-0-UI 3, mRNA sequence.	-1.971
NM_031970	Hspb1	813237	1367577_at	Hspb1,Hsp25,Hsp27	heat shock 27kDa protein 1	-1.963
AA817898	Igj	1042670	1383163_at	Igj	Immunoglobulin joining chain	-1.963
BI285131	Eaf2	1047285	1378247_at	Eaf2	ELL associated factor 2	-1.958
BE110723	Mphosph1_predicted	1044834	1380775_at	Mphosph1_predicted	M-phase phosphoprotein 1 (predicted)	-1.949
BF291168	RGD1559427_predicted	1038150	1392670_at	RGD1559427_predicted	Similar to BH3-only member B protein (predicted)	-1.932
NM_013128	Cpe	813005	1386921_at	Cpe,Cph,CARBE,MGC93638	carboxypeptidase E	-1.927
AA957452	1385429_at	1040609	1385429_at	1385429_at	UI-R-E1-fw-a-03-0-UI.s1 UI-R-E1 Rattus norvegicus cDNA clone UI-R-E1-fw-a-03-0-UI 3, mRNA sequence.	-1.925
NM_134334	Ctsd	813150	1367651_at	Ctsd	cathepsin D	-1.922
BI291626	Ell2	803068	1389680_at	Ell2	UI-R-DN0-ciu-h-21-0-UI.s1 UI-R-DN0 Rattus norvegicus cDNA clone UI-R-DN0-ciu-h-21-0-UI 3, mRNA sequence.	-1.92
NM_016994	C3	812666	1368000_at	C3	complement component 3	-1.898
BE108178	LOC294446	801938	1375523_at	LOC294446,LOC681252	UI-R-BS1-ayw-g-07-0-UI.s1 UI-R-BS1 Rattus norvegicus cDNA clone UI-R-BS1-ayw-g-07-0-UI 3, mRNA sequence.	-1.885
U02553	Dusp1	812399	1368146_at	Dusp1,Mkp1,CL100,MKP-1,3CH134,Ptpn16	dual specificity phosphatase 1	-1.879
AW142796	RGD1566282_predicted	1042282	1383554_at	RGD1566282_predicted	Similar to RIKEN cDNA D330045A20 (predicted)	-1.878
BF417262	Xbp1	808104	1371249_at	Xbp1	UI-R-CN0-blc-h-11-0-UI.s1 UI-R-CN0 Rattus norvegicus cDNA clone UI-R-CN0-blc-h-11-0-UI 3, mRNA sequence.	-1.862
BI285449	Cav1	806899	1372111_at	Cav1	Caveolin, caveolae protein 1	-1.855
BF414018	Tmem97	806811	1372156_at	Tmem97	Transmembrane protein 97	-1.855
AI411279	Aldh7a1	807605	1371567_at	Aldh7a1	gb:AI411279 /DB_XREF=gi:4254783 /DB_XREF=EST239573 /CLONE=RKIEO55 /FEA=EST /CNT=21 /TID=Rn.7330.1 /TIER=Stack /STK=20 /UG=Rn.7330 /UG_TITLE=ESTs, Highly similar to B54676 antiquitin - rat (R.norvegicus)	-1.835
AI013568	RGD1311123	1039927	1390835_at	RGD1311123	Similar to 1300013J15Rik protein	-1.834
BI282694	RGD1565037_predicted	806584	1388705_at	RGD1565037_predicted	Similar to selenoprotein SelM (predicted)	-1.826
U13253	Fabp5	809431	1370281_at	Fabp5,DA11,C-FABP,E-FABP	fatty acid binding protein 5, epidermal	-1.804
NM_031832	Lgals3	813148	1386879_at	Lgals3,gal-3,MGC105387	lectin, galactose binding, soluble 3	-1.803
AI179828	Klhl13	804889	1373484_at	Klhl13	gb:AI179828 /DB_XREF=gi:3730466 /DB_XREF=EST223558 /CLONE=RSPCM48 /FEA=EST /CNT=11 /TID=Rn.24229.1 /TIER=Stack /STK=8 /UG=Rn.24229 /UG_TITLE=ESTs	-1.8
AA819288	Rarres1	1043494	1382274_at	Rarres1	Retinoic acid receptor responder (tazarotene induced) 1	-1.798
AI233288	Wipi1_predicted	805165	1373270_at	Wipi1_predicted	WD repeat domain, phosphoinositide interacting 1 (predicted)	-1.791
AI598434	Epas1	807487	1398333_at	Epas1,HLF,Hif2a	gb:AI598434 /DB_XREF=gi:4607482 /DB_XREF=EST250137 /CLONE=REMDP76 /FEA=EST /CNT=23 /TID=Rn.11509.1 /TIER=Stack /STK=17 /UG=Rn.11509 /UG_TITLE=ESTs	-1.791
AF286167	Abcb1a	809149	1370464_at	Abcb1a,Mdr1a	ATP-binding cassette, sub-family B (MDR/TAP), member 1A	-1.785
NM_053365	Fabp4	812231	1368271_a_at	Fabp4,aP2,Albp	fatty acid binding protein 4, adipocyte	-1.785
BF555488	Cd163_predicted	1037077	1393917_at	Cd163_predicted	CD163 antigen (predicted)	-1.782
BF287282	Pld3	806979	1371961_at	Pld3	Phospholipase D family, member 3	-1.781
AI102790	Bcat1	808586	1370869_at	Bcat1	Branched chain aminotransferase 1, cytosolic	-1.774
AA944304	Tpd52_predicted	1043740	1381906_at	Tpd52_predicted	Tumor protein D52 (predicted)	-1.76
NM_053886	Lman1	811399	1368848_at	Lman1,p58	lectin, mannose-binding, 1	-1.751
BE099979	Creg_predicted	802107	1375428_at	Creg_predicted	Cellular repressor of E1A-stimulated genes (predicted)	-1.742
AB022714	Sec11l3	808631	1370817_at	Sec11l3,Spc21	Sec11-like 3 (S. cerevisiae)	-1.734
AI237698	LOC498638	1043207	1382601_at	LOC498638	gb:AI237698 /DB_XREF=gi:3831204 /DB_XREF=EST234260 /CLONE=RPLDC73 /FEA=EST /CNT=3 /TID=Rn.25444.1 /TIER=ConsEnd /STK=1 /UG=Rn.25444 /UG_TITLE=ESTs	-1.725
NM_017125	Cd63	813059	1367709_at	Cd63,MGC72893	CD63 antigen	-1.687
AI029143	Cd5l	1040497	1385635_at	Cd5l	CD5 antigen-like	-1.678
AI232694	Sec24d_predicted	804634	1373610_at	Sec24d_predicted	SEC24 related gene family, member D (S. cerevisiae) (predicted)	-1.668
BI289407	LOC304860	1042869	1382874_at	LOC304860	Similar to N-acetylneuraminate pyruvate lyase	-1.651
BI286141	B4galt1_predicted	808362	1371073_at	B4galt1_predicted	UDP-Gal:betaGlcNAc beta 1,4- galactosyltransferase, polypeptide 1	-1.637
BF391148	Ssr1	1039866	1390767_at	Ssr1	UI-R-CA1-bcd-g-10-0-UI.s1 UI-R-CA1 Rattus norvegicus cDNA clone UI-R-CA1-bcd-g-10-0-UI 3, mRNA sequence.	-1.625
NM_024125	Cebpb	812435	1387087_at	Cebpb,LAP,TCF5,Il6dbp,NF-IL6	CCAAT/enhancer binding protein (C/EBP), beta	-1.624
NM_053843	Fcgr3	812890	1398246_s_at	Fcgr3,Fcgr2a,Fcgr3a	Fc receptor, IgG, low affinity III	-1.624
NM_053843	Fcgr3	812890	1398246_s_at	Fcgr3,Fcgr2a,Fcgr3a	Fc receptor, IgG, low affinity III	-1.624
BI284849	Vat1	807842	1371432_at	Vat1	Vesicle amine transport protein 1 homolog (T californica)	-1.613
BM383579	Vmp1	1042838	1383005_at	Vmp1,Tmem49	UI-R-DM1-cka-j-21-0-UI.s1 UI-R-DM1 Rattus norvegicus cDNA clone UI-R-DM1-cka-j-21-0-UI 3, mRNA sequence.	-1.603
AI029631	LOC498113	808019	1388277_at	LOC498113	UI-R-C0-iy-h-08-0-UI.s1 UI-R-C0 Rattus norvegicus cDNA clone UI-R-C0-iy-h-08-0-UI 3, mRNA sequence.	-1.601
AI112985	Sdc3	806702	1372180_at	Sdc3	UI-R-C0-gv-f-08-0-UI.s1 UI-R-C0 Rattus norvegicus cDNA clone UI-R-C0-gv-f-08-0-UI 3, mRNA sequence.	-1.578
BF559673	Tnfrsf17_predicted	1040416	1385710_at	Tnfrsf17_predicted	Tumor necrosis factor receptor superfamily, member 17 (predicted)	-1.573
AI578135	Ect2_predicted	1042162	1383747_at	Ect2_predicted	Ect2 oncogene (predicted)	-1.572
BM392264	1376728_at	816205	1376728_at	1376728_at	UI-R-DO1-ckp-l-17-0-UI.s1 UI-R-DO1 Rattus norvegicus cDNA clone UI-R-DO1-ckp-l-17-0-UI 3, mRNA sequence.	-1.566
NM_053843	Fcgr3	812889	1367850_at	Fcgr3,Fcgr2a,Fcgr3a	Fc receptor, IgG, low affinity III	-1.566
NM_053843	Fcgr3	812889	1367850_at	Fcgr3,Fcgr2a,Fcgr3a	Fc receptor, IgG, low affinity III	-1.566
BF418342	RGD1563633_predicted	1035954	1395248_at	RGD1563633_predicted	Similar to mKIAA0212 protein (predicted)	-1.558
AI102560	Rapgef5	804571	1373666_at	Rapgef5	gb:AI102560 /DB_XREF=gi:3707304 /DB_XREF=EST211849 /CLONE=REMBP25 /FEA=EST /CNT=9 /TID=Rn.22381.1 /TIER=Stack /STK=8 /UG=Rn.22381 /UG_TITLE=ESTs	-1.558
NM_134349	Mgst1	813182	1367612_at	Mgst1,MGC72699	microsomal glutathione S-transferase 1	-1.555
BM386789	Rgs1	814729	1398540_at	Rgs1	UI-R-CN1-cjh-a-24-0-UI.s1 UI-R-CN1 Rattus norvegicus cDNA clone UI-R-CN1-cjh-a-24-0-UI 3, mRNA sequence.	-1.553
NM_022232	Dnajc3	809698	1370073_at	Dnajc3	DnaJ (Hsp40) homolog, subfamily C, member 3	-1.553
AA998516	Ccna2	1046054	1379582_a_at	Ccna2	Cyclin A2	-1.544
BG377979	LOC690528	1037538	1393297_at	LOC690528	Similar to POU domain class 2, associating factor 1 (B-cell-specific coactivator OBF-1) (OCT binding factor 1) (BOB-1) (BOB1) (OCA-B)	-1.531
NM_057194	Plscr1	811188	1369029_at	Plscr1,MGC93252	phospholipid scramblase 1	-1.531
AI029194	1392946_at	1037945	1392946_at	1392946_at	UI-R-C0-ip-b-03-0-UI.s1 UI-R-C0 Rattus norvegicus cDNA clone UI-R-C0-ip-b-03-0-UI 3, mRNA sequence.	-1.529
AI408827	LOC300191	804638	1373613_at	LOC300191	Similar to RIKEN cDNA 4930570C03	-1.525
AA891475	RGD1566006_predicted	815960	1376871_at	RGD1566006_predicted	Similar to paired immunoglobin-like type 2 receptor beta (predicted)	-1.522
AW531880	Bcl11a	1042843	1383010_at	Bcl11a	UI-R-BS0-amj-d-03-0-UI.s1 UI-R-BS0 Rattus norvegicus cDNA clone UI-R-BS0-amj-d-03-0-UI 3, mRNA sequence.	1.545
BF284067	Rap1ga1	804667	1373631_at	Rap1ga1	RAP1, GTPase activating protein 1	1.554
AW916093	1377637_at	1047753	1377637_at	1377637_at	EST347397 Rat gene index, normalized rat, norvegicus, Bento Soares Rattus norvegicus cDNA clone RGIDF89 5 end, mRNA sequence.	1.6
NM_013155	Vldlr	811120	1387455_a_at	Vldlr	very low density lipoprotein receptor	1.63
BI290548	Cd7_predicted	1038760	1392082_a_at	Cd7_predicted	CD7 antigen (predicted)	1.631
AI179227	Cybasc3	805749	1372846_at	Cybasc3	Cytochrome b, ascorbate dependent 3	1.635
BF282187	1379446_at	1046079	1379446_at	1379446_at	EST446778 Rat Gene Index, normalized rat, Rattus norvegicus cDNA Rattus norvegicus cDNA clone RGIDF39 3 sequence, mRNA sequence.	1.67
AI556056	Cr2_predicted	1038615	1392233_at	Cr2_predicted	Complement receptor 2 (predicted)	1.674
AI556056	Cr2_predicted	1038615	1392233_at	Cr2_predicted	Complement receptor 2 (predicted)	1.674
AI177373	Cr2_predicted	1044344	1381328_at	Cr2_predicted	Complement receptor 2 (predicted)	1.677
AI045321	C2ta	1046166	1379381_at	C2ta,CIITA,Mhc2ta	UI-R-C1-kh-c-05-0-UI.s1 UI-R-C1 Rattus norvegicus cDNA clone UI-R-C1-kh-c-05-0-UI 3, mRNA sequence.	1.731
BF401586	Prkcb1	1034208	1397006_at	Prkcb1,Pkcb	UI-R-CA0-bgm-d-03-0-UI.s1 UI-R-CA0 Rattus norvegicus cDNA clone UI-R-CA0-bgm-d-03-0-UI 3, mRNA sequence.	1.76
BF387765	1384191_at	814410	1384191_at	1384191_at	UI-R-CA1-bbv-a-01-0-UI.s1 UI-R-CA1 Rattus norvegicus cDNA clone UI-R-CA1-bbv-a-01-0-UI 3, mRNA sequence.	1.775
AW140851	Chka	811632	1368692_a_at	Chka	Choline kinase alpha	1.798
NM_031975	Ptms	813095	1386892_at	Ptms,ZnBP	parathymosin	1.819
BI282755	1376150_at	816996	1376150_at	1376150_at	UI-R-CW0s-cce-g-11-0-UI.s1 UI-R-CW0s Rattus norvegicus cDNA clone UI-R-CW0s-cce-g-11-0-UI 3, mRNA sequence.	1.838
AW534457	1398565_at	1032904	1398565_at	1398565_at	UI-R-C4-aln-g-08-0-UI.s1 UI-R-C4 Rattus norvegicus cDNA clone UI-R-C4-aln-g-08-0-UI 3, mRNA sequence.	1.868
BI301117	LOC304486	1044478	1381161_a_at	LOC304486	UI-R-DN0-cit-d-15-0-UI.s1 UI-R-DN0 Rattus norvegicus cDNA clone UI-R-DN0-cit-d-15-0-UI 3, mRNA sequence.	1.9
U56822	Klra22	808728	1388084_at	Klra22,Ly49,Klra1,Ly49s2	killer cell lectin-like receptor subfamily A, member 22	1.905
BF287649	1398692_at	1032723	1398692_at	1398692_at	EST452240 Rat Gene Index, normalized rat, Rattus norvegicus cDNA Rattus norvegicus cDNA clone RGIGI42 3 sequence, mRNA sequence.	1.917
NM_030848	Bst1	810773	1369294_at	Bst1	bone marrow stromal cell antigen 1	1.928
AI385291	Blk	1037472	1393379_a_at	Blk	UI-R-C2-mw-d-02-0-UI.s2 UI-R-C2 Rattus norvegicus cDNA clone UI-R-C2-mw-d-02-0-UI 3, mRNA sequence.	1.943
BG377201	Arhgap24	1038223	1392590_at	Arhgap24	Rho GTPase activating protein 24	1.969
BF283924	Lamp3	1042657	1383145_at	Lamp3	Lysosomal-associated membrane protein 3	2.035
AI178313	1384715_at	1041276	1384715_at	1384715_at	gb:AI178313 /DB_XREF=gi:3728951 /DB_XREF=EST221981 /CLONE=RPLCO83 /FEA=EST /CNT=2 /TID=Rn.24161.1 /TIER=ConsEnd /STK=2 /UG=Rn.24161 /UG_TITLE=ESTs	2.159
BI291798	RGD1359202	1041755	1384271_at	RGD1359202,IgM,MGC125059	UI-R-DN0-cit-f-10-0-UI.s1 UI-R-DN0 Rattus norvegicus cDNA clone UI-R-DN0-cit-f-10-0-UI 3, mRNA sequence.	2.187
AA819250	RGD1560915_predicted	805630	1372980_at	RGD1560915_predicted	Similar to Hypothetical protein MGC30714 (predicted)	2.279
AI410068	Fcer2a	1039707	1391072_at	Fcer2a	gb:AI410068 /DB_XREF=gi:4253572 /DB_XREF=EST238361 /CLONE=RPLDH93 /FEA=EST /CNT=4 /TID=Rn.15229.1 /TIER=ConsEnd /STK=3 /UG=Rn.15229 /UG_TITLE=ESTs	2.364
BF401109	Ebf1	1038648	1392117_at	Ebf1,Ebf,Olf1	UI-R-CA0-bgh-g-02-0-UI.s1 UI-R-CA0 Rattus norvegicus cDNA clone UI-R-CA0-bgh-g-02-0-UI 3, mRNA sequence.	2.369
AW433947	Tnfrsf5	815033	1377698_at	Tnfrsf5	Tumor necrosis factor receptor superfamily, member 5	2.542
NM_053688	Pde6h	809656	1370104_at	Pde6h,Pde6g	phosphodiesterase 6H, cGMP-specific, cone, gamma	2.691
AF381978	Fcer2a	809962	1369872_a_at	Fcer2a,CD23,MGC93219	Fc receptor, IgE, low affinity II, alpha polypeptide	2.812
BE118107	1392619_at	1038249	1392619_at	1392619_at	UI-R-BS1-azn-g-03-0-UI.s1 UI-R-BS1 Rattus norvegicus cDNA clone UI-R-BS1-azn-g-03-0-UI 3, mRNA sequence.	3.313
AW526574	Ebf1	1046102	1379474_at	Ebf1,Ebf,Olf1	UI-R-BO1-ajc-f-04-0-UI.s1 UI-R-BO1 Rattus norvegicus cDNA clone UI-R-BO1-ajc-f-04-0-UI 3, mRNA sequence.	3.58
