# Supplementary material for: Down Regulation of Genes Involved in T Cell Polarity and Motility during the Induction of Heart Allograft Tolerance by Allochimeric MHC I
Source: PLoS One. 2009 Dec 2;4(12):e8020. doi: 10.1371/journal.pone.0008020 (PMC2780702; doi:10.1371/journal.pone.0008020)
Supplement: Table S3 — Day 7 gene changes. (0.43 MB XLS) [file pone.0008020.s003.xls]

## Sheet: day7_CsA+Ponly(7 fields, 683 re
Primary Sequence Name	Sequence ID	Sequence Code	Sequence Name(s)	Sequence Description	Accession #	Fold Change
Bteb1	1036174	1395030_at	Bteb1,Bteb,Klf9	UI-R-CN1-cjq-b-21-0-UI.s1 UI-R-CN1 Rattus norvegicus cDNA clone UI-R-CN1-cjq-b-21-0-UI 3, mRNA sequence.	BM390366	-10.405
RGD1310383_predicted	802045	1375498_at	RGD1310383_predicted	UI-R-CA1-bbl-d-04-0-UI.s1 UI-R-CA1 Rattus norvegicus cDNA clone UI-R-CA1-bbl-d-04-0-UI 3, mRNA sequence.	BF387255	-7.585
1384718_at	1041278	1384718_at	1384718_at	UI-R-C0-it-g-12-0-UI.s1 UI-R-C0 Rattus norvegicus cDNA clone UI-R-C0-it-g-12-0-UI 3, mRNA sequence.	AI030198	-6.114
LOC296612	1044119	1381552_at	LOC296612	UI-R-CT0-bul-c-03-0-UI.s1 UI-R-CT0 Rattus norvegicus cDNA clone UI-R-CT0-bul-c-03-0-UI 3, mRNA sequence.	BG380975	-5.585
Tnrc6_predicted	1033640	1397608_at	Tnrc6_predicted	UI-R-BS1-ayr-a-05-0-UI.s1 UI-R-BS1 Rattus norvegicus cDNA clone UI-R-BS1-ayr-a-05-0-UI 3, mRNA sequence.	BE107197	-5.584
1377762_at	1047717	1377762_at	1377762_at	UI-R-CT0-bue-d-08-0-UI.s1 UI-R-CT0 Rattus norvegicus cDNA clone UI-R-CT0-bue-d-08-0-UI 3, mRNA sequence.	BG381701	-5.432
Defa	809222	1387943_at	Defa	defensin, alpha 5, Paneth cell-specific	U16686	-5.188
Ahi1	814930	1379594_at	Ahi1,Ahi-1	UI-R-BO0-ahx-a-03-0-UI.s1 UI-R-BO0 Rattus norvegicus cDNA clone UI-R-BO0-ahx-a-03-0-UI 3, mRNA sequence.	AW524408	-4.876
MGC125002	1036519	1394645_at	MGC125002	EST452282 Rat Gene Index, normalized rat, Rattus norvegicus cDNA Rattus norvegicus cDNA clone RGIGI77 3 sequence, mRNA sequence.	BF287691	-4.858
Prkcbp1	1033140	1398130_at	Prkcbp1	UI-R-BT1-ajw-e-09-0-UI.s1 UI-R-BT1 Rattus norvegicus cDNA clone UI-R-BT1-ajw-e-09-0-UI 3, mRNA sequence.	AW528265	-4.807
Tcfcp2l2	1033882	1397266_at	Tcfcp2l2	gb:AA946437 /DB_XREF=gi:4132790 /DB_XREF=EST201936 /CLONE=ROVAR15 /FEA=EST /CNT=3 /TID=Rn.55591.1 /TIER=ConsEnd /STK=1 /UG=Rn.55591 /UG_TITLE=ESTs	AA946437	-4.793
LOC309129	1035928	1395222_at	LOC309129	EST451640 Rat Gene Index, normalized rat, Rattus norvegicus cDNA Rattus norvegicus cDNA clone RGIFY38 3 sequence, mRNA sequence.	BF287049	-4.491
1396236_at	1034898	1396236_at	1396236_at	UI-R-BT0-qg-e-05-0-UI.s1 UI-R-BT0 Rattus norvegicus cDNA clone UI-R-BT0-qg-e-05-0-UI 3, mRNA sequence.	AI145896	-4.477
LOC315023	1044189	1381472_at	LOC315023	UI-R-CA0-axl-b-02-0-UI.s1 UI-R-CA0 Rattus norvegicus cDNA clone UI-R-CA0-axl-b-02-0-UI 3, mRNA sequence.	BE110276	-4.361
Usp47_predicted	1044286	1381420_at	Usp47_predicted	UI-R-BS2-bfa-g-01-0-UI.s1 UI-R-BS2 Rattus norvegicus cDNA clone UI-R-BS2-bfa-g-01-0-UI 3, mRNA sequence.	BF397624	-4.354
Usf2	815936	1376954_at	Usf2	UI-R-CA1-bjf-e-06-0-UI.s1 UI-R-CA1 Rattus norvegicus cDNA clone UI-R-CA1-bjf-e-06-0-UI 3, mRNA sequence.	BF406210	-4.23
CCRP	803031	1374744_at	CCRP,Dnajc7,MGC105609	UI-R-CA0-bfn-c-07-0-UI.s1 UI-R-CA0 Rattus norvegicus cDNA clone UI-R-CA0-bfn-c-07-0-UI 3, mRNA sequence.	BF392285	-4.223
LOC363478	1043971	1381699_at	LOC363478	UI-R-BS2-bdi-h-07-0-UI.s1 UI-R-BS2 Rattus norvegicus cDNA clone UI-R-BS2-bdi-h-07-0-UI 3, mRNA sequence.	BF389280	-4.147
Bace	802208	1375393_at	Bace	UI-R-CU0-bvh-d-01-0-UI.s1 UI-R-CU0 Rattus norvegicus cDNA clone UI-R-CU0-bvh-d-01-0-UI 3, mRNA sequence.	BG377970	-4.101
Nsf	1034333	1396839_at	Nsf	UI-R-BT1-aqh-f-02-0-UI.s1 UI-R-BT1 Rattus norvegicus cDNA clone UI-R-BT1-aqh-f-02-0-UI 3, mRNA sequence.	BE101807	-4.033
LOC686226	815633	1377159_at	LOC686226,MGC125073	UI-R-CA0-bay-h-04-0-UI.s1 UI-R-CA0 Rattus norvegicus cDNA clone UI-R-CA0-bay-h-04-0-UI 3, mRNA sequence.	BE120729	-4.032
Dufd1_predicted	1044122	1381555_at	Dufd1_predicted	UI-R-DK0-cdd-g-05-0-UI.s1 UI-R-DK0 Rattus norvegicus cDNA clone UI-R-DK0-cdd-g-05-0-UI 3, mRNA sequence.	BI288686	-3.99
Phc2	1037300	1393674_at	Phc2,MGC105958	UI-R-BS2-beu-e-11-0-UI.s1 UI-R-BS2 Rattus norvegicus cDNA clone UI-R-BS2-beu-e-11-0-UI 3, mRNA sequence.	BF396736	-3.946
1380965_at	1044726	1380965_at	1380965_at	UI-R-CA1-bbs-g-01-0-UI.s1 UI-R-CA1 Rattus norvegicus cDNA clone UI-R-CA1-bbs-g-01-0-UI 3, mRNA sequence.	BF387640	-3.937
LOC499076	1033380	1397786_at	LOC499076	UI-R-CA0-bfh-c-01-0-UI.s1 UI-R-CA0 Rattus norvegicus cDNA clone UI-R-CA0-bfh-c-01-0-UI 3, mRNA sequence.	BF391927	-3.908
Arf4	1044214	1381498_at	Arf4	UI-R-E1-fi-f-04-0-UI.s1 UI-R-E1 Rattus norvegicus cDNA clone UI-R-E1-fi-f-04-0-UI 3, mRNA sequence.	AA956116	-3.901
1375233_at	802402	1375233_at	1375233_at	UI-R-CV2-cgt-h-09-0-UI.s1 UI-R-CV2 Rattus norvegicus cDNA clone UI-R-CV2-cgt-h-09-0-UI 3, mRNA sequence.	BI296668	-3.88
RGD1308523_predicted	1034489	1396703_at	RGD1308523_predicted	Similar to RIKEN cDNA 4932413O14 gene (predicted)	BF412919	-3.868
Ppm1f	816749	1376392_at	Ppm1f,CaMKPase	UI-R-CA1-bnr-c-08-0-UI.s1 UI-R-CA1 Rattus norvegicus cDNA clone UI-R-CA1-bnr-c-08-0-UI 3, mRNA sequence.	BF419405	-3.856
Snrp70_predicted	1041555	1384375_at	Snrp70_predicted	UI-R-BJ1-ats-c-09-0-UI.s1 UI-R-BJ1 Rattus norvegicus cDNA clone UI-R-BJ1-ats-c-09-0-UI 3, mRNA sequence.	BE100151	-3.854
Mbnl2_predicted	815559	1377208_at	Mbnl2_predicted	UI-R-CV2-cgq-e-07-0-UI.s1 UI-R-CV2 Rattus norvegicus cDNA clone UI-R-CV2-cgq-e-07-0-UI 3, mRNA sequence.	BI291457	-3.848
Gabbr1	1044083	1381665_at	Gabbr1	UI-R-CA0-bme-d-03-0-UI.s1 UI-R-CA0 Rattus norvegicus cDNA clone UI-R-CA0-bme-d-03-0-UI 3, mRNA sequence.	BF410498	-3.814
1380358_at	1045314	1380358_at	1380358_at	UI-R-BT1-akk-a-05-0-UI.s1 UI-R-BT1 Rattus norvegicus cDNA clone UI-R-BT1-akk-a-05-0-UI 3, mRNA sequence.	AW529415	-3.805
1396850_at	1034344	1396850_at	1396850_at	UI-R-C2p-sb-a-12-0-UI.s1 UI-R-C2p Rattus norvegicus cDNA clone UI-R-C2p-sb-a-12-0-UI 3, mRNA sequence.	AI501434	-3.766
Arf1	1035947	1395241_at	Arf1,MGC72830	UI-R-BS2-bdn-e-11-0-UI.s1 UI-R-BS2 Rattus norvegicus cDNA clone UI-R-BS2-bdn-e-11-0-UI 3, mRNA sequence.	BF389686	-3.755
Atp8a1_predicted	1034378	1396884_at	Atp8a1_predicted	UI-R-CA1-biw-b-14-0-UI.s1 UI-R-CA1 Rattus norvegicus cDNA clone UI-R-CA1-biw-b-14-0-UI 3, mRNA sequence.	BF404113	-3.709
1393582_at	1037358	1393582_at	1393582_at	UI-R-BT1-aka-d-03-0-UI.s1 UI-R-BT1 Rattus norvegicus cDNA clone UI-R-BT1-aka-d-03-0-UI 3, mRNA sequence.	AW529067	-3.708
1378223_at	1047261	1378223_at	1378223_at	UI-R-Y0-acu-e-01-0-UI.s1 UI-R-Y0 Rattus norvegicus cDNA clone UI-R-Y0-acu-e-01-0-UI 3, mRNA sequence.	AI717058	-3.704
Chd6_predicted	1032943	1398225_at	Chd6_predicted	Chromodomain helicase DNA binding protein 6 (predicted)	BF413591	-3.703
Hrbl_predicted	1033840	1397370_at	Hrbl_predicted	UI-R-C3-td-a-05-0-UI.s1 UI-R-C3 Rattus norvegicus cDNA clone UI-R-C3-td-a-05-0-UI 3, mRNA sequence.	AI548338	-3.599
Cugbp2	1045024	1380670_at	Cugbp2,Etr3	UI-R-BO1-apo-b-02-0-UI.s1 UI-R-BO1 Rattus norvegicus cDNA clone UI-R-BO1-apo-b-02-0-UI 3, mRNA sequence.	BE095613	-3.597
RGD1305356	1045652	1379940_at	RGD1305356,p18SRP,MGC105985	UI-R-BT1-aqi-f-12-0-UI.s1 UI-R-BT1 Rattus norvegicus cDNA clone UI-R-BT1-aqi-f-12-0-UI 3, mRNA sequence.	BE101968	-3.575
1382262_at	814690	1382262_at	1382262_at	UI-R-BS1-azu-b-11-0-UI.s1 UI-R-BS1 Rattus norvegicus cDNA clone UI-R-BS1-azu-b-11-0-UI 3, mRNA sequence.	BE111891	-3.491
Phf3_predicted	1038735	1392056_at	Phf3_predicted	UI-R-CA1-bje-f-14-0-UI.s1 UI-R-CA1 Rattus norvegicus cDNA clone UI-R-CA1-bje-f-14-0-UI 3, mRNA sequence.	BF406061	-3.49
1397999_at	1033155	1397999_at	1397999_at	UI-R-CA1-bbd-h-01-0-UI.s1 UI-R-CA1 Rattus norvegicus cDNA clone UI-R-CA1-bbd-h-01-0-UI 3, mRNA sequence.	BF386502	-3.486
Kif9_predicted	1034071	1397163_s_at	Kif9_predicted	UI-R-DO1-ckp-i-03-0-UI.s1 UI-R-DO1 Rattus norvegicus cDNA clone UI-R-DO1-ckp-i-03-0-UI 3, mRNA sequence.	BM392082	-3.465
1383593_at	1042315	1383593_at	1383593_at	UI-R-BJ1-awc-h-02-0-UI.s1 UI-R-BJ1 Rattus norvegicus cDNA clone UI-R-BJ1-awc-h-02-0-UI 3, mRNA sequence.	BE113211	-3.417
1386707_at	1039941	1386707_at	1386707_at	UI-R-C2p-oe-g-09-0-UI.r1 UI-R-C2p Rattus norvegicus cDNA clone UI-R-C2p-oe-g-09-0-UI 5, mRNA sequence.	BF553488	-3.408
Dlgh1	1044866	1380807_at	Dlgh1,Dlg1,SAP97	UI-R-BT1-akn-g-08-0-UI.s1 UI-R-BT1 Rattus norvegicus cDNA clone UI-R-BT1-akn-g-08-0-UI 3, mRNA sequence.	AW529655	-3.356
Map4k4_predicted	1043916	1381790_at	Map4k4_predicted	Mitogen-activated protein kinase kinase kinase kinase 4 (predicted)	BE117850	-3.351
RGD1310347_predicted	1034067	1397157_at	RGD1310347_predicted	UI-R-BT1-bmq-a-08-0-UI.s1 UI-R-BT1 Rattus norvegicus cDNA clone UI-R-BT1-bmq-a-08-0-UI 3, mRNA sequence.	BF411716	-3.346
1395942_at	1035334	1395942_at	1395942_at	UI-R-BS0-amk-b-10-0-UI.r1 UI-R-BS0 Rattus norvegicus cDNA clone UI-R-BS0-amk-b-10-0-UI 5, mRNA sequence.	BF564798	-3.328
RGD1311455_predicted	1038663	1392133_at	RGD1311455_predicted	Similar to MAPK-interacting and spindle-stabilizing protein (predicted)	AI502069	-3.324
Ncoa2	1034916	1396254_at	Ncoa2,Tif2	UI-R-CA0-bhv-b-12-0-UI.s1 UI-R-CA0 Rattus norvegicus cDNA clone UI-R-CA0-bhv-b-12-0-UI 3, mRNA sequence.	BF401989	-3.318
1396759_at	1034399	1396759_at	1396759_at	UI-R-CA0-bfu-f-07-0-UI.s1 UI-R-CA0 Rattus norvegicus cDNA clone UI-R-CA0-bfu-f-07-0-UI 3, mRNA sequence.	BF393502	-3.289
1379922_at	1045635	1379922_at	1379922_at	UI-R-DZ0-cko-h-11-0-UI.s1 NCI_CGAP_DZ0 Rattus norvegicus cDNA clone IMAGE:7338397 3, mRNA sequence.	BM389053	-3.288
RGD1305514_predicted	815392	1390657_at	RGD1305514_predicted	UI-R-CV2-cgp-e-08-0-UI.s1 UI-R-CV2 Rattus norvegicus cDNA clone UI-R-CV2-cgp-e-08-0-UI 3, mRNA sequence.	BI291389	-3.267
RGD1306508_predicted	815108	1390734_at	RGD1306508_predicted	UI-R-CV2-cgp-c-08-0-UI.s1 UI-R-CV2 Rattus norvegicus cDNA clone UI-R-CV2-cgp-c-08-0-UI 3, mRNA sequence.	BI291369	-3.257
Sqstm1	802177	1375374_at	Sqstm1,Osi,ZIP,ZIP3	UI-R-CA0-bhd-d-05-0-UI.s1 UI-R-CA0 Rattus norvegicus cDNA clone UI-R-CA0-bhd-d-05-0-UI 3, mRNA sequence.	BF400606	-3.247
Inpp5f_predicted	1039351	1391312_at	Inpp5f_predicted	UI-R-CA0-axa-c-09-0-UI.s1 UI-R-CA0 Rattus norvegicus cDNA clone UI-R-CA0-axa-c-09-0-UI 3, mRNA sequence.	BE108090	-3.242
Ank1	1044194	1381477_at	Ank1	Ankyrin 1, erythroid	AI102148	-3.242
1397028_at	1034230	1397028_at	1397028_at	UI-R-BS2-bdo-b-06-0-UI.s1 UI-R-BS2 Rattus norvegicus cDNA clone UI-R-BS2-bdo-b-06-0-UI 3, mRNA sequence.	BF389733	-3.205
LOC500323	1034451	1396811_at	LOC500323	UI-R-Y0-lz-e-12-0-UI.s1 UI-R-Y0 Rattus norvegicus cDNA clone UI-R-Y0-lz-e-12-0-UI 3, mRNA sequence.	AI111472	-3.19
Gnb1	1042816	1382982_at	Gnb1	gb:AI230669 /DB_XREF=gi:3814556 /DB_XREF=EST227364 /CLONE=REMCZ71 /FEA=EST /CNT=2 /TID=Rn.44005.1 /TIER=ConsEnd /STK=1 /UG=Rn.44005 /UG_TITLE=ESTs	AI230669	-3.143
1382686_at	1043136	1382686_at	1382686_at	EST450437 Rat Gene Index, normalized rat, Rattus norvegicus cDNA Rattus norvegicus cDNA clone RGIFK62 3 sequence, mRNA sequence.	BF285846	-3.126
RGD1311732	1044290	1381424_at	RGD1311732,MGC114472	UI-R-C3-st-b-10-0-UI.s1 UI-R-C3 Rattus norvegicus cDNA clone UI-R-C3-st-b-10-0-UI 3, mRNA sequence.	AI535231	-3.112
Ptpn11	1034275	1396927_at	Ptpn11	UI-R-C3-sn-g-06-0-UI.s1 UI-R-C3 Rattus norvegicus cDNA clone UI-R-C3-sn-g-06-0-UI 3, mRNA sequence.	AI535048	-3.052
1392219_at	1038602	1392219_at	1392219_at	UI-R-BT0-py-d-01-0-UI.s1 UI-R-BT0 Rattus norvegicus cDNA clone UI-R-BT0-py-d-01-0-UI 3, mRNA sequence.	AI145523	-3.027
1378437_at	1047027	1378437_at	1378437_at	UI-R-CN1-cjm-i-22-0-UI.s2 UI-R-CN1 Rattus norvegicus cDNA clone UI-R-CN1-cjm-i-22-0-UI 3, mRNA sequence.	BM385012	-3.017
Bin1	814929	1379588_at	Bin1,MGC105358	UI-R-E0-bw-g-10-0-UI.s1 UI-R-E0 Rattus norvegicus cDNA clone UI-R-E0-bw-g-10-0-UI 3 similar to gi|1714944|gb|AA145511|AA145511 mr10e05.r1 Soares mouse 3NbMS Mus musculus cDNA clone 597056 5, mRNA sequence.	AA874805	-3.013
1379089_at	1046486	1379089_at	1379089_at	UI-R-BT1-bko-d-05-0-UI.s1 UI-R-BT1 Rattus norvegicus cDNA clone UI-R-BT1-bko-d-05-0-UI 3, mRNA sequence.	BM382838	-3.006
Vps54	1036045	1395193_at	Vps54	UI-R-DY0-ckl-h-17-0-UI.s1 NCI_CGAP_DY0 Rattus norvegicus cDNA clone IMAGE:7326499 3, mRNA sequence.	BM384656	-2.978
LOC299820	1044064	1381646_at	LOC299820	UI-R-BO1-apr-d-05-0-UI.s1 UI-R-BO1 Rattus norvegicus cDNA clone UI-R-BO1-apr-d-05-0-UI 3, mRNA sequence.	BE101561	-2.973
LOC316052	1032767	1398736_at	LOC316052	UI-R-CA1-bia-b-12-0-UI.s1 UI-R-CA1 Rattus norvegicus cDNA clone UI-R-CA1-bia-b-12-0-UI 3, mRNA sequence.	BF399976	-2.958
BS69	1038006	1392846_at	BS69,MGC72621	gb:AA944574 /DB_XREF=gi:3104490 /DB_XREF=EST200073 /CLONE=REMAL27 /FEA=EST /CNT=2 /TID=Rn.7757.1 /TIER=ConsEnd /STK=1 /UG=Rn.7757 /UG_TITLE=ESTs	AA944574	-2.947
Alms1_predicted	1033659	1397481_at	Alms1_predicted	UI-R-BS1-azs-f-02-0-UI.s1 UI-R-BS1 Rattus norvegicus cDNA clone UI-R-BS1-azs-f-02-0-UI 3, mRNA sequence.	BE120751	-2.942
Stx5a	1044994	1380639_at	Stx5a	UI-R-CV2-cgr-c-09-0-UI.s1 UI-R-CV2 Rattus norvegicus cDNA clone UI-R-CV2-cgr-c-09-0-UI 3, mRNA sequence.	BI296446	-2.937
LOC304923	1036554	1394680_at	LOC304923	UI-R-BO1-ajr-d-09-0-UI.s1 UI-R-BO1 Rattus norvegicus cDNA clone UI-R-BO1-ajr-d-09-0-UI 3, mRNA sequence.	AW528616	-2.936
1395205_at	1036057	1395205_at	1395205_at	UI-R-BO1-ajb-c-08-0-UI.s1 UI-R-BO1 Rattus norvegicus cDNA clone UI-R-BO1-ajb-c-08-0-UI 3, mRNA sequence.	AW526364	-2.905
Ppp2r2a	1038063	1392741_at	Ppp2r2a	UI-R-BT0-qe-a-12-0-UI.s1 UI-R-BT0 Rattus norvegicus cDNA clone UI-R-BT0-qe-a-12-0-UI 3, mRNA sequence.	AI145364	-2.903
RGD1308297	1033866	1397396_at	RGD1308297	UI-R-BS1-azd-g-03-0-UI.s1 UI-R-BS1 Rattus norvegicus cDNA clone UI-R-BS1-azd-g-03-0-UI 3, mRNA sequence.	BE109259	-2.902
LOC501039	1045497	1380084_at	LOC501039	UI-R-CA1-bjb-k-08-0-UI.s1 UI-R-CA1 Rattus norvegicus cDNA clone UI-R-CA1-bjb-k-08-0-UI 3, mRNA sequence.	BF399367	-2.895
LOC366035	1043595	1382072_at	LOC366035	gb:AA944162 /DB_XREF=gi:3104078 /DB_XREF=EST199661 /CLONE=REMAD12 /FEA=EST /CNT=7 /TID=Rn.13212.1 /TIER=ConsEnd /STK=1 /UG=Rn.13212 /UG_TITLE=ESTs	AA944162	-2.887
Ube2b	1045500	1380087_at	Ube2b	UI-R-CA0-bac-c-07-0-UI.s1 UI-R-CA0 Rattus norvegicus cDNA clone UI-R-CA0-bac-c-07-0-UI 3, mRNA sequence.	BE119409	-2.878
Ak3	801874	1375577_at	Ak3	UI-R-CA1-bia-d-08-0-UI.s1 UI-R-CA1 Rattus norvegicus cDNA clone UI-R-CA1-bia-d-08-0-UI 3, mRNA sequence.	BF400031	-2.874
Atf2	1035455	1395771_at	Atf2,RATF2	EST452772 Rat Gene Index, normalized rat, Rattus norvegicus cDNA Rattus norvegicus cDNA clone RGIGQ52 3 sequence, mRNA sequence.	BF288181	-2.874
Acbd3	1036462	1394734_at	Acbd3	UI-R-CA0-bav-c-10-0-UI.s1 UI-R-CA0 Rattus norvegicus cDNA clone UI-R-CA0-bav-c-10-0-UI 3, mRNA sequence.	BE120590	-2.87
1381714_at	1043986	1381714_at	1381714_at	UI-R-BX0-arv-d-01-0-UI.s1 UI-R-BX0 Rattus norvegicus cDNA clone UI-R-BX0-arv-d-01-0-UI 3, mRNA sequence.	BE105488	-2.867
Fnbp1	1035779	1395365_at	Fnbp1,Rnd2	UI-R-BJ2-bqe-h-07-0-UI.s1 UI-R-BJ2 Rattus norvegicus cDNA clone UI-R-BJ2-bqe-h-07-0-UI 3, mRNA sequence.	BF407347	-2.863
Lrch3_predicted	1033681	1397503_at	Lrch3_predicted	UI-R-C2p-qx-e-02-0-UI.s1 UI-R-C2p Rattus norvegicus cDNA clone UI-R-C2p-qx-e-02-0-UI 3, mRNA sequence.	AI555886	-2.861
1392368_at	1038455	1392368_at	1392368_at	UI-R-BS1-ayh-h-01-0-UI.s1 UI-R-BS1 Rattus norvegicus cDNA clone UI-R-BS1-ayh-h-01-0-UI 3, mRNA sequence.	BE117273	-2.86
1394530_at	1036696	1394530_at	1394530_at	UI-R-BS0-aod-d-06-0-UI.s1 UI-R-BS0 Rattus norvegicus cDNA clone UI-R-BS0-aod-d-06-0-UI 3, mRNA sequence.	AW535733	-2.85
Camk4	815296	1377435_at	Camk4,Ccdpk,RATCCDPK	UI-R-CA0-bgn-d-08-0-UI.s1 UI-R-CA0 Rattus norvegicus cDNA clone UI-R-CA0-bgn-d-08-0-UI 3, mRNA sequence.	BF401680	-2.847
LOC365546	1044041	1381622_at	LOC365546	UI-R-CA1-bki-d-09-0-UI.s1 UI-R-CA1 Rattus norvegicus cDNA clone UI-R-CA1-bki-d-09-0-UI 3, mRNA sequence.	BF416192	-2.847
RGD1311455_predicted	1043173	1382565_at	RGD1311455_predicted	UI-R-BS1-ayx-c-02-0-UI.s1 UI-R-BS1 Rattus norvegicus cDNA clone UI-R-BS1-ayx-c-02-0-UI 3, mRNA sequence.	BE108260	-2.813
Ss18	1033667	1397489_at	Ss18	UI-R-BJ1-atk-a-01-0-UI.s1 UI-R-BJ1 Rattus norvegicus cDNA clone UI-R-BJ1-atk-a-01-0-UI 3, mRNA sequence.	BE099670	-2.803
Thrap6_predicted	1035280	1395888_at	Thrap6_predicted	UI-R-E0-cm-b-12-0-UI.r1 UI-R-E0 Rattus norvegicus cDNA clone UI-R-E0-cm-b-12-0-UI 5, mRNA sequence.	BF559498	-2.795
Rab12	1045687	1379975_at	Rab12	UI-R-BO1-ajp-e-08-0-UI.s1 UI-R-BO1 Rattus norvegicus cDNA clone UI-R-BO1-ajp-e-08-0-UI 3, mRNA sequence.	AW529144	-2.787
Ide	1044561	1381097_at	Ide,INSDEGM	UI-R-C0-jf-a-09-0-UI.s1 UI-R-C0 Rattus norvegicus cDNA clone UI-R-C0-jf-a-09-0-UI 3, mRNA sequence.	AI030890	-2.78
Ap3s1_predicted	1045630	1379917_at	Ap3s1_predicted	Adaptor-related protein complex 3, sigma 1 subunit (predicted)	AW528106	-2.779
LOC498990	1038484	1392249_at	LOC498990	UI-R-BT0-py-a-09-0-UI.s1 UI-R-BT0 Rattus norvegicus cDNA clone UI-R-BT0-py-a-09-0-UI 3, mRNA sequence.	AI145746	-2.778
Zfhx1b	1036128	1395130_at	Zfhx1b	Zinc finger homeobox 1b	AA924745	-2.776
Map2k5	1034002	1397240_at	Map2k5,Mek5	UI-R-A1-ev-c-06-0-UI.s1 UI-R-A1 Rattus norvegicus cDNA clone UI-R-A1-ev-c-06-0-UI 3, mRNA sequence.	AA926273	-2.77
RGD1310799_predicted	1038699	1392015_at	RGD1310799_predicted	UI-R-CA0-bfi-c-02-0-UI.s1 UI-R-CA0 Rattus norvegicus cDNA clone UI-R-CA0-bfi-c-02-0-UI 3, mRNA sequence.	BF392359	-2.758
Actr2	1041665	1384333_at	Actr2,LOC301861	EST352185 Rat gene index, normalized rat, norvegicus, Bento Soares Rattus norvegicus cDNA clone RGIHH82 5 end, mRNA sequence.	AW920881	-2.747
Crebbp	1046816	1378671_at	Crebbp,CBP,RTS,RSTS	UI-R-CA1-bcd-g-05-0-UI.s1 UI-R-CA1 Rattus norvegicus cDNA clone UI-R-CA1-bcd-g-05-0-UI 3, mRNA sequence.	BF391144	-2.747
1392317_at	1038406	1392317_at	1392317_at	UI-R-BT1-bni-e-03-0-UI.s2 UI-R-BT1 Rattus norvegicus cDNA clone UI-R-BT1-bni-e-03-0-UI 3, mRNA sequence.	BI288026	-2.74
1378998_at	1046549	1378998_at	1378998_at	UI-R-C1-ky-b-12-0-UI.s2 UI-R-C1 Rattus norvegicus cDNA clone UI-R-C1-ky-b-12-0-UI 3, mRNA sequence.	AI071538	-2.739
1377531_at	815141	1377531_at	1377531_at	UI-R-CA1-bix-i-04-0-UI.s1 UI-R-CA1 Rattus norvegicus cDNA clone UI-R-CA1-bix-i-04-0-UI 3, mRNA sequence.	BF405592	-2.739
LOC313052	814699	1392607_at	LOC313052	UI-R-CA1-bcd-g-02-0-UI.s1 UI-R-CA1 Rattus norvegicus cDNA clone UI-R-CA1-bcd-g-02-0-UI 3, mRNA sequence.	BF391141	-2.731
1380874_at	1044784	1380874_at	1380874_at	UI-R-BO0-agr-d-04-0-UI.s1 UI-R-BO0 Rattus norvegicus cDNA clone UI-R-BO0-agr-d-04-0-UI 3, mRNA sequence.	AW521752	-2.726
Trp53inp1	805966	1372700_at	Trp53inp1,Stinp	UI-R-CV2-cgw-a-10-0-UI.s1 UI-R-CV2 Rattus norvegicus cDNA clone UI-R-CV2-cgw-a-10-0-UI 3, mRNA sequence.	BI297236	-2.724
LOC307302	1033270	1397968_at	LOC307302	UI-R-CA0-bhx-c-07-0-UI.s1 UI-R-CA0 Rattus norvegicus cDNA clone UI-R-CA0-bhx-c-07-0-UI 3, mRNA sequence.	BF399686	-2.712
Sipa1l1	1034359	1396865_at	Sipa1l1,Spa1,Spar,Spa-1	UI-R-BJ0-aeq-g-04-0-UI.s1 UI-R-BJ0 Rattus norvegicus cDNA clone UI-R-BJ0-aeq-g-04-0-UI 3, mRNA sequence.	AW253045	-2.712
Ank	817543	1375815_at	Ank	UI-R-CA1-bcd-e-11-0-UI.s1 UI-R-CA1 Rattus norvegicus cDNA clone UI-R-CA1-bcd-e-11-0-UI 3, mRNA sequence.	BF391129	-2.709
Ppp2r2a	815909	1376938_at	Ppp2r2a	UI-R-Y0-acu-g-02-0-UI.s1 UI-R-Y0 Rattus norvegicus cDNA clone UI-R-Y0-acu-g-02-0-UI 3, mRNA sequence.	AI717081	-2.68
Ppig	1045581	1380020_at	Ppig	UI-R-BS2-bds-b-06-0-UI.s1 UI-R-BS2 Rattus norvegicus cDNA clone UI-R-BS2-bds-b-06-0-UI 3, mRNA sequence.	BF395860	-2.678
1383332_at	1042518	1383332_at	1383332_at	UI-R-CT0s-cau-d-11-0-UI.s1 UI-R-CT0s Rattus norvegicus cDNA clone UI-R-CT0s-cau-d-11-0-UI 3, mRNA sequence.	BI281615	-2.672
1394779_at	1036361	1394779_at	1394779_at	UI-R-Y0-acm-e-08-0-UI.s1 UI-R-Y0 Rattus norvegicus cDNA clone UI-R-Y0-acm-e-08-0-UI 3, mRNA sequence.	AI717218	-2.64
Rnpc2	1036090	1395092_at	Rnpc2,MGC109490	UI-R-DM1-cjz-o-04-0-UI.s1 UI-R-DM1 Rattus norvegicus cDNA clone UI-R-DM1-cjz-o-04-0-UI 3, mRNA sequence.	BM388276	-2.633
Numbl	1044296	1381430_at	Numbl	gb:AI010149 /DB_XREF=gi:3223981 /DB_XREF=EST204600 /CLONE=RLUBU37 /FEA=EST /CNT=2 /TID=Rn.40471.1 /TIER=ConsEnd /STK=2 /UG=Rn.40471 /UG_TITLE=ESTs	AI010149	-2.627
1396771_at	1034411	1396771_at	1396771_at	UI-R-BS1-ayu-e-03-0-UI.s1 UI-R-BS1 Rattus norvegicus cDNA clone UI-R-BS1-ayu-e-03-0-UI 3, mRNA sequence.	BE107504	-2.627
Lrp8_predicted	1034914	1396252_at	Lrp8_predicted	UI-R-BS1-aym-g-01-0-UI.s1 UI-R-BS1 Rattus norvegicus cDNA clone UI-R-BS1-aym-g-01-0-UI 3, mRNA sequence.	BE117174	-2.623
Pctk2	1034022	1397112_at	Pctk2,Pctaire2	UI-R-CA0-bke-h-03-0-UI.s1 UI-R-CA0 Rattus norvegicus cDNA clone UI-R-CA0-bke-h-03-0-UI 3, mRNA sequence.	BF415784	-2.616
Dna2l_predicted	801680	1375758_at	Dna2l_predicted	UI-R-CA1-bij-e-03-0-UI.s1 UI-R-CA1 Rattus norvegicus cDNA clone UI-R-CA1-bij-e-03-0-UI 3, mRNA sequence.	BF404935	-2.613
Rac1	1039685	1391048_at	Rac1	UI-R-BJ1-auh-f-06-0-UI.s1 UI-R-BJ1 Rattus norvegicus cDNA clone UI-R-BJ1-auh-f-06-0-UI 3, mRNA sequence.	BE101148	-2.611
Alcam	803463	1374432_at	Alcam	Activated leukocyte cell adhesion molecule	BE118251	-2.6
Stam2	1038701	1392017_at	Stam2	UI-R-BS2-bee-d-04-0-UI.s1 UI-R-BS2 Rattus norvegicus cDNA clone UI-R-BS2-bee-d-04-0-UI 3, mRNA sequence.	BF397766	-2.595
Kif9_predicted	1039123	1391697_at	Kif9_predicted	UI-R-DO1-ckp-i-03-0-UI.s1 UI-R-DO1 Rattus norvegicus cDNA clone UI-R-DO1-ckp-i-03-0-UI 3, mRNA sequence.	BM392082	-2.594
RGD1561653_predicted	1038494	1392259_at	RGD1561653_predicted	Similar to HECT domain containing 1 (predicted)	AI574925	-2.594
Hipk2_predicted	816298	1376692_at	Hipk2_predicted	Homeodomain interacting protein kinase 2 (predicted)	BM392321	-2.589
RGD1309748_predicted	1039364	1391325_at	RGD1309748_predicted	UI-R-BS2-bel-a-01-0-UI.s1 UI-R-BS2 Rattus norvegicus cDNA clone UI-R-BS2-bel-a-01-0-UI 3, mRNA sequence.	BF397406	-2.58
Rpo1-4	1045073	1380567_at	Rpo1-4,Rpa1	gb:AI410020 /DB_XREF=gi:4253524 /DB_XREF=EST238313 /CLONE=RPLDH81 /FEA=EST /CNT=3 /TID=Rn.43624.1 /TIER=ConsEnd /STK=2 /UG=Rn.43624 /UG_TITLE=ESTs	AI410020	-2.579
1396138_at	1035092	1396138_at	1396138_at	UI-R-BT0-pw-h-08-0-UI.r1 UI-R-BT0 Rattus norvegicus cDNA clone UI-R-BT0-pw-h-08-0-UI 5, mRNA sequence.	BF544511	-2.57
Pex13_predicted	1033152	1397996_at	Pex13_predicted	UI-R-CA1-bbv-a-03-0-UI.s1 UI-R-CA1 Rattus norvegicus cDNA clone UI-R-CA1-bbv-a-03-0-UI 3, mRNA sequence.	BF387766	-2.553
Pik4cb	1041867	1384062_at	Pik4cb	UI-R-C2-nk-e-01-0-UI.s1 UI-R-C2 Rattus norvegicus cDNA clone UI-R-C2-nk-e-01-0-UI 3, mRNA sequence.	AI072443	-2.548
Rora_predicted	815755	1377029_at	Rora_predicted	RAR-related orphan receptor alpha (predicted)	AI235414	-2.545
Atxn10	815612	1377138_at	Atxn10,Sca10	UI-R-C3-tn-e-10-0-UI.s1 UI-R-C3 Rattus norvegicus cDNA clone UI-R-C3-tn-e-10-0-UI 3, mRNA sequence.	AI709547	-2.544
Rnf146	1036572	1394698_at	Rnf146	UI-R-C3-sy-a-03-0-UI.s1 UI-R-C3 Rattus norvegicus cDNA clone UI-R-C3-sy-a-03-0-UI 3, mRNA sequence.	AI535431	-2.53
Prkcbp1	1035102	1396148_at	Prkcbp1	UI-R-BT1-ast-b-03-0-UI.s1 UI-R-BT1 Rattus norvegicus cDNA clone UI-R-BT1-ast-b-03-0-UI 3, mRNA sequence.	BE106782	-2.53
RGD1305680_predicted	1036409	1394827_at	RGD1305680_predicted	Similar to KIAA0240 (predicted)	AI012667	-2.527
1394729_at	1036457	1394729_at	1394729_at	UI-R-AF1-aar-g-07-0-UI.s1 UI-R-AF1 Rattus norvegicus cDNA clone UI-R-AF1-aar-g-07-0-UI 3, mRNA sequence.	AI714037	-2.526
1393649_at	1037277	1393649_at	1393649_at	UI-R-BS1-ayy-b-04-0-UI.s1 UI-R-BS1 Rattus norvegicus cDNA clone UI-R-BS1-ayy-b-04-0-UI 3, mRNA sequence.	BE108758	-2.524
Kcnab2	1039539	1391203_at	Kcnab2	UI-R-CA0-bpc-c-02-0-UI.s1 UI-R-CA0 Rattus norvegicus cDNA clone UI-R-CA0-bpc-c-02-0-UI 3, mRNA sequence.	BF415296	-2.521
1380644_at	1044999	1380644_at	1380644_at	gb:AI178542 /DB_XREF=gi:4135080 /DB_XREF=EST222218 /CLONE=RPLCS48 /FEA=EST /CNT=2 /TID=Rn.58981.1 /TIER=ConsEnd /STK=2 /UG=Rn.58981 /UG_TITLE=ESTs	AI178542	-2.518
Cyfip2_predicted	1046400	1379150_at	Cyfip2_predicted	UI-R-CA1-bif-f-04-0-UI.s1 UI-R-CA1 Rattus norvegicus cDNA clone UI-R-CA1-bif-f-04-0-UI 3, mRNA sequence.	BF404462	-2.517
Crry	1036902	1394096_at	Crry	UI-R-C2p-qv-c-05-0-UI.s1 UI-R-C2p Rattus norvegicus cDNA clone UI-R-C2p-qv-c-05-0-UI 3, mRNA sequence.	AI555027	-2.517
Znf541_predicted	815777	1390564_at	Znf541_predicted	UI-R-CA1-bje-b-12-0-UI.s1 UI-R-CA1 Rattus norvegicus cDNA clone UI-R-CA1-bje-b-12-0-UI 3, mRNA sequence.	BF406037	-2.516
Crebbp	1045588	1380027_at	Crebbp,CBP,RTS,RSTS	UI-R-BO0-aho-h-05-0-UI.s1 UI-R-BO0 Rattus norvegicus cDNA clone UI-R-BO0-aho-h-05-0-UI 3, mRNA sequence.	AW523502	-2.514
Whsc1l1_predicted	1047448	1378114_at	Whsc1l1_predicted	UI-R-CA0-bkp-d-10-0-UI.s1 UI-R-CA0 Rattus norvegicus cDNA clone UI-R-CA0-bkp-d-10-0-UI 3, mRNA sequence.	BF415965	-2.506
RGD1560601_predicted	1037742	1393199_at	RGD1560601_predicted	Similar to Jumonji/ARID domain-containing protein 1C (SmcX protein) (predicted)	AA955145	-2.488
Xpo6	1036387	1394805_at	Xpo6	UI-R-CA0-bhp-b-01-0-UI.s1 UI-R-CA0 Rattus norvegicus cDNA clone UI-R-CA0-bhp-b-01-0-UI 3, mRNA sequence.	BF402425	-2.481
LOC310756	1043946	1381820_at	LOC310756	UI-R-CT0s-car-c-01-0-UI.s1 UI-R-CT0s Rattus norvegicus cDNA clone UI-R-CT0s-car-c-01-0-UI 3, mRNA sequence.	BI286742	-2.458
Prdx3	1039738	1390950_at	Prdx3,Prx3	gb:AI234865 /DB_XREF=gi:3828371 /DB_XREF=EST231427 /CLONE=ROVCI80 /FEA=EST /CNT=4 /TID=Rn.40491.1 /TIER=ConsEnd /STK=3 /UG=Rn.40491 /UG_TITLE=ESTs, Weakly similar to S70642 ubiquitin ligase Nedd4 - rat (R.norvegicus)	AI234865	-2.455
Spag9_predicted	1043696	1382020_at	Spag9_predicted	Sperm associated antigen 9 (predicted)	BE105500	-2.455
LOC501039	1044648	1381036_at	LOC501039	UI-R-BJ0p-afl-f-05-0-UI.s1 UI-R-BJ0p Rattus norvegicus cDNA clone UI-R-BJ0p-afl-f-05-0-UI 3, mRNA sequence.	AW434394	-2.454
Elavl1_predicted	814506	1382952_at	Elavl1_predicted	C06972 Rat pancreatic islet cDNA Rattus norvegicus cDNA clone RBC708, mRNA sequence.	C06972	-2.446
Ubxd2	1035056	1396102_at	Ubxd2	UI-R-BJ2-bpu-f-10-0-UI.s1 UI-R-BJ2 Rattus norvegicus cDNA clone UI-R-BJ2-bpu-f-10-0-UI 3, mRNA sequence.	BF406574	-2.443
LOC499779	1044956	1380750_at	LOC499779	UI-R-BS2-bfb-b-12-0-UI.s1 UI-R-BS2 Rattus norvegicus cDNA clone UI-R-BS2-bfb-b-12-0-UI 3, mRNA sequence.	BF398240	-2.437
1395583_at	1035559	1395583_at	1395583_at	DRAABD09 Rat DRG Library Rattus norvegicus cDNA clone DRAABD09 5, mRNA sequence.	BG664001	-2.436
Prcc_predicted	816732	1390299_at	Prcc_predicted	UI-R-CA1-bii-b-03-0-UI.s1 UI-R-CA1 Rattus norvegicus cDNA clone UI-R-CA1-bii-b-03-0-UI 3, mRNA sequence.	BF405880	-2.431
Tpm1	1035478	1395794_at	Tpm1	Tropomyosin 1, alpha	BF395218	-2.43
1380369_at	1045324	1380369_at	1380369_at	UI-R-C1-kl-g-11-0-UI.s1 UI-R-C1 Rattus norvegicus cDNA clone UI-R-C1-kl-g-11-0-UI 3, mRNA sequence.	AI058315	-2.423
Rnps1	1041090	1384984_at	Rnps1	UI-R-BS1-ayo-d-08-0-UI.s1 UI-R-BS1 Rattus norvegicus cDNA clone UI-R-BS1-ayo-d-08-0-UI 3, mRNA sequence.	BE117488	-2.403
LOC500518	1044902	1380695_at	LOC500518	UI-R-CN1-cjf-p-21-0-UI.s1 UI-R-CN1 Rattus norvegicus cDNA clone UI-R-CN1-cjf-p-21-0-UI 3, mRNA sequence.	BM386352	-2.402
Trappc3_predicted	1036706	1394540_at	Trappc3_predicted,Trappc3,MGC105948	UI-R-CA1-bbq-f-10-0-UI.s1 UI-R-CA1 Rattus norvegicus cDNA clone UI-R-CA1-bbq-f-10-0-UI 3, mRNA sequence.	BF387197	-2.4
1381619_at	1044038	1381619_at	1381619_at	UI-R-BS1-axy-d-04-0-UI.s1 UI-R-BS1 Rattus norvegicus cDNA clone UI-R-BS1-axy-d-04-0-UI 3, mRNA sequence.	BE116003	-2.387
RGD1309102_predicted	1035069	1396115_at	RGD1309102_predicted	UI-R-BT1-ajx-f-09-0-UI.r1 UI-R-BT1 Rattus norvegicus cDNA clone UI-R-BT1-ajx-f-09-0-UI 5, mRNA sequence.	BF566051	-2.383
Itm2b	1039508	1391171_at	Itm2b,MGC94644	UI-R-C4-alo-d-12-0-UI.s1 UI-R-C4 Rattus norvegicus cDNA clone UI-R-C4-alo-d-12-0-UI 3, mRNA sequence.	AW534352	-2.382
MGC94099	1034674	1396596_at	MGC94099	UI-R-CA0-bhm-h-09-0-UI.s1 UI-R-CA0 Rattus norvegicus cDNA clone UI-R-CA0-bhm-h-09-0-UI 3, mRNA sequence.	BF402645	-2.373
RGD1304576_predicted	1038686	1392156_at	RGD1304576_predicted	UI-R-CA1-bby-b-01-0-UI.s1 UI-R-CA1 Rattus norvegicus cDNA clone UI-R-CA1-bby-b-01-0-UI 3, mRNA sequence.	BF388086	-2.371
Mgat1	1046485	1379088_x_at	Mgat1	UI-R-CA0-bfq-a-11-0-UI.s1 UI-R-CA0 Rattus norvegicus cDNA clone UI-R-CA0-bfq-a-11-0-UI 3, mRNA sequence.	BF392858	-2.368
Gtf3c2	1035456	1395772_at	Gtf3c2,TFIIIC110	EST454772 Rat Gene Index, normalized rat, Rattus norvegicus cDNA Rattus norvegicus cDNA clone RGIHT39 3 sequence, mRNA sequence.	BF290181	-2.366
Ash1l_predicted	1044455	1381291_at	Ash1l_predicted	Ash1 (absent, small, or homeotic)-like (Drosophila) (predicted)	BE106586	-2.366
Dnm2	1034640	1396562_at	Dnm2,DYIIAAB	UI-R-CA1-bjr-c-11-0-UI.s1 UI-R-CA1 Rattus norvegicus cDNA clone UI-R-CA1-bjr-c-11-0-UI 3, mRNA sequence.	BF409832	-2.361
RGD1308297	1036484	1394756_at	RGD1308297	UI-R-A1-ex-g-07-0-UI.s1 UI-R-A1 Rattus norvegicus cDNA clone UI-R-A1-ex-g-07-0-UI 3, mRNA sequence.	AA955494	-2.357
LOC499976	814987	1378691_at	LOC499976	gb:AA893871 /DB_XREF=gi:3020750 /DB_XREF=EST197674 /CLONE=RPLAM87 /FEA=EST /CNT=3 /TID=Rn.8155.1 /TIER=ConsEnd /STK=3 /UG=Rn.8155 /UG_TITLE=ESTs	AA893871	-2.34
LOC305185	1032866	1398524_at	LOC305185	UI-R-CA0-bhp-a-02-0-UI.s1 UI-R-CA0 Rattus norvegicus cDNA clone UI-R-CA0-bhp-a-02-0-UI 3, mRNA sequence.	BF402416	-2.338
Tal1_predicted	804195	1389342_at	Tal1_predicted	T-cell acute lymphocytic leukemia 1 (predicted)	AI112988	-2.337
1378021_at	1047504	1378021_at	1378021_at	gb:AI102035 /DB_XREF=gi:3706870 /DB_XREF=EST211324 /CLONE=RBRBY19 /FEA=EST /CNT=5 /TID=Rn.28130.1 /TIER=ConsEnd /STK=3 /UG=Rn.28130 /UG_TITLE=ESTs	AI102035	-2.332
Pxk	1033850	1397380_at	Pxk,MGC114238	UI-R-CU0-bvl-d-04-0-UI.s1 UI-R-CU0 Rattus norvegicus cDNA clone UI-R-CU0-bvl-d-04-0-UI 3, mRNA sequence.	BG376947	-2.331
Fbxo21_predicted	1038131	1392649_at	Fbxo21_predicted	UI-R-C0-jh-d-10-0-UI.s1 UI-R-C0 Rattus norvegicus cDNA clone UI-R-C0-jh-d-10-0-UI 3, mRNA sequence.	AI030616	-2.329
RGD1303127	1044571	1381108_at	RGD1303127	Similar to hypothetical protein FLJ20436	BF387399	-2.322
Add1	1033769	1397445_at	Add1,MGC124621	UI-R-BS0-aod-a-08-0-UI.s1 UI-R-BS0 Rattus norvegicus cDNA clone UI-R-BS0-aod-a-08-0-UI 3, mRNA sequence.	AW535703	-2.317
1391561_at	1039143	1391561_at	1391561_at	UI-R-BS1-ayz-f-03-0-UI.s1 UI-R-BS1 Rattus norvegicus cDNA clone UI-R-BS1-ayz-f-03-0-UI 3, mRNA sequence.	BE108893	-2.31
Acin1	1035052	1396098_at	Acin1	UI-R-CT0-btw-d-02-0-UI.s1 UI-R-CT0 Rattus norvegicus cDNA clone UI-R-CT0-btw-d-02-0-UI 3, mRNA sequence.	BG380369	-2.309
Rev3l	1046911	1378618_at	Rev3l	UI-R-CA0-bfi-b-10-0-UI.s1 UI-R-CA0 Rattus norvegicus cDNA clone UI-R-CA0-bfi-b-10-0-UI 3, mRNA sequence.	BF392356	-2.307
1395207_at	1036059	1395207_at	1395207_at	UI-R-BT1-ajy-g-06-0-UI.s1 UI-R-BT1 Rattus norvegicus cDNA clone UI-R-BT1-ajy-g-06-0-UI 3, mRNA sequence.	AW527787	-2.305
1390616_at	815557	1390616_at	1390616_at	UI-R-CV2-cgv-f-07-0-UI.s1 UI-R-CV2 Rattus norvegicus cDNA clone UI-R-CV2-cgv-f-07-0-UI 3, mRNA sequence.	BI296731	-2.302
1392860_at	1038020	1392860_at	1392860_at	UI-R-C1-kg-d-01-0-UI.s1 UI-R-C1 Rattus norvegicus cDNA clone UI-R-C1-kg-d-01-0-UI 3, mRNA sequence.	AI045117	-2.297
Ep300	1046827	1378682_at	Ep300	UI-R-CA1-bcp-c-08-0-UI.s1 UI-R-CA1 Rattus norvegicus cDNA clone UI-R-CA1-bcp-c-08-0-UI 3, mRNA sequence.	BF390772	-2.29
Pdcd8	1042866	1382871_at	Pdcd8,Aif	UI-R-BX0-ash-b-06-0-UI.s1 UI-R-BX0 Rattus norvegicus cDNA clone UI-R-BX0-ash-b-06-0-UI 3, mRNA sequence.	BE105552	-2.288
Kdr	812677	1367948_a_at	Kdr,Vegfr-2,MGC93590	kinase insert domain protein receptor	U93307	-2.282
1381471_at	1044188	1381471_at	1381471_at	UI-R-C1-ll-a-01-0-UI.s1 UI-R-C1 Rattus norvegicus cDNA clone UI-R-C1-ll-a-01-0-UI 3, mRNA sequence.	AI060117	-2.282
Mnab_predicted	1044247	1381381_at	Mnab_predicted	UI-R-CA0-bkq-b-03-0-UI.s1 UI-R-CA0 Rattus norvegicus cDNA clone UI-R-CA0-bkq-b-03-0-UI 3, mRNA sequence.	BF416088	-2.275
1390743_at	815136	1390743_at	1390743_at	UI-R-CA1-bix-m-06-0-UI.s1 UI-R-CA1 Rattus norvegicus cDNA clone UI-R-CA1-bix-m-06-0-UI 3, mRNA sequence.	BF405616	-2.27
1390215_at	816994	1390215_at	1390215_at	gb:AI235499 /DB_XREF=gi:3829005 /DB_XREF=EST232061 /CLONE=ROVCS61 /FEA=EST /CNT=6 /TID=Rn.25184.1 /TIER=ConsEnd /STK=5 /UG=Rn.25184 /UG_TITLE=ESTs	AI235499	-2.268
1392945_at	1037944	1392945_at	1392945_at	UI-R-BS1-axt-h-04-0-UI.s1 UI-R-BS1 Rattus norvegicus cDNA clone UI-R-BS1-axt-h-04-0-UI 3, mRNA sequence.	BE115154	-2.267
1395728_at	1035412	1395728_at	1395728_at	EST454700 Rat Gene Index, normalized rat, Rattus norvegicus cDNA Rattus norvegicus cDNA clone RGIHN86 3 sequence, mRNA sequence.	BF290109	-2.264
LOC498250	1039523	1391186_at	LOC498250	UI-R-BS2-bef-d-11-0-UI.s1 UI-R-BS2 Rattus norvegicus cDNA clone UI-R-BS2-bef-d-11-0-UI 3, mRNA sequence.	BF397942	-2.263
Csnk1a1	1036563	1394689_at	Csnk1a1	UI-R-BS1-ayh-c-06-0-UI.s1 UI-R-BS1 Rattus norvegicus cDNA clone UI-R-BS1-ayh-c-06-0-UI 3, mRNA sequence.	BE117217	-2.259
Igf1r	815436	1390671_at	Igf1r,JTK13,IGFIRC	UI-R-C1-jx-f-12-0-UI.s1 UI-R-C1 Rattus norvegicus cDNA clone UI-R-C1-jx-f-12-0-UI 3, mRNA sequence.	AI044666	-2.252
Csnk1g1	1042790	1382951_at	Csnk1g1	UI-R-E1-gf-f-01-0-UI.s1 UI-R-E1 Rattus norvegicus cDNA clone UI-R-E1-gf-f-01-0-UI 3, mRNA sequence.	AA957549	-2.25
1378575_at	1046869	1378575_at	1378575_at	UI-R-CA1-bif-e-09-0-UI.s1 UI-R-CA1 Rattus norvegicus cDNA clone UI-R-CA1-bif-e-09-0-UI 3, mRNA sequence.	BF404457	-2.242
Rab3ip	1045543	1380132_at	Rab3ip,RABIN3	UI-R-DN0-cit-f-24-0-UI.s1 UI-R-DN0 Rattus norvegicus cDNA clone UI-R-DN0-cit-f-24-0-UI 3, mRNA sequence.	BI291804	-2.241
1378182_at	1047366	1378182_at	1378182_at	UI-R-DK0-cdg-c-11-0-UI.s1 UI-R-DK0 Rattus norvegicus cDNA clone UI-R-DK0-cdg-c-11-0-UI 3, mRNA sequence.	BI288560	-2.237
RGD1305846_predicted	815656	1377175_at	RGD1305846_predicted	UI-R-BJ2-brf-e-07-0-UI.s1 UI-R-BJ2 Rattus norvegicus cDNA clone UI-R-BJ2-brf-e-07-0-UI 3, mRNA sequence.	BF408588	-2.228
1398120_at	1033130	1398120_at	1398120_at	UI-R-C4-alk-h-02-0-UI.s1 UI-R-C4 Rattus norvegicus cDNA clone UI-R-C4-alk-h-02-0-UI 3, mRNA sequence.	AW531770	-2.225
Ppp1r12a	1045268	1380311_at	Ppp1r12a,M110,MBSP,Mypt1	UI-R-C3-sq-h-12-0-UI.s1 UI-R-C3 Rattus norvegicus cDNA clone UI-R-C3-sq-h-12-0-UI 3, mRNA sequence.	AI535528	-2.223
1394184_at	1036923	1394184_at	1394184_at	gb:AI177746 /DB_XREF=gi:3728384 /DB_XREF=EST221388 /CLONE=RPLCF58 /FEA=EST /CNT=1 /TID=Rn.29143.1 /TIER=ConsEnd /STK=1 /UG=Rn.29143 /UG_TITLE=EST	AI177746	-2.223
Mkl1_predicted	1036644	1394624_at	Mkl1_predicted	UI-R-BT1-akg-g-03-0-UI.s1 UI-R-BT1 Rattus norvegicus cDNA clone UI-R-BT1-akg-g-03-0-UI 3, mRNA sequence.	AW528017	-2.221
Spop	1046897	1378604_at	Spop	UI-R-BS2-bdy-g-10-0-UI.s1 UI-R-BS2 Rattus norvegicus cDNA clone UI-R-BS2-bdy-g-10-0-UI 3, mRNA sequence.	BF396495	-2.219
Unc84a	817542	1375814_at	Unc84a,MGC94535	UI-R-CT0-buc-e-10-0-UI.s1 UI-R-CT0 Rattus norvegicus cDNA clone UI-R-CT0-buc-e-10-0-UI 3, mRNA sequence.	BG380887	-2.219
1392044_at	1038725	1392044_at	1392044_at	UI-R-BS1-ayl-g-07-0-UI.s1 UI-R-BS1 Rattus norvegicus cDNA clone UI-R-BS1-ayl-g-07-0-UI 3, mRNA sequence.	BE117009	-2.213
RGD1311723_predicted	1036571	1394697_at	RGD1311723_predicted	Similar to KIAA1731 protein (predicted)	BF391048	-2.203
1396368_at	1034884	1396368_at	1396368_at	UI-R-CA1-bjr-g-05-0-UI.s1 UI-R-CA1 Rattus norvegicus cDNA clone UI-R-CA1-bjr-g-05-0-UI 3, mRNA sequence.	BF409869	-2.203
Ogt	1041118	1384859_at	Ogt	UI-R-C1-km-d-06-0-UI.s1 UI-R-C1 Rattus norvegicus cDNA clone UI-R-C1-km-d-06-0-UI 3, mRNA sequence.	AI045935	-2.202
Immt	801905	1375597_at	Immt,MGC125092	UI-R-CV2-cih-g-06-0-UI.s1 UI-R-CV2 Rattus norvegicus cDNA clone UI-R-CV2-cih-g-06-0-UI 3, mRNA sequence.	BI300655	-2.197
1394716_at	1036444	1394716_at	1394716_at	gb:AI011137 /DB_XREF=gi:3224969 /DB_XREF=EST205588 /CLONE=ROVAQ01 /FEA=EST /CNT=3 /TID=Rn.55587.1 /TIER=ConsEnd /STK=1 /UG=Rn.55587 /UG_TITLE=ESTs	AI011137	-2.196
LOC499094	1046796	1378650_at	LOC499094	Similar to zinc finger protein 61	BF396329	-2.192
Adam19	1044575	1381112_at	Adam19	UI-R-C2p-qz-e-04-0-UI.s1 UI-R-C2p Rattus norvegicus cDNA clone UI-R-C2p-qz-e-04-0-UI 3, mRNA sequence.	AI555805	-2.184
Itgb1bp1_predicted	1047038	1378448_at	Itgb1bp1_predicted	Integrin beta 1 binding protein 1 (predicted)	BI295914	-2.184
Abhd6	1045288	1380332_at	Abhd6,MGC94917	UI-R-BT1-bmw-c-08-0-UI.s1 UI-R-BT1 Rattus norvegicus cDNA clone UI-R-BT1-bmw-c-08-0-UI 3, mRNA sequence.	BF411794	-2.181
Cdan1_predicted	816569	1390341_at	Cdan1_predicted	UI-R-BS2-beu-c-05-0-UI.s1 UI-R-BS2 Rattus norvegicus cDNA clone UI-R-BS2-beu-c-05-0-UI 3, mRNA sequence.	BF396709	-2.18
Sirt4_predicted	1046870	1378576_at	Sirt4_predicted	Sirtuin (silent mating type information regulation 2 homolog) 4 (S. cerevisiae) (predicted)	BI299039	-2.171
Rnmt	1042831	1382998_at	Rnmt,MGC94587	UI-R-C1-jt-b-04-0-UI.s1 UI-R-C1 Rattus norvegicus cDNA clone UI-R-C1-jt-b-04-0-UI 3, mRNA sequence.	AI044778	-2.169
Nfat5_predicted	805932	1372772_at	Nfat5_predicted	Nuclear factor of activated T-cells 5 (predicted)	BM385098	-2.165
LOC501672	1038792	1391958_at	LOC501672	UI-R-CA0-baz-h-07-0-UI.s1 UI-R-CA0 Rattus norvegicus cDNA clone UI-R-CA0-baz-h-07-0-UI 3, mRNA sequence.	BE119699	-2.162
LOC287429	1035911	1395351_at	LOC287429	UI-R-C3-tp-g-12-0-UI.r1 UI-R-C3 Rattus norvegicus cDNA clone UI-R-C3-tp-g-12-0-UI 5, mRNA sequence.	BF543381	-2.162
Gnaq	1043668	1381988_at	Gnaq	UI-R-C0-jn-g-02-0-UI.s1 UI-R-C0 Rattus norvegicus cDNA clone UI-R-C0-jn-g-02-0-UI 3, mRNA sequence.	AI029833	-2.156
Laptm4a	1045510	1380097_at	Laptm4a	UI-R-BJ1-atd-c-02-0-UI.s1 UI-R-BJ1 Rattus norvegicus cDNA clone UI-R-BJ1-atd-c-02-0-UI 3, mRNA sequence.	BE098726	-2.152
RGD1309570	1044849	1380790_at	RGD1309570	Similar to mKIAA0376 protein	BF416414	-2.152
Rab14	1033787	1397463_at	Rab14	UI-R-BX0-ary-e-10-0-UI.s1 UI-R-BX0 Rattus norvegicus cDNA clone UI-R-BX0-ary-e-10-0-UI 3, mRNA sequence.	BE105818	-2.144
1396623_at	1034555	1396623_at	1396623_at	UI-R-CA0-bht-a-03-0-UI.s2 UI-R-CA0 Rattus norvegicus cDNA clone UI-R-CA0-bht-a-03-0-UI 3, mRNA sequence.	BF399568	-2.138
Elovl6	1036859	1394401_at	Elovl6	UI-R-BS2-bew-a-03-0-UI.s1 UI-R-BS2 Rattus norvegicus cDNA clone UI-R-BS2-bew-a-03-0-UI 3, mRNA sequence.	BF396857	-2.138
1377973_at	1047459	1377973_at	1377973_at	UI-R-CA1-bim-d-11-0-UI.s1 UI-R-CA1 Rattus norvegicus cDNA clone UI-R-CA1-bim-d-11-0-UI 3, mRNA sequence.	BF402062	-2.131
Dut	1035775	1395361_at	Dut	gb:AW142913 /DB_XREF=gi:6162812 /DB_XREF=EST293204 /CLONE=RGIAZ36 /FEA=EST /CNT=7 /TID=Rn.35629.1 /TIER=ConsEnd /STK=0 /UG=Rn.35629 /UG_TITLE=ESTs	AW142913	-2.125
1398690_at	1032721	1398690_at	1398690_at	EST448956 Rat Gene Index, normalized rat, Rattus norvegicus cDNA Rattus norvegicus cDNA clone RGIEO75 3 sequence, mRNA sequence.	BF284365	-2.122
RGD1306277_predicted	1047145	1378406_at	RGD1306277_predicted	UI-R-CA0-bfy-a-11-0-UI.s1 UI-R-CA0 Rattus norvegicus cDNA clone UI-R-CA0-bfy-a-11-0-UI 3, mRNA sequence.	BF394636	-2.118
Tia1	1033578	1397692_at	Tia1	Cytotoxic granule-associated RNA binding protein 1	BE104820	-2.118
RGD1309713_predicted	1046755	1378759_at	RGD1309713_predicted	UI-R-BT1-aqs-d-05-0-UI.s1 UI-R-BT1 Rattus norvegicus cDNA clone UI-R-BT1-aqs-d-05-0-UI 3, mRNA sequence.	BE102644	-2.117
1397258_at	1034020	1397258_at	1397258_at	UI-R-DS0-cje-h-10-0-UI.s1 UI-R-DS0 Rattus norvegicus cDNA clone UI-R-DS0-cje-h-10-0-UI 3, mRNA sequence.	BM383140	-2.116
Phc3_predicted	1034607	1396529_at	Phc3_predicted	UI-R-CA1-bjz-h-07-0-UI.s1 UI-R-CA1 Rattus norvegicus cDNA clone UI-R-CA1-bjz-h-07-0-UI 3, mRNA sequence.	BF415512	-2.11
Slc5a3	1038436	1392349_at	Slc5a3,Smit	solute carrier family 5 (inositol transporters), member 3	BE116021	-2.109
1394976_at	1036266	1394976_at	1394976_at	gb:AI008980 /DB_XREF=gi:4132975 /DB_XREF=EST203431 /CLONE=REMBG54 /FEA=EST /CNT=2 /TID=Rn.43334.1 /TIER=ConsEnd /STK=1 /UG=Rn.43334 /UG_TITLE=ESTs	AI008980	-2.108
Rapgef6_predicted	1046685	1378835_at	Rapgef6_predicted	UI-R-BT0-qe-e-12-0-UI.s1 UI-R-BT0 Rattus norvegicus cDNA clone UI-R-BT0-qe-e-12-0-UI 3, mRNA sequence.	AI145398	-2.104
LOC689997	1043839	1381859_at	LOC689997	Similar to F33H2.2	BE097018	-2.1
Lmo4	1034694	1396470_at	Lmo4,MGC105593	UI-R-E1-fd-h-03-0-UI.r1 UI-R-E1 Rattus norvegicus cDNA clone UI-R-E1-fd-h-03-0-UI 5, mRNA sequence.	BF561077	-2.096
RGD1309571	1034780	1396410_at	RGD1309571	UI-R-BS1-ayb-c-02-0-UI.s1 UI-R-BS1 Rattus norvegicus cDNA clone UI-R-BS1-ayb-c-02-0-UI 3, mRNA sequence.	BE116258	-2.094
1395277_at	1035983	1395277_at	1395277_at	UI-R-BS2-bdz-c-04-0-UI.s1 UI-R-BS2 Rattus norvegicus cDNA clone UI-R-BS2-bdz-c-04-0-UI 3, mRNA sequence.	BF396535	-2.087
Gltscr1_predicted	1045536	1380124_at	Gltscr1_predicted	UI-R-BS2-bdd-a-01-0-UI.s1 UI-R-BS2 Rattus norvegicus cDNA clone UI-R-BS2-bdd-a-01-0-UI 3, mRNA sequence.	BF388563	-2.084
Zcchc7_predicted	1041560	1384380_at	Zcchc7_predicted	UI-R-C3-sw-c-12-0-UI.s1 UI-R-C3 Rattus norvegicus cDNA clone UI-R-C3-sw-c-12-0-UI 3, mRNA sequence.	AI535316	-2.081
Wdr33_predicted	1040441	1385737_at	Wdr33_predicted	UI-R-CA0-bas-c-06-0-UI.s1 UI-R-CA0 Rattus norvegicus cDNA clone UI-R-CA0-bas-c-06-0-UI 3, mRNA sequence.	BE121207	-2.064
LOC309129	1041871	1384067_at	LOC309129	EST452952 Rat Gene Index, normalized rat, Rattus norvegicus cDNA Rattus norvegicus cDNA clone RGIGS86 3 sequence, mRNA sequence.	BF288361	-2.057
1393662_at	1037289	1393662_at	1393662_at	UI-R-BS2-beb-c-11-0-UI.s1 UI-R-BS2 Rattus norvegicus cDNA clone UI-R-BS2-beb-c-11-0-UI 3, mRNA sequence.	BF396974	-2.056
Man2a2_predicted	1046146	1379355_at	Man2a2_predicted	UI-R-DO1-ckp-a-11-0-UI.s1 UI-R-DO1 Rattus norvegicus cDNA clone UI-R-DO1-ckp-a-11-0-UI 3, mRNA sequence.	BM392046	-2.051
Trps1_predicted	1042775	1383112_at	Trps1_predicted	Trichorhinophalangeal syndrome I (predicted)	BF550315	-2.05
Nrd1	1043125	1382673_at	Nrd1,NRDC	UI-R-BS1-axv-b-06-0-UI.s1 UI-R-BS1 Rattus norvegicus cDNA clone UI-R-BS1-axv-b-06-0-UI 3, mRNA sequence.	BE115812	-2.049
1385261_s_at	1040758	1385261_s_at	1385261_s_at	UI-R-BT1-aqw-a-02-0-UI.s1 UI-R-BT1 Rattus norvegicus cDNA clone UI-R-BT1-aqw-a-02-0-UI 3, mRNA sequence.	BE103057	-2.046
1389953_at	802041	1389953_at	1389953_at	UI-R-CV1-bsr-g-06-0-UI.s1 UI-R-CV1 Rattus norvegicus cDNA clone UI-R-CV1-bsr-g-06-0-UI 3, mRNA sequence.	BG374592	-2.046
Nbeal2_predicted	1040814	1385159_at	Nbeal2_predicted	Neurobeachin-like 2 (predicted)	AI500986	-2.042
Bxdc1_predicted	1039074	1391645_at	Bxdc1_predicted	UI-R-CA0-bgv-d-03-0-UI.s1 UI-R-CA0 Rattus norvegicus cDNA clone UI-R-CA0-bgv-d-03-0-UI 3, mRNA sequence.	BF393822	-2.04
Slc35e1_predicted	1041953	1383996_at	Slc35e1_predicted	UI-R-CT0s-cau-d-04-0-UI.s1 UI-R-CT0s Rattus norvegicus cDNA clone UI-R-CT0s-cau-d-04-0-UI 3, mRNA sequence.	BI281608	-2.038
Sipa1	1036704	1394538_at	Sipa1,Spa1	UI-R-CA1-bic-g-04-0-UI.s1 UI-R-CA1 Rattus norvegicus cDNA clone UI-R-CA1-bic-g-04-0-UI 3, mRNA sequence.	BF404879	-2.032
1379806_at	1045819	1379806_at	1379806_at	UI-R-C0-hr-e-03-0-UI.r1 UI-R-C0 Rattus norvegicus cDNA clone UI-R-C0-hr-e-03-0-UI 5, mRNA sequence.	BF550636	-2.029
LOC288165	1045995	1379520_at	LOC288165,Ab2-416	UI-R-BX0-ard-e-11-0-UI.s1 UI-R-BX0 Rattus norvegicus cDNA clone UI-R-BX0-ard-e-11-0-UI 3, mRNA sequence.	BE103550	-2.027
1375230_at	802397	1375230_at	1375230_at	gb:AA800192 /DB_XREF=gi:2863147 /DB_XREF=EST189689 /CLONE=RHEAM29 /FEA=EST /CNT=16 /TID=Rn.8571.1 /TIER=Stack /STK=13 /UG=Rn.8571 /UG_TITLE=ESTs	AA800192	-2.02
LOC315756	1035546	1395716_at	LOC315756	EST350690 Rat gene index, normalized rat, norvegicus, Bento Soares Rattus norvegicus cDNA clone RGIFU03 5 end, mRNA sequence.	AW919386	-2.015
Eef2k	801888	1389999_at	Eef2k	Eukaryotic elongation factor-2 kinase	BI289392	-2.015
1385986_at	1040166	1385986_at	1385986_at	UI-R-CA1-bcq-e-09-0-UI.s1 UI-R-CA1 Rattus norvegicus cDNA clone UI-R-CA1-bcq-e-09-0-UI 3, mRNA sequence.	BF391203	-2.012
Zfp451	1040211	1386089_at	Zfp451,MGC124741	UI-R-A0-ap-h-04-0-UI.r1 UI-R-A0 Rattus norvegicus cDNA clone UI-R-A0-ap-h-04-0-UI 5, mRNA sequence.	BF548514	-2.007
Masp2	1037700	1393156_at	Masp2,MAp19,MASP-2	UI-R-CW0-bwd-c-08-0-UI.s1 UI-R-CW0 Rattus norvegicus cDNA clone UI-R-CW0-bwd-c-08-0-UI 3, mRNA sequence.	BI278333	-2.003
1382278_at	1043498	1382278_at	1382278_at	UI-R-CZ0-bye-d-06-0-UI.s1 UI-R-CZ0 Rattus norvegicus cDNA clone UI-R-CZ0-bye-d-06-0-UI 3, mRNA sequence.	BI278180	-2.001
Cda08	1043360	1382448_at	Cda08,MGC93216	UI-R-C2-my-g-04-0-UI.s1 UI-R-C2 Rattus norvegicus cDNA clone UI-R-C2-my-g-04-0-UI 3, mRNA sequence.	AI071189	-1.998
LOC363190	1039489	1391304_at	LOC363190	UI-R-DZ0-ckm-n-19-0-UI.s1 NCI_CGAP_DZ0 Rattus norvegicus cDNA clone IMAGE:7337781 3, mRNA sequence.	BM388658	-1.992
RGD1561817_predicted	816414	1376562_at	RGD1561817_predicted	Similar to Traf2 and NCK interacting kinase, splice variant 4 (predicted)	BI291396	-1.987
Immt	814838	1380154_at	Immt	Inner membrane protein, mitochondrial	BF410417	-1.987
Sept6_predicted	1045729	1379866_at	Sept6_predicted,Sept11	UI-R-C4-ali-c-04-0-UI.s1 UI-R-C4 Rattus norvegicus cDNA clone UI-R-C4-ali-c-04-0-UI 3, mRNA sequence.	AW532098	-1.979
Ppp3ca	1035704	1395436_at	Ppp3ca,Calna1	UI-R-CA1-bka-e-09-0-UI.s1 UI-R-CA1 Rattus norvegicus cDNA clone UI-R-CA1-bka-e-09-0-UI 3, mRNA sequence.	BF415556	-1.965
RGD1305145	1044313	1381448_at	RGD1305145	Nars2, similar to CG6796-PA	AW535305	-1.965
Add1	1036733	1394421_at	Add1,MGC124621	EST447571 Rat Gene Index, normalized rat, Rattus norvegicus cDNA Rattus norvegicus cDNA clone RGIDV83 3 sequence, mRNA sequence.	BF282980	-1.964
1397540_at	1033718	1397540_at	1397540_at	UI-R-BS2-ben-c-01-0-UI.s1 UI-R-BS2 Rattus norvegicus cDNA clone UI-R-BS2-ben-c-01-0-UI 3, mRNA sequence.	BF398168	-1.956
1395101_at	1036099	1395101_at	1395101_at	UI-R-BS2-beu-g-10-0-UI.s1 UI-R-BS2 Rattus norvegicus cDNA clone UI-R-BS2-beu-g-10-0-UI 3, mRNA sequence.	BF396757	-1.955
1380155_at	1045417	1380155_at	1380155_at	UI-R-C2p-ol-e-05-0-UI.s1 UI-R-C2p Rattus norvegicus cDNA clone UI-R-C2p-ol-e-05-0-UI 3, mRNA sequence.	AI137306	-1.953
RGD1308579	808372	1370988_at	RGD1308579,LRRG00122	hq42e07.x1 NCI_CGAP_Pr35 Rattus norvegicus cDNA clone IMAGE:3122052 3 similar to SW:GAG_SMSAV P03330 GAG POLYPROTEIN [CONTAINS: CORE PROTEIN P15; INNER COAT PROTEIN P12; CORE SHELL PROTEIN P30; NUCLEOPROTEIN P10]. ;, mRNA sequence.	BE349751	-1.952
Cpsf6_predicted	1035839	1395425_at	Cpsf6_predicted	Cleavage and polyadenylation specific factor 6, 68kDa (predicted)	BE099398	-1.95
Foxp1	1047084	1378495_at	Foxp1,MGC116362	UI-R-CA0-bpa-c-05-0-UI.s1 UI-R-CA0 Rattus norvegicus cDNA clone UI-R-CA0-bpa-c-05-0-UI 3, mRNA sequence.	BF414427	-1.946
Slc25a12_predicted	1045524	1380111_at	Slc25a12_predicted	UI-R-C3-tk-e-09-0-UI.s2 UI-R-C3 Rattus norvegicus cDNA clone UI-R-C3-tk-e-09-0-UI 3, mRNA sequence.	AI578095	-1.943
1384468_at	1041488	1384468_at	1384468_at	UI-R-DA0-bzf-f-08-0-UI.s1 UI-R-DA0 Rattus norvegicus cDNA clone UI-R-DA0-bzf-f-08-0-UI 3, mRNA sequence.	BI283314	-1.942
RGD1304711_predicted	1035541	1395711_at	RGD1304711_predicted	UI-R-BT1-ake-b-11-0-UI.s1 UI-R-BT1 Rattus norvegicus cDNA clone UI-R-BT1-ake-b-11-0-UI 3, mRNA sequence.	AW526713	-1.936
Pank2_predicted	1034196	1396994_at	Pank2_predicted	Pantothenate kinase 2 (Hallervorden-Spatz syndrome) (predicted)	BM382872	-1.935
pur-beta	1047705	1377747_at	pur-beta	UI-R-BS1-axy-f-09-0-UI.s1 UI-R-BS1 Rattus norvegicus cDNA clone UI-R-BS1-axy-f-09-0-UI 3, mRNA sequence.	BE116029	-1.934
LOC364835	1044668	1381057_at	LOC364835	UI-R-BO1-aiz-e-08-0-UI.s1 UI-R-BO1 Rattus norvegicus cDNA clone UI-R-BO1-aiz-e-08-0-UI 3, mRNA sequence.	AW526130	-1.934
1386029_at	1040186	1386029_at	1386029_at	EST448626 Rat Gene Index, normalized rat, Rattus norvegicus cDNA Rattus norvegicus cDNA clone RGIEK20 3 sequence, mRNA sequence.	BF284035	-1.932
Tmpo	1034573	1396641_at	Tmpo,LAP2	UI-R-BS2-bek-e-03-0-UI.s1 UI-R-BS2 Rattus norvegicus cDNA clone UI-R-BS2-bek-e-03-0-UI 3, mRNA sequence.	BF397278	-1.931
Prkcb1	1034208	1397006_at	Prkcb1,Pkcb	UI-R-CA0-bgm-d-03-0-UI.s1 UI-R-CA0 Rattus norvegicus cDNA clone UI-R-CA0-bgm-d-03-0-UI 3, mRNA sequence.	BF401586	-1.928
1372544_at	806199	1372544_at	1372544_at	gb:AI410305 /DB_XREF=gi:4253809 /DB_XREF=EST238598 /CLONE=RKIDK54 /FEA=EST /CNT=16 /TID=Rn.8301.1 /TIER=Stack /STK=11 /UG=Rn.8301 /UG_TITLE=ESTs	AI410305	-1.928
LOC361284	1038451	1392364_at	LOC361284	UI-R-BT1-aqp-b-10-0-UI.s1 UI-R-BT1 Rattus norvegicus cDNA clone UI-R-BT1-aqp-b-10-0-UI 3, mRNA sequence.	BE102708	-1.927
Gtf2i	1033868	1397398_at	Gtf2i,MGC94055	UI-R-CU0-buv-c-02-0-UI.s1 UI-R-CU0 Rattus norvegicus cDNA clone UI-R-CU0-buv-c-02-0-UI 3, mRNA sequence.	BG376725	-1.926
Slc16a6	1047192	1378301_at	Slc16a6,Mct7B,MGC94224	UI-R-CV0-brn-a-05-0-UI.s1 UI-R-CV0 Rattus norvegicus cDNA clone UI-R-CV0-brn-a-05-0-UI 3, mRNA sequence.	BG372184	-1.924
Prkwnk1	805815	1372791_at	Prkwnk1	Protein kinase, lysine deficient 1	AI235474	-1.92
Kif9_predicted	817429	1398428_at	Kif9_predicted	UI-R-CA1-bjw-h-01-0-UI.s1 UI-R-CA1 Rattus norvegicus cDNA clone UI-R-CA1-bjw-h-01-0-UI 3, mRNA sequence.	BF410381	-1.919
1391505_x_at	814917	1391505_x_at	1391505_x_at	UI-R-CX0-bwr-d-11-0-UI.s1 UI-R-CX0 Rattus norvegicus cDNA clone UI-R-CX0-bwr-d-11-0-UI 3, mRNA sequence.	BI275261	-1.918
1395751_at	1035435	1395751_at	1395751_at	UI-R-C2p-sb-c-08-0-UI.s1 UI-R-C2p Rattus norvegicus cDNA clone UI-R-C2p-sb-c-08-0-UI 3, mRNA sequence.	AI501450	-1.916
Nck1_predicted	1045426	1380165_at	Nck1_predicted	gb:AI234713 /DB_XREF=gi:3828219 /DB_XREF=EST231275 /CLONE=ROVCG67 /FEA=EST /CNT=3 /TID=Rn.21824.1 /TIER=ConsEnd /STK=2 /UG=Rn.21824 /UG_TITLE=ESTs	AI234713	-1.915
1382249_at	1043471	1382249_at	1382249_at	gb:AI171858 /DB_XREF=gi:3711898 /DB_XREF=EST217845 /CLONE=RMUBR62 /FEA=EST /CNT=5 /TID=Rn.55280.1 /TIER=ConsEnd /STK=1 /UG=Rn.55280 /UG_TITLE=ESTs	AI171858	-1.912
RGD1308076	1044337	1381321_at	RGD1308076,MGC116139	UI-R-BJ1-awd-d-02-0-UI.s1 UI-R-BJ1 Rattus norvegicus cDNA clone UI-R-BJ1-awd-d-02-0-UI 3, mRNA sequence.	BE113257	-1.905
Mgea5	802376	1375217_at	Mgea5,O-GLCNACASE	UI-R-CV2-cgv-a-12-0-UI.s1 UI-R-CV2 Rattus norvegicus cDNA clone UI-R-CV2-cgv-a-12-0-UI 3, mRNA sequence.	BI296680	-1.905
LOC500250	1045237	1380430_at	LOC500250	UI-R-CA1-bba-h-04-0-UI.s1 UI-R-CA1 Rattus norvegicus cDNA clone UI-R-CA1-bba-h-04-0-UI 3, mRNA sequence.	BF386177	-1.902
1398187_at	1033051	1398187_at	1398187_at	UI-R-DM1-ckc-h-03-0-UI.s2 UI-R-DM1 Rattus norvegicus cDNA clone UI-R-DM1-ckc-h-03-0-UI 3, mRNA sequence.	BM391924	-1.9
1381058_at	1044669	1381058_at	1381058_at	UI-R-C3-to-a-06-0-UI.s1 UI-R-C3 Rattus norvegicus cDNA clone UI-R-C3-to-a-06-0-UI 3, mRNA sequence.	AI548492	-1.899
LOC245925	1034158	1397102_at	LOC245925	UI-R-E0-cv-b-10-0-UI.s1 UI-R-E0 Rattus norvegicus cDNA clone UI-R-E0-cv-b-10-0-UI 3, mRNA sequence.	AI502196	-1.892
RGD1304793_predicted	1034097	1397041_at	RGD1304793_predicted	UI-R-CA1-bih-g-07-0-UI.s1 UI-R-CA1 Rattus norvegicus cDNA clone UI-R-CA1-bih-g-07-0-UI 3, mRNA sequence.	BF404629	-1.89
1378620_at	1046913	1378620_at	1378620_at	UI-R-BX0-arl-e-05-0-UI.s1 UI-R-BX0 Rattus norvegicus cDNA clone UI-R-BX0-arl-e-05-0-UI 3, mRNA sequence.	BE104164	-1.889
LOC296637	815575	1377218_at	LOC296637	UI-R-BJ2-bol-c-06-0-UI.s1 UI-R-BJ2 Rattus norvegicus cDNA clone UI-R-BJ2-bol-c-06-0-UI 3, mRNA sequence.	BF414000	-1.882
Usp33	1039049	1391770_at	Usp33	Ubiquitin specific peptidase 33	BE108244	-1.882
Rere	814611	1382701_at	Rere,Arp	gb:AA893803 /DB_XREF=gi:3020682 /DB_XREF=EST197606 /CLONE=RPLAK77 /FEA=EST /CNT=3 /TID=Rn.55457.1 /TIER=ConsEnd /STK=1 /UG=Rn.55457 /UG_TITLE=ESTs	AA893803	-1.876
1380473_at	1045130	1380473_at	1380473_at	UI-R-BU0-amt-b-04-0-UI.s1 UI-R-BU0 Rattus norvegicus cDNA clone UI-R-BU0-amt-b-04-0-UI 3, mRNA sequence.	AW529772	-1.876
Immt	1036204	1395060_at	Immt,MGC125092	UI-R-Y0-acw-c-08-0-UI.s1 UI-R-Y0 Rattus norvegicus cDNA clone UI-R-Y0-acw-c-08-0-UI 3, mRNA sequence.	AI764218	-1.875
RGD1309570_predicted	1040961	1385004_at	RGD1309570_predicted	UI-R-BS1-ayu-g-05-0-UI.s1 UI-R-BS1 Rattus norvegicus cDNA clone UI-R-BS1-ayu-g-05-0-UI 3, mRNA sequence.	BE107527	-1.872
1385506_at	1040526	1385506_at	1385506_at	UI-R-C4-akx-h-07-0-UI.s1 UI-R-C4 Rattus norvegicus cDNA clone UI-R-C4-akx-h-07-0-UI 3, mRNA sequence.	AW530507	-1.871
Dsc2	817286	1375936_at	Dsc2	UI-R-DE0-caf-b-12-0-UI.s1 UI-R-DE0 Rattus norvegicus cDNA clone UI-R-DE0-caf-b-12-0-UI 3, mRNA sequence.	BI279663	-1.871
Arid4b	1044468	1381151_at	Arid4b,Bcaa	UI-R-CA1-bbg-d-09-0-UI.s1 UI-R-CA1 Rattus norvegicus cDNA clone UI-R-CA1-bbg-d-09-0-UI 3, mRNA sequence.	BF386697	-1.869
Camk2g	1044522	1381207_at	Camk2g	UI-R-CA0-bam-c-08-0-UI.s1 UI-R-CA0 Rattus norvegicus cDNA clone UI-R-CA0-bam-c-08-0-UI 3, mRNA sequence.	BE120425	-1.863
1383022_at	1042852	1383022_at	1383022_at	UI-R-BS2-bdr-f-07-0-UI.s1 UI-R-BS2 Rattus norvegicus cDNA clone UI-R-BS2-bdr-f-07-0-UI 3, mRNA sequence.	BF390046	-1.86
Vcl_predicted	801961	1375538_at	Vcl_predicted	Vinculin (predicted)	AI230737	-1.86
1398922_at	813603	1398922_at	1398922_at	UI-R-DZ0-ckn-p-16-0-UI.s1 NCI_CGAP_DZ0 Rattus norvegicus cDNA clone IMAGE:7338210 3, mRNA sequence.	BM389018	-1.855
Dpm1_predicted	1039410	1391372_at	Dpm1_predicted	UI-R-CA1-bix-c-02-0-UI.s1 UI-R-CA1 Rattus norvegicus cDNA clone UI-R-CA1-bix-c-02-0-UI 3, mRNA sequence.	BF405555	-1.855
1381077_at	1044542	1381077_at	1381077_at	UI-R-C0-hg-f-03-0-UI.s1 UI-R-C0 Rattus norvegicus cDNA clone UI-R-C0-hg-f-03-0-UI 3, mRNA sequence.	AA996843	-1.853
1372717_at	805994	1372717_at	1372717_at	UI-R-DK0-cfd-d-04-0-UI.s1 UI-R-DK0 Rattus norvegicus cDNA clone UI-R-DK0-cfd-d-04-0-UI 3, mRNA sequence.	BI296012	-1.846
RGD1309198_predicted	1036546	1394672_at	RGD1309198_predicted	UI-R-CA0-bpb-a-10-0-UI.s1 UI-R-CA0 Rattus norvegicus cDNA clone UI-R-CA0-bpb-a-10-0-UI 3, mRNA sequence.	BF414556	-1.845
Hdh	1046907	1378614_at	Hdh	UI-R-CW0-bwh-f-05-0-UI.s1 UI-R-CW0 Rattus norvegicus cDNA clone UI-R-CW0-bwh-f-05-0-UI 3, mRNA sequence.	BI274329	-1.842
Ociad1	1044274	1381408_at	Ociad1	UI-R-CX0-bww-h-10-0-UI.s1 UI-R-CX0 Rattus norvegicus cDNA clone UI-R-CX0-bww-h-10-0-UI 3, mRNA sequence.	BI275477	-1.841
1391654_at	1039082	1391654_at	1391654_at	UI-R-CA1-bjb-c-24-0-UI.s1 UI-R-CA1 Rattus norvegicus cDNA clone UI-R-CA1-bjb-c-24-0-UI 3, mRNA sequence.	BF399329	-1.841
1378413_at	1047152	1378413_at	1378413_at	UI-R-CS0-btg-c-09-0-UI.s1 UI-R-CS0 Rattus norvegicus cDNA clone UI-R-CS0-btg-c-09-0-UI 3, mRNA sequence.	BG379394	-1.841
Phactr2	814753	1392105_at	Phactr2	UI-R-BO1-ajv-d-04-0-UI.s1 UI-R-BO1 Rattus norvegicus cDNA clone UI-R-BO1-ajv-d-04-0-UI 3, mRNA sequence.	AW527533	-1.837
1375732_at	801651	1375732_at	1375732_at	UI-R-BJ1-avp-a-05-0-UI.s1 UI-R-BJ1 Rattus norvegicus cDNA clone UI-R-BJ1-avp-a-05-0-UI 3, mRNA sequence.	BE109509	-1.835
RGD1304816_predicted	814019	1386224_at	RGD1304816_predicted	EST109846 Rat PC-12 cells, NGF-treated (9 days) Rattus norvegicus cDNA clone RPNAV67 3 end, mRNA sequence.	H33651	-1.834
RGD1307235_predicted	1033454	1397714_at	RGD1307235_predicted	Similar to RIKEN cDNA 2310035C23 (predicted)	BF565706	-1.834
Cbx6	802223	1375307_at	Cbx6	UI-R-CX0-bxg-d-12-0-UI.s1 UI-R-CX0 Rattus norvegicus cDNA clone UI-R-CX0-bxg-d-12-0-UI 3, mRNA sequence.	BI275772	-1.832
1382597_at	1043203	1382597_at	1382597_at	EST452660 Rat Gene Index, normalized rat, Rattus norvegicus cDNA Rattus norvegicus cDNA clone RGIGP16 3 sequence, mRNA sequence.	BF288069	-1.832
Atp2a2	811157	1369065_a_at	Atp2a2,Serca2,SercaII	ATPase, Ca++ transporting, cardiac muscle, slow twitch 2	NM_017290	-1.831
C1qr1	816426	1376574_at	C1qr1,Ly68,C1qRp	UI-R-CW0s-ccf-a-09-0-UI.s1 UI-R-CW0s Rattus norvegicus cDNA clone UI-R-CW0s-ccf-a-09-0-UI 3, mRNA sequence.	BI282932	-1.831
Atp2a2	813655	1398862_at	Atp2a2,Serca2,SercaII	ATPase, Ca++ transporting, cardiac muscle, slow twitch 2	J04024	-1.829
1381210_at	814761	1381210_at	1381210_at	rx01330s Rat mixed-tissue library Rattus norvegicus cDNA clone rx01330 3, mRNA sequence.	AI639521	-1.827
Nr3c1	1034206	1397004_at	Nr3c1,GR,Gcr,Grl	UI-R-CA0-bha-f-01-0-UI.s1 UI-R-CA0 Rattus norvegicus cDNA clone UI-R-CA0-bha-f-01-0-UI 3, mRNA sequence.	BF394158	-1.815
Pcdh21	812767	1367888_at	Pcdh21,KIAA1775	MT-protocadherin	NM_053572	-1.813
1382720_at	1043021	1382720_at	1382720_at	UI-R-BO1-ajc-d-12-0-UI.s1 UI-R-BO1 Rattus norvegicus cDNA clone UI-R-BO1-ajc-d-12-0-UI 3, mRNA sequence.	AW526559	-1.809
RGD1309020	1047547	1377907_at	RGD1309020	Similar to RIKEN cDNA 6530403A03	BF287924	-1.809
RGD1309748_predicted	1047433	1378098_at	RGD1309748_predicted	gb:AI406802 /DB_XREF=gi:4250306 /DB_XREF=EST235089 /CLONE=RBRDI38 /FEA=EST /CNT=4 /TID=Rn.9203.1 /TIER=ConsEnd /STK=3 /UG=Rn.9203 /UG_TITLE=ESTs	AI406802	-1.809
LOC367033	1033497	1397757_at	LOC367033	UI-R-BO0-aif-b-11-0-UI.s1 UI-R-BO0 Rattus norvegicus cDNA clone UI-R-BO0-aif-b-11-0-UI 3, mRNA sequence.	AW523345	-1.807
RGD1307526	1044491	1381175_at	RGD1307526	Similar to modulator of estrogen induced transcription	BE114469	-1.8
1380174_at	1045435	1380174_at	1380174_at	UI-R-BS1-axz-f-03-0-UI.s1 UI-R-BS1 Rattus norvegicus cDNA clone UI-R-BS1-axz-f-03-0-UI 3, mRNA sequence.	BE116115	-1.799
1379497_at	814916	1379497_at	1379497_at	UI-R-CX0-bwr-d-11-0-UI.s1 UI-R-CX0 Rattus norvegicus cDNA clone UI-R-CX0-bwr-d-11-0-UI 3, mRNA sequence.	BI275261	-1.799
1393864_at	1037037	1393864_at	1393864_at	UI-R-CA1-bcp-e-10-0-UI.s1 UI-R-CA1 Rattus norvegicus cDNA clone UI-R-CA1-bcp-e-10-0-UI 3, mRNA sequence.	BF390797	-1.797
1371477_at	807763	1371477_at	1371477_at	UI-R-CT0-bua-g-11-0-UI.s1 UI-R-CT0 Rattus norvegicus cDNA clone UI-R-CT0-bua-g-11-0-UI 3, mRNA sequence.	BG380735	-1.795
RGD1564625_predicted	1045612	1380053_at	RGD1564625_predicted	Similar to transmembrane protein TM9SF3 (predicted)	BF397371	-1.793
1390136_at	817273	1390136_at	1390136_at	UI-R-BS1-azd-h-07-0-UI.s1 UI-R-BS1 Rattus norvegicus cDNA clone UI-R-BS1-azd-h-07-0-UI 3, mRNA sequence.	BE109274	-1.793
Sfpq	1046888	1378595_at	Sfpq	UI-R-BJ1-awl-c-02-0-UI.s1 UI-R-BJ1 Rattus norvegicus cDNA clone UI-R-BJ1-awl-c-02-0-UI 3, mRNA sequence.	BE113427	-1.792
1392736_at	1038058	1392736_at	1392736_at	UI-R-BU0-ang-h-10-0-UI.s1 UI-R-BU0 Rattus norvegicus cDNA clone UI-R-BU0-ang-h-10-0-UI 3, mRNA sequence.	AW532939	-1.791
RGD1560871_predicted	803494	1374453_at	RGD1560871_predicted	EST348872 Rat gene index, normalized rat, norvegicus, Bento Soares Rattus norvegicus cDNA clone RGIEF42 5 end, mRNA sequence.	AW917568	-1.79
1378814_at	1046664	1378814_at	1378814_at	UI-R-CA1-bbw-b-01-0-UI.s1 UI-R-CA1 Rattus norvegicus cDNA clone UI-R-CA1-bbw-b-01-0-UI 3, mRNA sequence.	BF387902	-1.787
1397589_at	1033621	1397589_at	1397589_at	UI-R-CV2-cgs-a-05-0-UI.s1 UI-R-CV2 Rattus norvegicus cDNA clone UI-R-CV2-cgs-a-05-0-UI 3, mRNA sequence.	BI296502	-1.783
Phr1_predicted	816300	1390423_at	Phr1_predicted	Pam, highwire, rpm 1 (predicted)	BE104245	-1.783
Gtf2h2_predicted	1035375	1395837_at	Gtf2h2_predicted	UI-R-CA0-bae-c-05-0-UI.s1 UI-R-CA0 Rattus norvegicus cDNA clone UI-R-CA0-bae-c-05-0-UI 3, mRNA sequence.	BE119517	-1.78
Ocrl	1042624	1383283_at	Ocrl	UI-R-DM1-ckd-l-16-0-UI.s1 UI-R-DM1 Rattus norvegicus cDNA clone UI-R-DM1-ckd-l-16-0-UI 3, mRNA sequence.	BM385645	-1.78
Riok3_predicted	801743	1390047_at	Riok3_predicted	UI-R-CV1-bvo-h-03-0-UI.s1 UI-R-CV1 Rattus norvegicus cDNA clone UI-R-CV1-bvo-h-03-0-UI 3, mRNA sequence.	BG378174	-1.78
RGD1310722_predicted	1038278	1392493_at	RGD1310722_predicted	UI-R-C2p-ru-d-12-0-UI.s1 UI-R-C2p Rattus norvegicus cDNA clone UI-R-C2p-ru-d-12-0-UI 3, mRNA sequence.	AI501338	-1.78
LOC362608	1035946	1395240_at	LOC362608	DRACBC11 Rat DRG Library Rattus norvegicus cDNA clone DRACBC11 5, mRNA sequence.	BG665321	-1.778
1376194_at	816917	1376194_at	1376194_at	UI-R-DY0-ckl-h-24-0-UI.s1 NCI_CGAP_DY0 Rattus norvegicus cDNA clone IMAGE:7326506 3, mRNA sequence.	BM384889	-1.777
Zbtb20_predicted	1046051	1379578_at	Zbtb20_predicted	UI-R-BJ2-bou-h-06-0-UI.s1 UI-R-BJ2 Rattus norvegicus cDNA clone UI-R-BJ2-bou-h-06-0-UI 3, mRNA sequence.	BF415114	-1.773
1377071_at	815673	1377071_at	1377071_at	UI-R-CS0-btd-g-10-0-UI.s1 UI-R-CS0 Rattus norvegicus cDNA clone UI-R-CS0-btd-g-10-0-UI 3, mRNA sequence.	BG375652	-1.769
1373126_at	805413	1373126_at	1373126_at	EST349492 Rat gene index, normalized rat, norvegicus, Bento Soares Rattus norvegicus cDNA clone RGIEN61 5 end, mRNA sequence.	AW918188	-1.764
1396809_at	1034449	1396809_at	1396809_at	UI-R-Y0-abb-e-11-0-UI.s1 UI-R-Y0 Rattus norvegicus cDNA clone UI-R-Y0-abb-e-11-0-UI 3, mRNA sequence.	AI712958	-1.761
Cugbp2	1033559	1397673_at	Cugbp2,Etr3	UI-R-BO0-aic-f-09-0-UI.s1 UI-R-BO0 Rattus norvegicus cDNA clone UI-R-BO0-aic-f-09-0-UI 3, mRNA sequence.	AW523660	-1.759
Iqgap1_predicted	806378	1388762_at	Iqgap1_predicted	IQ motif containing GTPase activating protein 1 (predicted)	BF284125	-1.755
1397238_at	1034000	1397238_at	1397238_at	UI-R-BO0-aig-a-07-0-UI.s1 UI-R-BO0 Rattus norvegicus cDNA clone UI-R-BO0-aig-a-07-0-UI 3, mRNA sequence.	AW524239	-1.754
Znrf1_predicted	1046213	1379264_at	Znrf1_predicted	Zinc and ring finger 1 (predicted)	BE109004	-1.754
1381140_at	1044603	1381140_at	1381140_at	UI-R-BS2-beg-g-07-0-UI.s1 UI-R-BS2 Rattus norvegicus cDNA clone UI-R-BS2-beg-g-07-0-UI 3, mRNA sequence.	BF398056	-1.754
Got2	802317	1389871_at	Got2,LOC297793,LOC314123	UI-R-CV2-cgs-d-06-0-UI.s1 UI-R-CV2 Rattus norvegicus cDNA clone UI-R-CV2-cgs-d-06-0-UI 3, mRNA sequence.	BI296539	-1.746
Ogt	806366	1388758_at	Ogt	gb:AI009074 /DB_XREF=gi:3222906 /DB_XREF=EST203525 /CLONE=REMBI18 /FEA=EST /CNT=22 /TID=Rn.2707.1 /TIER=Stack /STK=11 /UG=Rn.2707 /UG_TITLE=ESTs	AI009074	-1.739
1379446_at	1046079	1379446_at	1379446_at	EST446778 Rat Gene Index, normalized rat, Rattus norvegicus cDNA Rattus norvegicus cDNA clone RGIDF39 3 sequence, mRNA sequence.	BF282187	-1.739
Igsf10	1047136	1378396_at	Igsf10	gb:AI007647 /DB_XREF=gi:3221479 /DB_XREF=EST202098 /CLONE=RBRAS67 /FEA=EST /CNT=4 /TID=Rn.23485.2 /TIER=ConsEnd /STK=3 /UG=Rn.23485 /UG_TITLE=ESTs	AI007647	-1.739
Cpeb4_predicted	1037535	1393294_at	Cpeb4_predicted	DRNBQD09 Rat DRG Library Rattus norvegicus cDNA clone DRNBQD09 5, mRNA sequence.	BG671389	-1.737
1376773_at	816128	1376773_at	1376773_at	gb:AI406968 /DB_XREF=gi:4250472 /DB_XREF=EST235256 /CLONE=ROVDW86 /FEA=EST /CNT=6 /TID=Rn.19462.1 /TIER=ConsEnd /STK=4 /UG=Rn.19462 /UG_TITLE=ESTs	AI406968	-1.736
Atrx	1047810	1377700_at	Atrx,Xnp	UI-R-BJ1-avv-c-01-0-UI.s1 UI-R-BJ1 Rattus norvegicus cDNA clone UI-R-BJ1-avv-c-01-0-UI 3, mRNA sequence.	BE111648	-1.736
Bcl11a	1042843	1383010_at	Bcl11a	UI-R-BS0-amj-d-03-0-UI.s1 UI-R-BS0 Rattus norvegicus cDNA clone UI-R-BS0-amj-d-03-0-UI 3, mRNA sequence.	AW531880	-1.734
Rbm5	1043048	1382749_at	Rbm5	RNA binding motif protein 5	BI293987	-1.734
1375946_at	817301	1375946_at	1375946_at	UI-R-CA0-bkg-f-02-0-UI.s1 UI-R-CA0 Rattus norvegicus cDNA clone UI-R-CA0-bkg-f-02-0-UI 3, mRNA sequence.	BF415909	-1.731
Bbx_predicted	815328	1377345_at	Bbx_predicted	Bobby sox homolog (Drosophila) (predicted)	AI502211	-1.725
1383697_at	1042261	1383697_at	1383697_at	UI-R-BT1-aks-g-08-0-UI.s1 UI-R-BT1 Rattus norvegicus cDNA clone UI-R-BT1-aks-g-08-0-UI 3, mRNA sequence.	AW530905	-1.725
Cpsf6_predicted	1042381	1383504_at	Cpsf6_predicted	Cleavage and polyadenylation specific factor 6, 68kDa (predicted)	AW530604	-1.722
H2afv_predicted	1045099	1380595_at	H2afv_predicted	UI-R-C2-nc-d-04-0-UI.s1 UI-R-C2 Rattus norvegicus cDNA clone UI-R-C2-nc-d-04-0-UI 3, mRNA sequence.	AI071495	-1.722
Ahnak	807347	1371703_at	Ahnak	AHNAK nucleoprotein (desmoyokin)	AI407114	-1.722
RGD1310651_predicted	815051	1377793_at	RGD1310651_predicted	UI-R-BJ2-bqt-f-02-0-UI.s1 UI-R-BJ2 Rattus norvegicus cDNA clone UI-R-BJ2-bqt-f-02-0-UI 3, mRNA sequence.	BF407551	-1.721
1395762_at	1035446	1395762_at	1395762_at	DRNAAPE01 Rat DRG Library Rattus norvegicus cDNA clone DRNAAPE01 5, mRNA sequence.	BG670091	-1.72
Fam36a_predicted	805864	1372823_at	Fam36a_predicted	UI-R-BS1-aym-b-05-0-UI.s1 UI-R-BS1 Rattus norvegicus cDNA clone UI-R-BS1-aym-b-05-0-UI 3, mRNA sequence.	BE117126	-1.716
1388734_at	806437	1388734_at	1388734_at	gb:AA894193 /DB_XREF=gi:3021072 /DB_XREF=EST197996 /CLONE=RSPAS42 /FEA=EST /CNT=13 /TID=Rn.11542.1 /TIER=Stack /STK=12 /UG=Rn.11542 /UG_TITLE=ESTs	AA894193	-1.715
Asb13_predicted	1044856	1380797_at	Asb13_predicted	UI-R-BT1-ast-e-06-0-UI.s1 UI-R-BT1 Rattus norvegicus cDNA clone UI-R-BT1-ast-e-06-0-UI 3, mRNA sequence.	BE106817	-1.715
LOC360975	1033082	1398072_at	LOC360975	UI-R-CA1-bjr-c-12-0-UI.s1 UI-R-CA1 Rattus norvegicus cDNA clone UI-R-CA1-bjr-c-12-0-UI 3, mRNA sequence.	BF409833	-1.714
LOC257650	1033832	1397362_at	LOC257650,Hgn	UI-R-C1-ko-h-07-0-UI.s2 UI-R-C1 Rattus norvegicus cDNA clone UI-R-C1-ko-h-07-0-UI 3, mRNA sequence.	AI071343	-1.714
1394430_at	1036742	1394430_at	1394430_at	UI-R-C3-sv-c-03-0-UI.s1 UI-R-C3 Rattus norvegicus cDNA clone UI-R-C3-sv-c-03-0-UI 3, mRNA sequence.	AI511275	-1.711
Ptbp2	814945	1378038_at	Ptbp2,Ptb2,nPTB,MGC95244	UI-R-CA0-bgw-b-06-0-UI.s1 UI-R-CA0 Rattus norvegicus cDNA clone UI-R-CA0-bgw-b-06-0-UI 3, mRNA sequence.	BF393884	-1.706
Ercc3	1039003	1391723_at	Ercc3,MGC112916	UI-R-DN0-ciu-c-09-0-UI.s1 UI-R-DN0 Rattus norvegicus cDNA clone UI-R-DN0-ciu-c-09-0-UI 3, mRNA sequence.	BI291869	-1.701
1397348_at	1033818	1397348_at	1397348_at	UI-R-BJ1-azp-f-09-0-UI.s1 UI-R-BJ1 Rattus norvegicus cDNA clone UI-R-BJ1-azp-f-09-0-UI 3, mRNA sequence.	BE118444	-1.701
LOC499873	807027	1388575_at	LOC499873	gb:AA943740 /DB_XREF=gi:3103656 /DB_XREF=EST199239 /CLONE=RBRAP09 /FEA=EST /CNT=17 /TID=Rn.4180.1 /TIER=Stack /STK=14 /UG=Rn.4180 /UG_TITLE=ESTs	AA943740	-1.696
Abcc5	802148	1375468_at	Abcc5	ATP-binding cassette, sub-family C (CFTR/MRP), member 5	AW252983	-1.695
1398992_at	813542	1398992_at	1398992_at	gb:AI410311 /DB_XREF=gi:4253815 /DB_XREF=EST238604 /CLONE=RKIDK77 /FEA=EST /CNT=23 /TID=Rn.2497.1 /TIER=Stack /STK=12 /UG=Rn.2497 /UG_TITLE=ESTs	AI410311	-1.692
Zfp36l2	805380	1373106_at	Zfp36l2	gb:AI178069 /DB_XREF=gi:3728707 /DB_XREF=EST221728 /CLONE=RPLCK88 /FEA=EST /CNT=13 /TID=Rn.35019.1 /TIER=Stack /STK=9 /UG=Rn.35019 /UG_TITLE=ESTs	AI178069	-1.691
1379259_at	1046354	1379259_at	1379259_at	UI-R-BS0-ant-d-11-0-UI.s1 UI-R-BS0 Rattus norvegicus cDNA clone UI-R-BS0-ant-d-11-0-UI 3, mRNA sequence.	AW534671	-1.687
Phc3_predicted	1046903	1378610_at	Phc3_predicted	Polyhomeotic like 3 (Drosophila) (predicted)	BG378206	-1.686
1374350_at	803629	1374350_at	1374350_at	UI-R-DS0-cjd-p-20-0-UI.s1 UI-R-DS0 Rattus norvegicus cDNA clone UI-R-DS0-cjd-p-20-0-UI 3, mRNA sequence.	BM382988	-1.683
RGD1309752	1033875	1397259_at	RGD1309752	EST455724 Rat Gene Index, normalized rat, Rattus norvegicus cDNA Rattus norvegicus cDNA clone RGIIJ18 3 sequence, mRNA sequence.	BF291133	-1.68
Ccdc39_predicted	1039826	1390886_at	Ccdc39_predicted	UI-R-BJ1-avc-c-07-0-UI.s1 UI-R-BJ1 Rattus norvegicus cDNA clone UI-R-BJ1-avc-c-07-0-UI 3, mRNA sequence.	BE111565	-1.679
Elk4_predicted	1039189	1391613_at	Elk4_predicted	ELK4, member of ETS oncogene family (predicted)	AW534807	-1.679
1373434_at	804979	1373434_at	1373434_at	gb:AA944179 /DB_XREF=gi:3104095 /DB_XREF=EST199678 /CLONE=REMAD33 /FEA=EST /CNT=12 /TID=Rn.7318.1 /TIER=Stack /STK=8 /UG=Rn.7318 /UG_TITLE=ESTs	AA944179	-1.677
Foxr1_predicted	815488	1377258_at	Foxr1_predicted	UI-R-BS1-ayr-a-12-0-UI.s1 UI-R-BS1 Rattus norvegicus cDNA clone UI-R-BS1-ayr-a-12-0-UI 3, mRNA sequence.	BE107204	-1.677
pur-beta	807932	1388317_at	pur-beta	UI-R-BJ1-avu-e-03-0-UI.s1 UI-R-BJ1 Rattus norvegicus cDNA clone UI-R-BJ1-avu-e-03-0-UI 3, mRNA sequence.	BE110655	-1.676
1382585_at	1043192	1382585_at	1382585_at	UI-R-BO1-ajp-d-04-0-UI.s1 UI-R-BO1 Rattus norvegicus cDNA clone UI-R-BO1-ajp-d-04-0-UI 3, mRNA sequence.	AW529128	-1.674
LOC498702	1038310	1392526_at	LOC498702	UI-R-A1-dw-h-08-0-UI.s1 UI-R-A1 Rattus norvegicus cDNA clone UI-R-A1-dw-h-08-0-UI 3, mRNA sequence.	AA901274	-1.672
1388915_at	805871	1388915_at	1388915_at	UI-R-DK0-cfa-b-12-0-UI.s1 UI-R-DK0 Rattus norvegicus cDNA clone UI-R-DK0-cfa-b-12-0-UI 3, mRNA sequence.	BI295753	-1.672
1390684_at	815329	1390684_at	1390684_at	gb:AA892642 /DB_XREF=gi:3019521 /DB_XREF=EST196445 /CLONE=RKIAV23 /FEA=EST /CNT=4 /TID=Rn.14778.1 /TIER=ConsEnd /STK=4 /UG=Rn.14778 /UG_TITLE=ESTs	AA892642	-1.671
LOC360840	1046681	1378831_at	LOC360840	UI-R-CA0-axa-g-10-0-UI.s1 UI-R-CA0 Rattus norvegicus cDNA clone UI-R-CA0-axa-g-10-0-UI 3, mRNA sequence.	BE108135	-1.67
1383170_at	1042675	1383170_at	1383170_at	gb:AW143788 /DB_XREF=gi:6163687 /DB_XREF=EST294084 /CLONE=RGICA26 /FEA=EST /CNT=17 /TID=Rn.7599.1 /TIER=ConsEnd /STK=0 /UG=Rn.7599 /UG_TITLE=ESTs	AW143788	-1.668
1384224_at	1041712	1384224_at	1384224_at	UI-R-CA0-bat-g-05-0-UI.s1 UI-R-CA0 Rattus norvegicus cDNA clone UI-R-CA0-bat-g-05-0-UI 3, mRNA sequence.	BE120549	-1.666
LOC245960	809387	1370317_at	LOC245960,KCR1	potassium channel regulator 1	U78090	-1.664
Ube3a_predicted	1043040	1382741_at	Ube3a_predicted	Ubiquitin protein ligase E3A (predicted)	BI285961	-1.663
Rnpc2	814650	1381967_at	Rnpc2	RNA-binding region (RNP1, RRM) containing 2	BE114972	-1.662
Gzmk	811274	1387390_at	Gzmk	granzyme K	NM_017119	-1.662
pur-beta	1035550	1395720_at	pur-beta	UI-R-C4-amc-c-12-0-UI.s1 UI-R-C4 Rattus norvegicus cDNA clone UI-R-C4-amc-c-12-0-UI 3, mRNA sequence.	BE098012	-1.662
Pik3c2b_predicted	1044141	1381576_at	Pik3c2b_predicted	Phosphoinositide-3-kinase, class 2, beta polypeptide (predicted)	BE105801	-1.66
1390999_at	1039786	1390999_at	1390999_at	UI-R-BS1-ayv-h-10-0-UI.s1 UI-R-BS1 Rattus norvegicus cDNA clone UI-R-BS1-ayv-h-10-0-UI 3, mRNA sequence.	BE108409	-1.66
1376021_at	817247	1376021_at	1376021_at	UI-R-DM1-ckb-m-16-0-UI.s1 UI-R-DM1 Rattus norvegicus cDNA clone UI-R-DM1-ckb-m-16-0-UI 3, mRNA sequence.	BM384049	-1.658
Cugbp2	808427	1388195_at	Cugbp2	CUG triplet repeat, RNA binding protein 2	AW140475	-1.657
1396076_at	1035176	1396076_at	1396076_at	gb:AW914907 /DB_XREF=gi:8080588 /DB_XREF=EST346211 /CLONE=RGIBM18 /FEA=EST /CNT=2 /TID=Rn.63836.1 /TIER=ConsEnd /STK=0 /UG=Rn.63836 /UG_TITLE=ESTs	AW914907	-1.656
Ercc3	1035999	1395147_at	Ercc3,MGC112916	UI-R-BS1-ayj-g-01-0-UI.s1 UI-R-BS1 Rattus norvegicus cDNA clone UI-R-BS1-ayj-g-01-0-UI 3, mRNA sequence.	BE116565	-1.655
1372081_at	806868	1372081_at	1372081_at	UI-R-CV2-cht-f-02-0-UI.s1 UI-R-CV2 Rattus norvegicus cDNA clone UI-R-CV2-cht-f-02-0-UI 3, mRNA sequence.	BI299305	-1.655
1390735_at	815111	1390735_at	1390735_at	UI-R-CV1-bsx-h-03-0-UI.s1 UI-R-CV1 Rattus norvegicus cDNA clone UI-R-CV1-bsx-h-03-0-UI 3, mRNA sequence.	BG375163	-1.655
RGD1311704_predicted	1043985	1381713_at	RGD1311704_predicted	UI-R-BO1-asm-b-04-0-UI.s1 UI-R-BO1 Rattus norvegicus cDNA clone UI-R-BO1-asm-b-04-0-UI 3, mRNA sequence.	BE106279	-1.652
1388505_at	807212	1388505_at	1388505_at	UI-R-BJ1-avq-e-04-0-UI.s1 UI-R-BJ1 Rattus norvegicus cDNA clone UI-R-BJ1-avq-e-04-0-UI 3, mRNA sequence.	BE109642	-1.65
Brd8	1042548	1383366_at	Brd8,p120	UI-R-CA0-awy-f-11-0-UI.s1 UI-R-CA0 Rattus norvegicus cDNA clone UI-R-CA0-awy-f-11-0-UI 3, mRNA sequence.	BE107954	-1.647
1395319_at	1035879	1395319_at	1395319_at	UI-R-DM1-cka-f-19-0-UI.s1 UI-R-DM1 Rattus norvegicus cDNA clone UI-R-DM1-cka-f-19-0-UI 3, mRNA sequence.	BM383557	-1.643
Pogz_predicted	1037369	1393594_at	Pogz_predicted	UI-R-C0-it-g-09-0-UI.s1 UI-R-C0 Rattus norvegicus cDNA clone UI-R-C0-it-g-09-0-UI 3, mRNA sequence.	AI030196	-1.641
1390515_at	815916	1390515_at	1390515_at	UI-R-C0-hz-g-04-0-UI.s1 UI-R-C0 Rattus norvegicus cDNA clone UI-R-C0-hz-g-04-0-UI 3, mRNA sequence.	AA998383	-1.64
RGD1310429_predicted	802977	1374803_at	RGD1310429_predicted	UI-R-CV1-bsm-g-06-0-UI.s1 UI-R-CV1 Rattus norvegicus cDNA clone UI-R-CV1-bsm-g-06-0-UI 3, mRNA sequence.	BG374219	-1.64
Vezf1_predicted	804114	1374072_at	Vezf1_predicted	gb:AI010272 /DB_XREF=gi:3224104 /DB_XREF=EST204723 /CLONE=RLUBW26 /FEA=EST /CNT=11 /TID=Rn.17550.1 /TIER=Stack /STK=7 /UG=Rn.17550 /UG_TITLE=ESTs	AI010272	-1.64
Prkcb1	809029	1370585_a_at	Prkcb1,Pkcb	protein kinase C, beta 1	X04440	-1.639
Cugbp1	1037875	1393029_at	Cugbp1	UI-R-CA0-bmc-g-12-0-UI.s1 UI-R-CA0 Rattus norvegicus cDNA clone UI-R-CA0-bmc-g-12-0-UI 3, mRNA sequence.	BF410771	-1.639
Arl5	803836	1374178_at	Arl5	gb:AI103954 /DB_XREF=gi:3708417 /DB_XREF=EST213243 /CLONE=RHEBV55 /FEA=EST /CNT=8 /TID=Rn.18208.1 /TIER=Stack /STK=7 /UG=Rn.18208 /UG_TITLE=ESTs	AI103954	-1.632
1375561_at	801996	1375561_at	1375561_at	UI-R-CV0-bro-a-10-0-UI.s1 UI-R-CV0 Rattus norvegicus cDNA clone UI-R-CV0-bro-a-10-0-UI 3, mRNA sequence.	BG372234	-1.631
Cugbp2	802305	1389867_at	Cugbp2,Etr3	UI-R-DD0-bzr-a-10-0-UI.s1 UI-R-DD0 Rattus norvegicus cDNA clone UI-R-DD0-bzr-a-10-0-UI 3, mRNA sequence.	BI281086	-1.628
RGD1310781_predicted	1036632	1394612_at	RGD1310781_predicted	UI-R-C4-alv-a-03-0-UI.s1 UI-R-C4 Rattus norvegicus cDNA clone UI-R-C4-alv-a-03-0-UI 3, mRNA sequence.	AW535206	-1.626
LOC313052	1038546	1392311_at	LOC313052	UI-R-BS2-bdo-d-12-0-UI.s1 UI-R-BS2 Rattus norvegicus cDNA clone UI-R-BS2-bdo-d-12-0-UI 3, mRNA sequence.	BF389762	-1.626
Klhl5	1044843	1380784_at	Klhl5	Kelch-like 5 (Drosophila)	BE115838	-1.625
Znf292	816026	1376917_at	Znf292	Zinc finger protein 292	BF388585	-1.624
Mll	817507	1375793_at	Mll	Myeloid/lymphoid or mixed-lineage leukemia	BI295700	-1.623
1391879_at	1038862	1391879_at	1391879_at	UI-R-E1-gl-h-01-0-UI.s1 UI-R-E1 Rattus norvegicus cDNA clone UI-R-E1-gl-h-01-0-UI 3, mRNA sequence.	AA964161	-1.622
LOC502710	1043113	1382658_at	LOC502710	Similar to Myeloid/lymphoid or mixed-lineage leukemia protein 3 homolog (Histone-lysine N-methyltransferase, H3 lysine-4 specific MLL3)	AI070638	-1.621
1377483_at	815217	1377483_at	1377483_at	gb:AI234736 /DB_XREF=gi:4136025 /DB_XREF=EST231298 /CLONE=ROVCG95 /FEA=EST /CNT=4 /TID=Rn.25208.1 /TIER=ConsEnd /STK=4 /UG=Rn.25208 /UG_TITLE=ESTs	AI234736	-1.621
1392653_at	1038134	1392653_at	1392653_at	UI-R-BS1-azn-h-02-0-UI.s1 UI-R-BS1 Rattus norvegicus cDNA clone UI-R-BS1-azn-h-02-0-UI 3, mRNA sequence.	BE118116	-1.621
1375655_at	801847	1375655_at	1375655_at	UI-R-BS1-ayr-b-04-0-UI.s1 UI-R-BS1 Rattus norvegicus cDNA clone UI-R-BS1-ayr-b-04-0-UI 3, mRNA sequence.	BE107208	-1.62
Slc12a2	1039545	1391209_at	Slc12a2,Bsc2,Nkcc1	UI-R-C2p-rk-h-07-0-UI.s1 UI-R-C2p Rattus norvegicus cDNA clone UI-R-C2p-rk-h-07-0-UI 3, mRNA sequence.	AI556505	-1.618
1375363_at	802161	1375363_at	1375363_at	UI-R-CV1-bsp-a-01-0-UI.s1 UI-R-CV1 Rattus norvegicus cDNA clone UI-R-CV1-bsp-a-01-0-UI 3, mRNA sequence.	BG374402	-1.618
Fgf13	812445	1368114_at	Fgf13	fibroblast growth factor 13	NM_053428	-1.616
RGD1311704_predicted	1037195	1393718_at	RGD1311704_predicted	UI-R-BS1-aym-h-05-0-UI.s1 UI-R-BS1 Rattus norvegicus cDNA clone UI-R-BS1-aym-h-05-0-UI 3, mRNA sequence.	BE117189	-1.615
1374514_at	803442	1374514_at	1374514_at	DRNBZC05 Rat DRG Library Rattus norvegicus cDNA clone DRNBZC05 5, mRNA sequence.	BG671893	-1.615
1374613_at	803275	1374613_at	1374613_at	UI-R-BJ1-auk-d-06-0-UI.s1 UI-R-BJ1 Rattus norvegicus cDNA clone UI-R-BJ1-auk-d-06-0-UI 3, mRNA sequence.	BE100609	-1.614
1392989_at	1037840	1392989_at	1392989_at	UI-R-DK0-cfd-a-12-0-UI.s1 UI-R-DK0 Rattus norvegicus cDNA clone UI-R-DK0-cfd-a-12-0-UI 3, mRNA sequence.	BI295986	-1.614
1371652_at	807563	1371652_at	1371652_at	UI-R-C0-jl-a-08-0-UI.r1 UI-R-C0 Rattus norvegicus cDNA clone UI-R-C0-jl-a-08-0-UI 5, mRNA sequence.	BF550566	-1.613
1395212_at	1036064	1395212_at	1395212_at	UI-R-BX0-ary-c-08-0-UI.s1 UI-R-BX0 Rattus norvegicus cDNA clone UI-R-BX0-ary-c-08-0-UI 3, mRNA sequence.	BE105805	-1.613
1383770_at	1042184	1383770_at	1383770_at	UI-R-BS1-ayn-d-10-0-UI.s1 UI-R-BS1 Rattus norvegicus cDNA clone UI-R-BS1-ayn-d-10-0-UI 3, mRNA sequence.	BE117323	-1.612
1379037_at	1046438	1379037_at	1379037_at	UI-R-BU0-anb-d-01-0-UI.s1 UI-R-BU0 Rattus norvegicus cDNA clone UI-R-BU0-anb-d-01-0-UI 3, mRNA sequence.	AW533389	-1.611
Dst_predicted	1035980	1395274_at	Dst_predicted	Dystonin (predicted)	AI235468	-1.611
1377944_at	1047578	1377944_at	1377944_at	UI-R-C4-alj-g-04-0-UI.s1 UI-R-C4 Rattus norvegicus cDNA clone UI-R-C4-alj-g-04-0-UI 3, mRNA sequence.	AW532214	-1.611
Ccnd2	802306	1375266_at	Ccnd2	UI-R-CT0-btz-f-02-0-UI.s1 UI-R-CT0 Rattus norvegicus cDNA clone UI-R-CT0-btz-f-02-0-UI 3, mRNA sequence.	BG380633	-1.609
Atp2b1	1045454	1380195_at	Atp2b1	UI-R-BT0-qe-a-03-0-UI.s1 UI-R-BT0 Rattus norvegicus cDNA clone UI-R-BT0-qe-a-03-0-UI 3, mRNA sequence.	AI145357	-1.608
Fbxl11_predicted	813324	1399154_at	Fbxl11_predicted	F-box and leucine-rich repeat protein 11 (predicted)	BF389273	-1.608
Clcn4-2	1045645	1379932_at	Clcn4-2	UI-R-CV1-bvt-c-10-0-UI.s1 UI-R-CV1 Rattus norvegicus cDNA clone UI-R-CV1-bvt-c-10-0-UI 3, mRNA sequence.	BG378827	-1.608
Axot	1044069	1381651_at	Axot	UI-R-BJ1-auk-f-11-0-UI.s1 UI-R-BJ1 Rattus norvegicus cDNA clone UI-R-BJ1-auk-f-11-0-UI 3, mRNA sequence.	BE100638	-1.602
Ptprc	808966	1370603_a_at	Ptprc,Lca,RT7,CD45,L-CA,T200	protein tyrosine phosphatase, receptor type, C	M10072	-1.6
Trps1_predicted	1041057	1384948_at	Trps1_predicted	Trichorhinophalangeal syndrome I (predicted)	AI113157	-1.599
LOC499020	1044952	1380745_at	LOC499020	UI-R-E0-dk-b-04-0-UI.s1 UI-R-E0 Rattus norvegicus cDNA clone UI-R-E0-dk-b-04-0-UI 3, mRNA sequence.	AA900859	-1.594
1383193_at	1042691	1383193_at	1383193_at	UI-R-BJ1-avh-e-03-0-UI.s1 UI-R-BJ1 Rattus norvegicus cDNA clone UI-R-BJ1-avh-e-03-0-UI 3, mRNA sequence.	BE112341	-1.594
RGD1561597_predicted	1039177	1391600_at	RGD1561597_predicted	Similar to mKIAA0518 protein (predicted)	BE118049	-1.593
1378828_at	1046678	1378828_at	1378828_at	UI-R-BT1-ame-b-08-0-UI.s1 UI-R-BT1 Rattus norvegicus cDNA clone UI-R-BT1-ame-b-08-0-UI 3, mRNA sequence.	BE107649	-1.592
Phr1_predicted	805774	1372863_at	Phr1_predicted	Pam, highwire, rpm 1 (predicted)	BF409872	-1.592
Arl6ip1	805727	1372830_at	Arl6ip1	ADP-ribosylation factor-like 6 interacting protein 1	BM384116	-1.591
Ttc7	815818	1376974_at	Ttc7	UI-R-CT0-bue-a-06-0-UI.s1 UI-R-CT0 Rattus norvegicus cDNA clone UI-R-CT0-bue-a-06-0-UI 3, mRNA sequence.	BG381669	-1.59
Ccnt2_predicted	813393	1399100_at	Ccnt2_predicted	Cyclin T2 (predicted)	BF396192	-1.589
Impact	806722	1372193_at	Impact	Imprinted and ancient	AI408713	-1.589
Ndufs1	1044233	1381520_at	Ndufs1,MGC93795	UI-R-BX0-asg-b-02-0-UI.s1 UI-R-BX0 Rattus norvegicus cDNA clone UI-R-BX0-asg-b-02-0-UI 3, mRNA sequence.	BE105072	-1.588
1382128_at	1043646	1382128_at	1382128_at	UI-R-DK0-cfj-a-03-0-UI.s1 UI-R-DK0 Rattus norvegicus cDNA clone UI-R-DK0-cfj-a-03-0-UI 3, mRNA sequence.	BI289196	-1.585
LOC362587	807096	1371940_at	LOC362587	Similar to microfilament and actin filament cross-linker protein isoform b	AW920000	-1.585
1375585_at	801887	1375585_at	1375585_at	UI-R-BJ1-avz-b-07-0-UI.s1 UI-R-BJ1 Rattus norvegicus cDNA clone UI-R-BJ1-avz-b-07-0-UI 3, mRNA sequence.	BE111820	-1.584
Ankrd12_predicted	1040215	1386097_at	Ankrd12_predicted	Ankyrin repeat domain 12 (predicted)	AW527230	-1.582
1374845_at	802893	1374845_at	1374845_at	gb:AI176367 /DB_XREF=gi:3727005 /DB_XREF=EST219950 /CLONE=ROVBQ75 /FEA=EST /CNT=7 /TID=Rn.17456.1 /TIER=Stack /STK=6 /UG=Rn.17456 /UG_TITLE=ESTs	AI176367	-1.58
1376982_at	815830	1376982_at	1376982_at	UI-R-DK0-cfb-f-12-0-UI.s1 UI-R-DK0 Rattus norvegicus cDNA clone UI-R-DK0-cfb-f-12-0-UI 3, mRNA sequence.	BI295869	-1.58
1391553_at	1039137	1391553_at	1391553_at	UI-R-E1-fr-e-02-0-UI.s1 UI-R-E1 Rattus norvegicus cDNA clone UI-R-E1-fr-e-02-0-UI 3, mRNA sequence.	AA956757	-1.579
1377162_at	815636	1377162_at	1377162_at	UI-R-CA1-bcg-d-06-0-UI.s1 UI-R-CA1 Rattus norvegicus cDNA clone UI-R-CA1-bcg-d-06-0-UI 3, mRNA sequence.	BF390386	-1.579
1373851_at	804387	1373851_at	1373851_at	gb:AI171998 /DB_XREF=gi:3712038 /DB_XREF=EST217993 /CLONE=RMUBT67 /FEA=EST /CNT=13 /TID=Rn.17213.1 /TIER=Stack /STK=7 /UG=Rn.17213 /UG_TITLE=ESTs	AI171998	-1.577
1384216_at	1041706	1384216_at	1384216_at	UI-R-C4-alp-g-06-0-UI.s1 UI-R-C4 Rattus norvegicus cDNA clone UI-R-C4-alp-g-06-0-UI 3, mRNA sequence.	AW534148	-1.577
Son	813539	1398989_at	Son	Son cell proliferation protein	BI275248	-1.572
Sart2_predicted	814208	1384967_at	Sart2_predicted	UI-R-CN1-cjh-n-24-0-UI.s1 UI-R-CN1 Rattus norvegicus cDNA clone UI-R-CN1-cjh-n-24-0-UI 3, mRNA sequence.	BM386930	-1.569
1372336_at	806499	1372336_at	1372336_at	UI-R-BS1-axw-a-08-0-UI.s1 UI-R-BS1 Rattus norvegicus cDNA clone UI-R-BS1-axw-a-08-0-UI 3, mRNA sequence.	BE115454	-1.568
1390177_at	817172	1390177_at	1390177_at	gb:AI233857 /DB_XREF=gi:3817737 /DB_XREF=EST230545 /CLONE=RLUCS05 /FEA=EST /CNT=9 /TID=Rn.6397.1 /TIER=ConsEnd /STK=5 /UG=Rn.6397 /UG_TITLE=ESTs	AI233857	-1.566
Coro1c_predicted	1046951	1378508_at	Coro1c_predicted	Coronin, actin binding protein 1C (predicted)	BE108221	-1.565
LOC499834	806578	1388704_at	LOC499834	gb:AA892394 /DB_XREF=gi:3019273 /DB_XREF=EST196197 /CLONE=RKIAP90 /FEA=EST /CNT=16 /TID=Rn.4183.2 /TIER=Stack /STK=12 /UG=Rn.4183 /UG_TITLE=ESTs, Weakly similar to HUD RAT PARANEOPLASTIC ENCEPHALOMYELITIS ANTIGEN HUD HOMOLOG (R.norvegicus)	AA892394	-1.564
Pura_predicted	815023	1377617_at	Pura_predicted	Purine rich element binding protein A (predicted)	BF550438	-1.564
1367538_at	813263	1367538_at	1367538_at	EST448894 Rat Gene Index, normalized rat, Rattus norvegicus cDNA Rattus norvegicus cDNA clone RGIEO12 3 sequence, mRNA sequence.	BF284303	-1.561
1394705_at	1036433	1394705_at	1394705_at	UI-R-BS1-ayh-g-04-0-UI.s1 UI-R-BS1 Rattus norvegicus cDNA clone UI-R-BS1-ayh-g-04-0-UI 3, mRNA sequence.	BE117266	-1.56
RGD1565589_predicted	806465	1372314_at	RGD1565589_predicted	Similar to myocardial ischemic preconditioning upregulated protein 2 (predicted)	AI179677	-1.56
1373626_at	804657	1373626_at	1373626_at	gb:AI102507 /DB_XREF=gi:3707271 /DB_XREF=EST211796 /CLONE=REMBO51 /FEA=EST /CNT=9 /TID=Rn.15465.1 /TIER=Stack /STK=8 /UG=Rn.15465 /UG_TITLE=ESTs	AI102507	-1.558
Pik3cd_predicted	1037230	1393755_at	Pik3cd_predicted	Phosphatidylinositol 3-kinase catalytic delta polypeptide (predicted)	BE109926	-1.558
1398481_at	1032970	1398481_at	1398481_at	UI-R-CA0-bho-e-09-0-UI.s1 UI-R-CA0 Rattus norvegicus cDNA clone UI-R-CA0-bho-e-09-0-UI 3, mRNA sequence.	BF402699	-1.558
Usp9x_predicted	806760	1372121_at	Usp9x_predicted	Ubiquitin specific peptidase 9, X chromosome (predicted)	BF284408	-1.557
Sp1	807150	1371880_at	Sp1	gb:AI179662 /DB_XREF=gi:3730300 /DB_XREF=EST223387 /CLONE=RSPCK18 /FEA=EST /CNT=18 /TID=Rn.12366.1 /TIER=Stack /STK=15 /UG=Rn.12366 /UG_TITLE=ESTs, Highly similar to S25287 Sp1 protein - rat (R.norvegicus)	AI179662	-1.557
Prkcb1	812274	1368240_a_at	Prkcb1,Pkcb	protein kinase C, beta 1	M13706	-1.555
Epm2aip1_predicted	806237	1372568_at	Epm2aip1_predicted	gb:AI411270 /DB_XREF=gi:4254774 /DB_XREF=EST239564 /CLONE=RKIEO81 /FEA=EST /CNT=13 /TID=Rn.2561.1 /TIER=Stack /STK=11 /UG=Rn.2561 /UG_TITLE=ESTs	AI411270	-1.552
1383929_at	1042039	1383929_at	1383929_at	gb:AI230265 /DB_XREF=gi:3814152 /DB_XREF=EST226960 /CLONE=REMCU35 /FEA=EST /CNT=4 /TID=Rn.8931.1 /TIER=ConsEnd /STK=0 /UG=Rn.8931 /UG_TITLE=ESTs	AI230265	-1.551
1388495_at	807329	1388495_at	1388495_at	UI-R-DQ0-cja-p-07-0-UI.s1 UI-R-DQ0 Rattus norvegicus cDNA clone UI-R-DQ0-cja-p-07-0-UI 3, mRNA sequence.	BI303583	-1.547
Camk4	801906	1375598_at	Camk4,Ccdpk,RATCCDPK	UI-R-CA0-baz-b-05-0-UI.s1 UI-R-CA0 Rattus norvegicus cDNA clone UI-R-CA0-baz-b-05-0-UI 3, mRNA sequence.	BE119628	-1.545
1388825_at	806128	1388825_at	1388825_at	UI-R-CA0-bac-b-05-0-UI.s1 UI-R-CA0 Rattus norvegicus cDNA clone UI-R-CA0-bac-b-05-0-UI 3, mRNA sequence.	BE119400	-1.544
Zfp275_predicted	1039169	1391591_at	Zfp275_predicted	Zinc finger protein 275 (predicted)	AW532531	-1.544
Spag9_predicted	807158	1388520_at	Spag9_predicted	Sperm associated antigen 9 (predicted)	BI278854	-1.542
Bclaf1	806348	1388752_at	Bclaf1,Aa2-041	gb:AI408078 /DB_XREF=gi:4251582 /DB_XREF=EST236368 /CLONE=ROVEF07 /FEA=EST /CNT=20 /TID=Rn.15652.1 /TIER=Stack /STK=11 /UG=Rn.15652 /UG_TITLE=ESTs, Weakly similar to T12483 hypothetical protein DKFZp564B0769.1 (H.sapiens)	AI408078	-1.541
Sfrs3_predicted	1046560	1379010_at	Sfrs3_predicted	Splicing factor, arginine/serine-rich 3 (SRp20) (predicted)	AA956727	-1.54
Garnl4_predicted	1032801	1398615_at	Garnl4_predicted	GTPase activating RANGAP domain-like 4 (predicted)	BG379594	-1.539
1398447_at	816386	1398447_at	1398447_at	gb:AA801323 /DB_XREF=gi:4131596 /DB_XREF=EST190820 /CLONE=RPLAB89 /FEA=EST /CNT=8 /TID=Rn.22049.1 /TIER=ConsEnd /STK=4 /UG=Rn.22049 /UG_TITLE=ESTs	AA801323	-1.537
Rapgef6_predicted	804812	1389181_at	Rapgef6_predicted	UI-R-CN1-cjo-k-13-0-UI.s1 UI-R-CN1 Rattus norvegicus cDNA clone UI-R-CN1-cjo-k-13-0-UI 3, mRNA sequence.	BM389650	-1.536
Ptprj	811854	1368589_at	Ptprj,DEP-1	protein tyrosine phosphatase, receptor type, J	NM_017269	-1.532
1375054_at	802596	1375054_at	1375054_at	gb:AI233709 /DB_XREF=gi:3817589 /DB_XREF=EST230397 /CLONE=RKIDJ19 /FEA=EST /CNT=6 /TID=Rn.18197.1 /TIER=Stack /STK=6 /UG=Rn.18197 /UG_TITLE=ESTs	AI233709	-1.531
RGD1311704_predicted	815206	1390719_at	RGD1311704_predicted	UI-R-DK0-ced-c-12-0-UI.s1 UI-R-DK0 Rattus norvegicus cDNA clone UI-R-DK0-ced-c-12-0-UI 3, mRNA sequence.	BI294889	-1.531
Man2a1	806617	1388667_at	Man2a1	gb:AI178793 /DB_XREF=gi:3729431 /DB_XREF=EST222475 /CLONE=RSPBM66 /FEA=EST /CNT=13 /TID=Rn.17190.1 /TIER=Stack /STK=13 /UG=Rn.17190 /UG_TITLE=ESTs, Highly similar to MAN2 RAT ALPHA-MANNOSIDASE II (R.norvegicus)	AI178793	-1.53
LOC502710	1043680	1382001_at	LOC502710	Similar to Myeloid/lymphoid or mixed-lineage leukemia protein 3 homolog (Histone-lysine N-methyltransferase, H3 lysine-4 specific MLL3)	AI227612	-1.53
RGD1307838_predicted	813366	1399079_at	RGD1307838_predicted	gb:AI101659 /DB_XREF=gi:3706530 /DB_XREF=EST210948 /CLONE=RBRBT48 /FEA=EST /CNT=24 /TID=Rn.806.2 /TIER=Stack /STK=6 /UG=Rn.806 /UG_TITLE=ESTs, Moderately similar to UBPI_MOUSE UBIQUITIN CARBOXYL-TERMINAL HYDROLASE 18 (UBIQUITIN THIOLESTERASE 18) (UBIQUITIN-SPECIFIC PROCESSING PROTEASE 18) (DEUBIQUITINATING ENZYME 18) (43 KDA UBIQUITIN-SPECIFIC PROTEASE) (M.musculus)	AI101659	-1.529
Gda	810367	1387659_at	Gda,Cypin	guanine deaminase	AF245172	-1.528
LOC498301	1036858	1394400_at	LOC498301	UI-R-C3-to-f-06-0-UI.r1 UI-R-C3 Rattus norvegicus cDNA clone UI-R-C3-to-f-06-0-UI 5, mRNA sequence.	BF542890	-1.525
1372442_at	806337	1372442_at	1372442_at	DRNBPH11 Rat DRG Library Rattus norvegicus cDNA clone DRNBPH11 5, mRNA sequence.	BG673216	-1.524
Qki	806195	1372542_at	Qki	UI-R-BJ1-awe-a-08-0-UI.s1 UI-R-BJ1 Rattus norvegicus cDNA clone UI-R-BJ1-awe-a-08-0-UI 3, mRNA sequence.	BE113281	-1.518
Nisch	807593	1371558_at	Nisch	UI-R-CU0s-cby-g-05-0-UI.s1 UI-R-CU0s Rattus norvegicus cDNA clone UI-R-CU0s-cby-g-05-0-UI 3, mRNA sequence.	BI282284	-1.517
1391031_at	1039668	1391031_at	1391031_at	UI-R-BS2-bdp-h-04-0-UI.s1 UI-R-BS2 Rattus norvegicus cDNA clone UI-R-BS2-bdp-h-04-0-UI 3, mRNA sequence.	BF389889	-1.516
IgG-2a	808023	1371262_at	IgG-2a,Igha_mapped	gb:AJ391299 /DB_XREF=gi:6900877 /FEA=DNA /CNT=3 /TID=Rn.44840.1 /TIER=ConsEnd /STK=0 /UG=Rn.44840 /UG_TITLE=Rattus norvegicus partial IGHV gene for immunoglobulin heavy chain, clone M31-1 /DEF=Rattus norvegicus partial IGHV gene for immunoglobulin heavy chain, clone F32JH22	AJ391299	-1.516
RGD1560397_predicted	805878	1388870_at	RGD1560397_predicted	Similar to RNA-binding protein Musashi2-S (predicted)	BF284305	-1.513
Slc27a2	812405	1368150_at	Slc27a2,MGC93337	solute carrier family 27 (fatty acid transporter), member 2	NM_031736	-1.511
Nupl1	808310	1388198_at	Nupl1,p58/p45	nucleoporin like 1	AF000899	-1.51
1373612_at	804637	1373612_at	1373612_at	UI-R-DO1-cmk-o-13-0-UI.s1 UI-R-DO1 Rattus norvegicus cDNA clone UI-R-DO1-cmk-o-13-0-UI 3, mRNA sequence.	BM391810	-1.507
Notch2	805705	1398362_at	Notch2	Notch gene homolog 2 (Drosophila)	AI011448	-1.506
1373367_at	805020	1373367_at	1373367_at	UI-R-C2p-rk-d-04-0-UI.s1 UI-R-C2p Rattus norvegicus cDNA clone UI-R-C2p-rk-d-04-0-UI 3, mRNA sequence.	AI556297	-1.506
LOC310649	1035560	1395584_at	LOC310649	C06826 Rat pancreatic islet cDNA Rattus norvegicus cDNA clone RBC524, mRNA sequence.	C06826	-1.505
1388662_at	806750	1388662_at	1388662_at	UI-R-CA0-bfq-d-05-0-UI.s1 UI-R-CA0 Rattus norvegicus cDNA clone UI-R-CA0-bfq-d-05-0-UI 3, mRNA sequence.	BF392884	-1.504
1399053_at	813334	1399053_at	1399053_at	UI-R-DY0-ckq-m-04-0-UI.s1 NCI_CGAP_DY0 Rattus norvegicus cDNA clone IMAGE:7326990 3, mRNA sequence.	BM391257	-1.503
1383498_at	1042377	1383498_at	1383498_at	UI-R-CV1-brx-g-08-0-UI.s1 UI-R-CV1 Rattus norvegicus cDNA clone UI-R-CV1-brx-g-08-0-UI 3, mRNA sequence.	BG373354	-1.503
1380374_at	1045328	1380374_at	1380374_at	UI-R-CU0s-cby-h-04-0-UI.s1 UI-R-CU0s Rattus norvegicus cDNA clone UI-R-CU0s-cby-h-04-0-UI 3, mRNA sequence.	BI282293	-1.503
Ddx42_predicted	814820	1379896_at	Ddx42_predicted	UI-R-CN1-cjq-m-15-0-UI.s1 UI-R-CN1 Rattus norvegicus cDNA clone UI-R-CN1-cjq-m-15-0-UI 3, mRNA sequence.	BM390256	-1.502
Cblb	808306	1371027_at	Cblb	Casitas B-lineage lymphoma b	BF556820	-1.501
Znf292	813279	1399119_at	Znf292,Zn-15,Zfp292	UI-R-CU0s-cbv-f-04-0-UI.s1 UI-R-CU0s Rattus norvegicus cDNA clone UI-R-CU0s-cbv-f-04-0-UI 3, mRNA sequence.	BI282030	-1.501
1398956_at	813498	1398956_at	1398956_at	UI-R-BJ1-awe-g-03-0-UI.s1 UI-R-BJ1 Rattus norvegicus cDNA clone UI-R-BJ1-awe-g-03-0-UI 3, mRNA sequence.	BE113384	-1.501
1385176_at	1040831	1385176_at	1385176_at	UI-R-CA1-bkf-d-02-0-UI.s1 UI-R-CA1 Rattus norvegicus cDNA clone UI-R-CA1-bkf-d-02-0-UI 3, mRNA sequence.	BF415822	-1.501
LOC499955	1042891	1382899_at	LOC499955	gb:AI409173 /DB_XREF=gi:4252677 /DB_XREF=EST237465 /CLONE=RKIDR27 /FEA=EST /CNT=2 /TID=Rn.49020.1 /TIER=ConsEnd /STK=1 /UG=Rn.49020 /UG_TITLE=ESTs	AI409173	-1.5
Arpp19	812406	1387077_at	Arpp19,ARPP-19	cAMP-regulated phosphoprotein 19	NM_031660	1.501
Oas1	808248	1371152_a_at	Oas1,Oas1g,MGC93097	2,5-oligoadenylate synthetase 1, 40/46kDa	Z18877	1.502
Dnajc15_predicted	805465	1373064_at	Dnajc15_predicted	DnaJ (Hsp40) homolog, subfamily C, member 15 (predicted)	BM390416	1.505
LOC685029	805995	1372718_at	LOC685029	Similar to anaphase promoting complex subunit 13	AA799572	1.505
Ccdc23	806268	1372493_at	Ccdc23	gb:AI102862 /DB_XREF=gi:3707520 /DB_XREF=EST212151 /CLONE=REMBT83 /FEA=EST /CNT=15 /TID=Rn.2954.1 /TIER=Stack /STK=11 /UG=Rn.2954 /UG_TITLE=ESTs	AI102862	1.506
Cradd_predicted	1043550	1382180_at	Cradd_predicted	CASP2 and RIPK1 domain containing adaptor with death domain (predicted)	BI295425	1.506
Mrps18c_predicted	1046164	1379378_at	Mrps18c_predicted	Mitochondrial ribosomal protein S18C (predicted)	AI071605	1.506
RGD1308492	1040382	1385673_at	RGD1308492	Similar to hypothetical protein MGC4189	BG666060	1.507
RGD1559720_predicted	806958	1398341_at	RGD1559720_predicted	RGD1559720 (predicted)	BI295767	1.508
LOC681367	804711	1389196_at	LOC681367	Hypothetical protein LOC681367	AI180051	1.509
Acn9	805750	1372847_at	Acn9	ACN9 homolog (S. cerevisiae)	AW524458	1.511
LOC310926	805566	1388985_at	LOC310926,Aa1011,Aa1262,Ac1147,Ab2-057	gb:AI012869 /DB_XREF=gi:3226701 /DB_XREF=EST207320 /CLONE=RPLBC63 /FEA=EST /CNT=22 /TID=Rn.25004.1 /TIER=Stack /STK=9 /UG=Rn.25004 /UG_TITLE=ESTs	AI012869	1.513
RGD1310922_predicted	1037454	1393361_at	RGD1310922_predicted	Similar to chromosome 16 open reading frame 33; minus -99 protein (predicted)	H34199	1.514
LOC690871	801877	1375579_at	LOC690871	Hypothetical protein LOC690871	BG377374	1.517
Fbxo4_predicted	1041545	1384364_at	Fbxo4_predicted	F-box only protein 4 (predicted)	AW521356	1.518
Itgb3bp	815519	1377182_at	Itgb3bp	UI-R-CN1-cjk-f-21-0-UI.s1 UI-R-CN1 Rattus norvegicus cDNA clone UI-R-CN1-cjk-f-21-0-UI 3, mRNA sequence.	BM387863	1.518
Med31_predicted	1037665	1393276_at	Med31_predicted	Mediator of RNA polymerase II transcription, subunit 31 homolog (yeast) (predicted)	BF418487	1.519
Mgst2_predicted	806138	1372599_at	Mgst2_predicted	Microsomal glutathione S-transferase 2 (predicted)	BI290559	1.52
Timp2	812938	1386940_at	Timp2,MGC105282	tissue inhibitor of metalloproteinase 2	NM_021989	1.521
LOC363153	805146	1373257_at	LOC363153	Similar to cyclic AMP-regulated phosphoprotein, 21 isoform 2	AI412969	1.522
1383040_a_at	1042723	1383040_a_at	1383040_a_at	UI-R-C1-jv-b-03-0-UI.s1 UI-R-C1 Rattus norvegicus cDNA clone UI-R-C1-jv-b-03-0-UI 3, mRNA sequence.	AI044098	1.523
RGD1308260_predicted	807402	1371738_at	RGD1308260_predicted	Similar to hypothetical protein FLJ10375 (predicted)	BI287983	1.523
Vldlr	811120	1387455_a_at	Vldlr	very low density lipoprotein receptor	NM_013155	1.523
Mthfs	1043894	1381768_at	Mthfs	UI-R-C4-als-a-06-0-UI.s1 UI-R-C4 Rattus norvegicus cDNA clone UI-R-C4-als-a-06-0-UI 3, mRNA sequence.	AW535082	1.524
MGC94941	804901	1373496_at	MGC94941	Similar to Mkrn1 protein	AI137294	1.527
LOC691814	805585	1372948_at	LOC691814	Similar to mitochondrial ribosomal protein 63	BG376761	1.528
Chchd5_predicted	804301	1373890_at	Chchd5_predicted	Coiled-coil-helix-coiled-coil-helix domain containing 5 (predicted)	AA924522	1.529
Zcrb1	1038112	1392629_a_at	Zcrb1	UI-R-CA1-bba-f-07-0-UI.s1 UI-R-CA1 Rattus norvegicus cDNA clone UI-R-CA1-bba-f-07-0-UI 3, mRNA sequence.	BF386158	1.53
Ccdc53_predicted	801813	1375634_at	Ccdc53_predicted	Coiled-coil domain containing 53 (predicted)	AA799472	1.53
LOC681825	1033636	1397604_at	LOC681825	DEPA2391 Rat Lambda ZAP Express Library Rattus norvegicus cDNA 5, mRNA sequence.	BE128641	1.533
Gimap1	1043397	1382328_at	Gimap1	GTPase, IMAP family member 1	AW918029	1.533
Mrps28	805405	1373121_at	Mrps28	Mitochondrial ribosomal protein S28	BE097240	1.534
Thyn1	1042341	1383623_at	Thyn1	Thymocyte nuclear protein 1	BM383909	1.534
RGD1306192_predicted	817475	1390108_at	RGD1306192_predicted	Similar to RIKEN cDNA 2310079N02 (predicted)	AI233162	1.535
Ndufa7_predicted	802088	1375411_at	Ndufa7_predicted	NADH dehydrogenase (ubiquinone) 1 alpha subcomplex, 7 (B14.5a) (predicted)	BI277002	1.538
RGD1566320_predicted	807930	1388316_at	RGD1566320_predicted	RGD1566320 (predicted)	BG668062	1.538
RGD1564804_predicted	1036827	1394327_at	RGD1564804_predicted	Similar to chromosome 1 open reading frame 50 (predicted)	BF543040	1.541
Ifit3	816012	1376908_at	Ifit3	Interferon-induced protein with tetratricopeptide repeats 3	AW531805	1.542
Mycbp_predicted	1045841	1379829_at	Mycbp_predicted	UI-R-BJ2-bqj-b-04-0-UI.s1 UI-R-BJ2 Rattus norvegicus cDNA clone UI-R-BJ2-bqj-b-04-0-UI 3, mRNA sequence.	BF418799	1.543
RGD1310257_predicted	816834	1390258_at	RGD1310257_predicted	gb:AA893505 /DB_XREF=gi:3020384 /DB_XREF=EST197308 /CLONE=RLIAD30 /FEA=EST /CNT=6 /TID=Rn.14807.1 /TIER=ConsEnd /STK=5 /UG=Rn.14807 /UG_TITLE=ESTs	AA893505	1.545
Resp18	812792	1367904_at	Resp18	regulated endocrine-specific protein 18	NM_019278	1.546
Sesn1_predicted	1035347	1395809_at	Sesn1_predicted	Sestrin 1 (predicted)	AI104331	1.548
1383041_x_at	1042724	1383041_x_at	1383041_x_at	UI-R-C1-jv-b-03-0-UI.s1 UI-R-C1 Rattus norvegicus cDNA clone UI-R-C1-jv-b-03-0-UI 3, mRNA sequence.	AI044098	1.551
1388374_at	807663	1388374_at	1388374_at	gb:AI412011 /DB_XREF=gi:4255515 /DB_XREF=EST240305 /CLONE=RKIEJ50 /FEA=EST /CNT=27 /TID=Rn.3738.1 /TIER=Stack /STK=21 /UG=Rn.3738 /UG_TITLE=ESTs	AI412011	1.556
Bex1	806205	1388802_at	Bex1	Brain expressed X-linked 1	AI579422	1.557
Ethe1_predicted	806601	1372306_at	Ethe1_predicted	Ethylmalonic encephalopathy 1 (predicted)	BM384018	1.557
LOC499991	1040729	1385397_at	LOC499991	Ab1-219	AA859085	1.559
Hddc3_predicted	805917	1372762_at	Hddc3_predicted	HD domain containing 3 (predicted)	AA849729	1.56
RGD1563438_predicted	801943	1375526_at	RGD1563438_predicted	Similar to novel protein of unknown function (DUF423) family member (predicted)	AI171327	1.562
MGC112899	805027	1373371_a_at	MGC112899	Similar to RIKEN cDNA 1110001J03	AA892572	1.562
Hist1h4b	803261	1374600_at	Hist1h4b	EST594130 Rat gene index, normalized rat, norvegicus Rattus norvegicus cDNA clone RGOAD05 3 end similar to histone H4, mRNA sequence.	BM986536	1.564
LOC679811	1039279	1391388_at	LOC679811	Similar to RIKEN cDNA D930015E06	BF403622	1.565
Mt1a	808087	1371237_a_at	Mt1a,Mt	metallothionein 1a	AF411318	1.568
Churc1_predicted	813384	1399094_at	Churc1_predicted	Churchill domain containing 1 (predicted)	AA859919	1.569
Mrpl30_predicted	813532	1398983_at	Mrpl30_predicted	Mitochondrial ribosomal protein L30 (predicted)	AW435012	1.57
1392897_at	1037907	1392897_at	1392897_at	UI-R-A1-ea-e-10-0-UI.s1 UI-R-A1 Rattus norvegicus cDNA clone UI-R-A1-ea-e-10-0-UI 3 similar to gi|790574|gb|U19891|MMU19891 Mus musculus putative CCAAT binding factor 1 (mCBF) mRNA, alternatively spliced transcript mCBF1, complete cds, mRNA sequence.	AA924586	1.57
Pafah1b3	809826	1369963_at	Pafah1b3,MGC156583	platelet-activating factor acetylhydrolase, isoform 1b, alpha1 subunit	NM_053654	1.573
Pigp_predicted	807108	1371948_at	Pigp_predicted	Phosphatidylinositol glycan, class P (predicted)	BF415030	1.574
Tmsbl1	809205	1370442_at	Tmsbl1	thymosin beta-like protein 1	U25684	1.575
1371523_at	807687	1371523_at	1371523_at	gb:AI104261 /DB_XREF=gi:3708646 /DB_XREF=EST213550 /CLONE=RHEBZ47 /FEA=EST /CNT=23 /TID=Rn.1634.1 /TIER=Stack /STK=21 /UG=Rn.1634 /UG_TITLE=ESTs	AI104261	1.579
RGD1304906_predicted	813350	1367523_at	RGD1304906_predicted	Similar to hypothetical protein, 2-6 (predicted)	AI409145	1.58
1372278_at	806557	1372278_at	1372278_at	UI-R-CA1-bif-h-02-0-UI.s1 UI-R-CA1 Rattus norvegicus cDNA clone UI-R-CA1-bif-h-02-0-UI 3, mRNA sequence.	BF404480	1.585
Alox15	809736	1387796_at	Alox15,12-LOX,Alox12	arachidonate 15-lipoxygenase	NM_031010	1.589
Fhit	810810	1369318_at	Fhit	fragile histidine triad gene	NM_021774	1.59
Surb7_predicted	816293	1376690_at	Surb7_predicted	SRB7 (suppressor of RNA polymerase B) homolog (S. cerevisiae) (predicted)	BI296277	1.591
LOC691849	805236	1373216_at	LOC691849	Hypothetical protein LOC691849	AI236521	1.593
LOC686796	1033508	1397768_at	LOC686796	UI-R-CU0s-cbw-c-02-0-UI.s1 UI-R-CU0s Rattus norvegicus cDNA clone UI-R-CU0s-cbw-c-02-0-UI 3, mRNA sequence.	BI282074	1.597
LOC685284	814815	1379853_at	LOC685284	Similar to Placental protein 25 homolog (PP25)	AI058985	1.597
1383814_at	1042080	1383814_at	1383814_at	UI-R-E1-gm-h-08-0-UI.r1 UI-R-E1 Rattus norvegicus cDNA clone UI-R-E1-gm-h-08-0-UI 5, mRNA sequence.	BF556870	1.598
RGD1305283_predicted	1039055	1391776_at	RGD1305283_predicted	Similar to RIKEN cDNA 2010110K16 (predicted)	BF403524	1.606
Fcgr3	812890	1398246_s_at	Fcgr3,Fcgr2a,Fcgr3a	Fc receptor, IgG, low affinity III	NM_053843	1.608
RGD1306917_predicted	805418	1389033_at	RGD1306917_predicted	Similar to RIKEN cDNA 2900010M23 (predicted)	AW918775	1.608
1381940_at	1043773	1381940_at	1381940_at	UI-R-BT1-ajy-h-05-0-UI.s1 UI-R-BT1 Rattus norvegicus cDNA clone UI-R-BT1-ajy-h-05-0-UI 3, mRNA sequence.	AW527798	1.61
LOC367033	805003	1373355_at	LOC367033	UI-R-CV2-chq-b-10-0-UI.s1 UI-R-CV2 Rattus norvegicus cDNA clone UI-R-CV2-chq-b-10-0-UI 3, mRNA sequence.	BI299014	1.61
LOC688717	805053	1373387_at	LOC688717	Similar to CG33714-PB, isoform B	BF558946	1.613
RGD1561792_predicted	804844	1373556_at	RGD1561792_predicted	Similar to CG14903-PA (predicted)	AI237593	1.614
G1p2_predicted	1043385	1382314_at	G1p2_predicted	Interferon, alpha-inducible protein (clone IFI-15K) (predicted)	BE096523	1.614
1397584_at	1033616	1397584_at	1397584_at	EST454095 Rat Gene Index, normalized rat, Rattus norvegicus cDNA Rattus norvegicus cDNA clone RGIHH96, mRNA sequence.	BF289504	1.619
Polr2i_predicted	804576	1373668_at	Polr2i_predicted	Polymerase (RNA) II (DNA directed) polypeptide I (predicted)	BG373075	1.622
1379229_at	1046331	1379229_at	1379229_at	UI-R-C2p-rs-b-11-0-UI.s1 UI-R-C2p Rattus norvegicus cDNA clone UI-R-C2p-rs-b-11-0-UI 3, mRNA sequence.	AI501127	1.628
LOC288978	1033448	1397708_at	LOC288978	Hypothetical LOC288978	BI289555	1.629
LOC685729	1046270	1379330_s_at	LOC685729	Similar to dimerization cofactor of hepatocyte nuclear factor 1 (HNF1) from muscle	AI600082	1.631
1391631_at	1039060	1391631_at	1391631_at	UI-R-A1-ed-a-08-0-UI.s1 UI-R-A1 Rattus norvegicus cDNA clone UI-R-A1-ed-a-08-0-UI 3, mRNA sequence.	AA924498	1.633
RGD1560258_predicted	1042283	1383555_at	RGD1560258_predicted	Similar to RIKEN cDNA 4930579G22 (predicted)	AW525704	1.649
Mcee_predicted	816445	1376592_at	Mcee_predicted	Methylmalonyl CoA epimerase (predicted)	BG379780	1.649
1372109_at	806897	1372109_at	1372109_at	gb:AI102715 /DB_XREF=gi:3707413 /DB_XREF=EST212004 /CLONE=REMBR61 /FEA=EST /CNT=18 /TID=Rn.7347.1 /TIER=Stack /STK=13 /UG=Rn.7347 /UG_TITLE=ESTs, Moderately similar to T12479 hypothetical protein DKFZp564N1362.1 (H.sapiens)	AI102715	1.654
RGD1306212_predicted	1043445	1382222_at	RGD1306212_predicted	Similar to hypothetical protein DKFZp566N034 (predicted)	BI293607	1.654
Mrps18c_predicted	1045252	1380447_a_at	Mrps18c_predicted	Mitochondrial ribosomal protein S18C (predicted)	AI071722	1.664
Them2_predicted	807335	1388497_at	Them2_predicted	Thioesterase superfamily member 2 (predicted)	AI411426	1.668
Fcgr3	812889	1367850_at	Fcgr3,Fcgr2a,Fcgr3a	Fc receptor, IgG, low affinity III	NM_053843	1.671
Timm10	809277	1370366_at	Timm10,Tim10	translocase of inner mitochondrial membrane 10 homolog (yeast)	AF150091	1.674
rCG_63436	806284	1372504_at	rCG_63436	Similar to Dolichol-phosphate mannosyltransferase subunit 3 (Dolichol-phosphate mannose synthase subunit 3) (Dolichyl-phosphate beta-D-mannosyltransferase subunit 3) (Mannose-P-dolichol synthase subunit 3) (MPD synthase subunit 3) (DPM synthase com...	AI179780	1.676
RGD1305989_predicted	1043239	1382476_x_at	RGD1305989_predicted	UI-R-C1-ll-c-05-0-UI.s1 UI-R-C1 Rattus norvegicus cDNA clone UI-R-C1-ll-c-05-0-UI 3, mRNA sequence.	AI060133	1.686
RGD1566220_predicted	1039705	1391070_at	RGD1566220_predicted	Similar to hypothetical MGC48595 (predicted)	AW915526	1.692
Ik	1040925	1385123_at	Ik,RGD1305640_predicted	UI-R-CN1-cjh-m-14-0-UI.s1 UI-R-CN1 Rattus norvegicus cDNA clone UI-R-CN1-cjh-m-14-0-UI 3, mRNA sequence.	BM386845	1.693
LOC691921	1043061	1382763_at	LOC691921	Hypothetical protein LOC691921	AW921300	1.694
Nubpl_predicted	816248	1376659_at	Nubpl_predicted	Nucleotide binding protein-like (predicted)	BF282469	1.695
RGD1305989_predicted	1043238	1382475_at	RGD1305989_predicted	UI-R-C1-ll-c-05-0-UI.s1 UI-R-C1 Rattus norvegicus cDNA clone UI-R-C1-ll-c-05-0-UI 3, mRNA sequence.	AI060133	1.706
Jam2	1037384	1393449_at	Jam2	Junction adhesion molecule 2	BI290037	1.707
Hist2h2aa_predicted	806976	1371959_at	Hist2h2aa_predicted,LOC682560,LOC690131	gb:AI235236 /DB_XREF=gi:3828742 /DB_XREF=EST231798 /CLONE=ROVCP24 /FEA=EST /CNT=21 /TID=Rn.8353.2 /TIER=Stack /STK=14 /UG=Rn.8353 /LL=24828 /UG_GENE=Th2a /UG_TITLE=Testis-specific histone 2a	AI235236	1.716
RGD1565641_predicted	1047689	1377728_at	RGD1565641_predicted	RGD1565641 (predicted)	BI280802	1.743
LOC685729	1046269	1379329_at	LOC685729	Similar to dimerization cofactor of hepatocyte nuclear factor 1 (HNF1) from muscle	AI600082	1.753
Sult2b1_predicted	816852	1376248_at	Sult2b1_predicted	Sulfotransferase family, cytosolic, 2B, member 1 (predicted)	BM390571	1.762
RGD1562012_predicted	1035920	1395214_at	RGD1562012_predicted	RGD1562012 (predicted)	BM391078	1.765
RGD1564596_predicted	1043630	1382111_at	RGD1564596_predicted	Similar to RIKEN cDNA 2010001H14 (predicted)	AI454360	1.78
RGD1562101_predicted	815619	1377145_at	RGD1562101_predicted	Similar to very large G-protein coupled receptor 1 (predicted)	BI296089	1.8
1397887_at	1033335	1397887_at	1397887_at	UI-R-CV2-chl-f-08-0-UI.s1 UI-R-CV2 Rattus norvegicus cDNA clone UI-R-CV2-chl-f-08-0-UI 3, mRNA sequence.	BI298616	1.814
RGD1563941_predicted	802283	1375346_at	RGD1563941_predicted	Similar to hypothetical protein FLJ20010 (predicted)	BI290002	1.817
Mcpt10	808169	1371164_at	Mcpt10	mast cell protease 10	X68657	1.831
Lgals4	812228	1368269_at	Lgals4,L-36,L36LBI	lectin, galactose binding, soluble 4	NM_012975	1.836
Hist1h4b	810196	1369728_at	Hist1h4b,H1ft,Hist4,histone H4	histone cluster 1, H4b	NM_022686	1.896
Msra	810807	1387531_at	Msra,MGC93315	methionine sulfoxide reductase A	NM_053307	1.899
RGD1565095_predicted	1043067	1382770_at	RGD1565095_predicted	Similar to hypothetical protein MGC52110 (predicted)	BG376622	1.904
Pkcl	1032959	1398468_at	Pkcl	UI-R-C2-mu-f-04-0-UI.r1 UI-R-C2 Rattus norvegicus cDNA clone UI-R-C2-mu-f-04-0-UI 5, mRNA sequence.	BF553076	1.966
Car8	817314	1398431_at	Car8	UI-R-DK0-ced-e-10-0-UI.s1 UI-R-DK0 Rattus norvegicus cDNA clone UI-R-DK0-ced-e-10-0-UI 3, mRNA sequence.	BI294910	1.993
1395628_at	1035604	1395628_at	1395628_at	UI-R-BJ0p-afw-f-12-0-UI.s1 UI-R-BJ0p Rattus norvegicus cDNA clone UI-R-BJ0p-afw-f-12-0-UI 3, mRNA sequence.	AW434310	1.996
Krt10	805171	1373254_at	Krt10	Keratin 10	BI282479	2.008
RGD1308432_predicted	1035011	1396203_at	RGD1308432_predicted	Similar to cDNA sequence BC020002 (predicted)	BE112689	2.037
1378365_at	1047107	1378365_at	1378365_at	UI-R-BT1-akk-g-10-0-UI.s1 UI-R-BT1 Rattus norvegicus cDNA clone UI-R-BT1-akk-g-10-0-UI 3, mRNA sequence.	AW529483	2.058
1391131_at	1039615	1391131_at	1391131_at	UI-R-BJ1-awf-b-12-0-UI.s1 UI-R-BJ1 Rattus norvegicus cDNA clone UI-R-BJ1-awf-b-12-0-UI 3, mRNA sequence.	BE112995	2.244
1396680_at	1034466	1396680_at	1396680_at	UI-R-CV2-cgp-g-01-0-UI.s1 UI-R-CV2 Rattus norvegicus cDNA clone UI-R-CV2-cgp-g-01-0-UI 3, mRNA sequence.	BI291402	2.258
LOC690845	807582	1388398_at	LOC690845	Similar to 40S ribosomal protein S4, X isoform	BI282024	2.545
Fos	808056	1371283_at	Fos	FBJ murine osteosarcoma viral oncogene homolog	M34001	3.033
Neo1	802065	1375511_at	Neo1	Neogenin	BE118264	5.675

## Sheet: day7_CsAonly(7 fields, 105 reco
Primary Sequence Name	Sequence ID	Sequence Code	Sequence Name(s)	Sequence Description	Accession #	Fold Change
Rhag	810777	1387522_at	Rhag,Rh50	Rhesus blood group-associated A glycoprotein	NM_023022	-5.616
Spna1	814012	1386212_at	Spna1	rx01130s Rat mixed-tissue library Rattus norvegicus cDNA clone rx01130 3, mRNA sequence.	AI639523	-3.818
Dyrk3	1042116	1383853_at	Dyrk3	UI-R-BT1-aqw-d-02-0-UI.s1 UI-R-BT1 Rattus norvegicus cDNA clone UI-R-BT1-aqw-d-02-0-UI 3, mRNA sequence.	BE103067	-3.587
Cdca2	1043813	1381833_at	Cdca2	UI-R-BS0-amp-f-11-0-UI.s1 UI-R-BS0 Rattus norvegicus cDNA clone UI-R-BS0-amp-f-11-0-UI 3, mRNA sequence.	AW532628	-3.447
Gch	811921	1387221_at	Gch	GTP cyclohydrolase 1	NM_024356	-3.086
Ypel4	802883	1389715_at	Ypel4	Yippee-like 4	BG381499	-3.079
Aqp1	810341	1369625_at	Aqp1	Aquaporin 1	AA891661	-2.883
Cd5l	1039991	1386843_at	Cd5l	CD5 antigen-like	BF551446	-2.838
Hook1_predicted	814979	1378536_at	Hook1_predicted	Hook homolog 1 (Drosophila) (predicted)	AI638960	-2.835
Gsta4	806587	1372297_at	Gsta4	Glutathione S-transferase, alpha 4	AI234527	-2.761
Camp	1037378	1393603_at	Camp	Cathelicidin antimicrobial peptide	AA998531	-2.697
RGD1305208_predicted	803954	1374159_at	RGD1305208_predicted	Similar to RN49018 (predicted)	BM388029	-2.682
RGD1310507	1032914	1398577_at	RGD1310507	UI-R-CV2-cha-b-07-0-UI.s1 UI-R-CV2 Rattus norvegicus cDNA clone UI-R-CV2-cha-b-07-0-UI 3, mRNA sequence.	BI297744	-2.676
Tspan8	812535	1368052_at	Tspan8,CO-29,Tm4sf3	tetraspanin 8	NM_133526	-2.567
1393250_at	1037641	1393250_at	1393250_at	UI-R-BU0-apb-d-01-0-UI.s1 UI-R-BU0 Rattus norvegicus cDNA clone UI-R-BU0-apb-d-01-0-UI 3, mRNA sequence.	BE095854	-2.565
B3galt3	804850	1398373_at	B3galt3	UDP-Gal:betaGlcNAc beta 1,3-galactosyltransferase, polypeptide 3	AA799400	-2.563
LOC688972	817438	1375842_at	LOC688972	Similar to Glycophorin	AI177505	-2.522
Brd4	1045200	1380392_at	Brd4	UI-R-CA1-bjf-m-20-0-UI.s1 UI-R-CA1 Rattus norvegicus cDNA clone UI-R-CA1-bjf-m-20-0-UI 3, mRNA sequence.	BF406259	-2.506
Tmod1	811393	1387370_at	Tmod1,Tmod,E-Tmod	tropomodulin 1	NM_013044	-2.465
Eraf_predicted	804981	1389160_at	Eraf_predicted	Erythroid associated factor (predicted)	AI230287	-2.463
1394840_at	1036422	1394840_at	1394840_at	UI-R-C3-sh-c-10-0-UI.s1 UI-R-C3 Rattus norvegicus cDNA clone UI-R-C3-sh-c-10-0-UI 3, mRNA sequence.	AI511432	-2.439
Slc4a1	810355	1387656_at	Slc4a1	UI-R-BJ1-awg-f-05-0-UI.s1 UI-R-BJ1 Rattus norvegicus cDNA clone UI-R-BJ1-awg-f-05-0-UI 3, mRNA sequence.	BE113640	-2.303
Matn2_predicted	804379	1389306_at	Matn2_predicted	UI-R-CN1-cjj-a-02-0-UI.s1 UI-R-CN1 Rattus norvegicus cDNA clone UI-R-CN1-cjj-a-02-0-UI 3, mRNA sequence.	BM387419	-2.272
Mylk2	813718	1398821_s_at	Mylk2	Myosin light chain kinase 2, skeletal muscle	AA924075	-2.104
1389990_at	801860	1389990_at	1389990_at	hq38g11.x1 NCI_CGAP_Pr35 Rattus norvegicus cDNA clone IMAGE:3121700 3 similar to SW:POL_BAEVM P10272 POL POLYPROTEIN [CONTAINS: PROTEASE ;, mRNA sequence.	BE329244	-2.101
Tgm2	809886	1369943_at	Tgm2,TgaseII	transglutaminase 2, C polypeptide	NM_019386	-2.059
1383280_at	1042621	1383280_at	1383280_at	DRN05G03 Rat DRG Library Rattus norvegicus cDNA clone DRN05G03 5, mRNA sequence.	BG669130	-2.056
Rasal2_predicted	1046738	1378740_at	Rasal2_predicted	RAS protein activator like 2 (predicted)	AI577567	-2.031
Car1_predicted	806396	1372374_at	Car1_predicted	Carbonic anhydrase 1 (predicted)	BM383006	-2.014
1395856_at	1035394	1395856_at	1395856_at	EST453703 Rat Gene Index, normalized rat, Rattus norvegicus cDNA Rattus norvegicus cDNA clone RGIHB24 3 sequence, mRNA sequence.	BF289112	-2.005
MGC108974	816934	1390243_at	MGC108974	UI-R-C3-ta-b-02-0-UI.s1 UI-R-C3 Rattus norvegicus cDNA clone UI-R-C3-ta-b-02-0-UI 3, mRNA sequence.	AI535191	-2.004
Epdr2	817457	1375855_at	Epdr2	Ependymin related protein 2 (zebrafish)	AI171799	-1.964
Nfe2	802723	1375040_at	Nfe2	UI-R-BJ0-aee-e-07-0-UI.s1 UI-R-BJ0 Rattus norvegicus cDNA clone UI-R-BJ0-aee-e-07-0-UI 3, mRNA sequence.	AW252129	-1.955
Aspm_predicted	1037357	1393581_at	Aspm_predicted	Asp (abnormal spindle)-like, microcephaly associated (Drosophila) (predicted)	AW528001	-1.945
Fcgr3a	804793	1373523_at	Fcgr3a	Fc fragment of IgG, low affinity IIIa, receptor	AI011757	-1.936
Cp	812063	1368420_at	Cp,CERP,RATCERP	ceruloplasmin	NM_012532	-1.9
Siglec5_predicted	1040635	1385465_at	Siglec5_predicted	Sialic acid binding Ig-like lectin 5 (predicted)	BG379188	-1.899
LOC503306	1040201	1386065_at	LOC503306	Similar to ankyrin repeat domain 43	AI169118	-1.897
RGD1566097_predicted	805283	1373250_at	RGD1566097_predicted	gb:AI229404 /DB_XREF=gi:3813291 /DB_XREF=EST226099 /CLONE=RBRDH95 /FEA=EST /CNT=10 /TID=Rn.14943.1 /TIER=Stack /STK=9 /UG=Rn.14943 /UG_TITLE=ESTs	AI229404	-1.885
1391251_at	1039439	1391251_at	1391251_at	UI-R-DK0-cfx-h-10-0-UI.s1 UI-R-DK0 Rattus norvegicus cDNA clone UI-R-DK0-cfx-h-10-0-UI 3, mRNA sequence.	BI290666	-1.876
Wipi1_predicted	805165	1373270_at	Wipi1_predicted	WD repeat domain, phosphoinositide interacting 1 (predicted)	AI233288	-1.871
Rad51_predicted	1035748	1395480_at	Rad51_predicted	UI-R-DQ0-cja-a-07-0-UI.s1 UI-R-DQ0 Rattus norvegicus cDNA clone UI-R-DQ0-cja-a-07-0-UI 3, mRNA sequence.	BI303370	-1.853
Il13ra1	806600	1388711_at	Il13ra1	EST447241 Rat Gene Index, normalized rat, Rattus norvegicus cDNA Rattus norvegicus cDNA clone RGIDR27 3 sequence, mRNA sequence.	BF282650	-1.828
RGD1565470_predicted	803751	1374330_at	RGD1565470_predicted	Similar to Kell protein (predicted)	AI179459	-1.824
Ca2	813006	1367733_at	Ca2,Car2	carbonic anhydrase 2	NM_019291	-1.821
S100a8	811909	1368494_at	S100a8,Mrp8	S100 calcium binding protein A8 (calgranulin A)	NM_053822	-1.818
1372583_at	806111	1372583_at	1372583_at	gb:AI009094 /DB_XREF=gi:3222926 /DB_XREF=EST203545 /CLONE=REMBI53 /FEA=EST /CNT=15 /TID=Rn.13877.1 /TIER=Stack /STK=11 /UG=Rn.13877 /UG_TITLE=ESTs	AI009094	-1.817
Cd5l	1040497	1385635_at	Cd5l	CD5 antigen-like	AI029143	-1.805
Tcfdp2_predicted	1038345	1392405_at	Tcfdp2_predicted	Transcription factor Dp 2 (predicted)	AI177322	-1.755
Csf1r	806297	1388784_at	Csf1r	UI-R-CX0s-cct-h-11-0-UI.s1 UI-R-CX0s Rattus norvegicus cDNA clone UI-R-CX0s-cct-h-11-0-UI 3, mRNA sequence.	BI285793	-1.755
Mki67_predicted	803081	1374775_at	Mki67_predicted	Antigen identified by monoclonal antibody Ki-67 (predicted)	AI714002	-1.755
Hn1	815181	1390711_at	Hn1	UI-R-BS0-aoe-g-10-0-UI.s1 UI-R-BS0 Rattus norvegicus cDNA clone UI-R-BS0-aoe-g-10-0-UI 3, mRNA sequence.	AW535406	-1.753
Papss2_predicted	1035551	1395721_at	Papss2_predicted	3-phosphoadenosine 5-phosphosulfate synthase 2 (predicted)	AW917486	-1.752
Acvrl1	811814	1368553_at	Acvrl1,R3,R-3,SETHKIR,MGC91691	activin A receptor type II-like 1	NM_022441	-1.751
Pla2g2d	1038543	1392308_at	Pla2g2d	UI-R-C1-kd-e-11-0-UI.s1 UI-R-C1 Rattus norvegicus cDNA clone UI-R-C1-kd-e-11-0-UI 3, mRNA sequence.	AI044869	-1.745
Pkia	805493	1373082_at	Pkia	gb:AA893743 /DB_XREF=gi:3020622 /DB_XREF=EST197546 /CLONE=RPLAK14 /FEA=EST /CNT=13 /TID=Rn.8002.1 /TIER=Stack /STK=9 /UG=Rn.8002 /UG_TITLE=ESTs	AA893743	-1.74
Papss2_predicted	817132	1376047_at	Papss2_predicted	3-phosphoadenosine 5-phosphosulfate synthase 2 (predicted)	BI285321	-1.731
Slc1a3	811830	1368565_at	Slc1a3,EAAT1,GLAST,GluT-1	solute carrier family 1 (glial high affinity glutamate transporter), member 3	NM_019225	-1.72
1373641_at	804682	1373641_at	1373641_at	UI-R-DK0-cdx-d-03-0-UI.s2 UI-R-DK0 Rattus norvegicus cDNA clone UI-R-DK0-cdx-d-03-0-UI 3, mRNA sequence.	BI301187	-1.7
RGD1561597_predicted	1040592	1385408_at	RGD1561597_predicted	Similar to mKIAA0518 protein (predicted)	BI288589	-1.7
Slc38a5	809216	1387970_at	Slc38a5,SN2	solute carrier family 38, member 5	AF276870	-1.697
Ccl6	1043625	1382106_at	Ccl6	gb:AA848629 /DB_XREF=gi:2936169 /DB_XREF=EST191389 /CLONE=RLUAC48 /FEA=EST /CNT=8 /TID=Rn.8032.1 /TIER=ConsEnd /STK=1 /UG=Rn.8032 /UG_TITLE=ESTs	AA848629	-1.695
Maf	812106	1387165_at	Maf,Maf2,cMaf	v-maf musculoaponeurotic fibrosarcoma oncogene homolog (avian)	NM_019318	-1.693
Cp	812061	1368418_a_at	Cp,CERP,RATCERP	ceruloplasmin	AF202115	-1.688
LOC685020	816291	1376688_a_at	LOC685020	Similar to paired immunoglobin-like type 2 receptor alpha	BF288115	-1.675
Selenbp1	813093	1367673_at	Selenbp1,Selenbp2	selenium binding protein 2	NM_080892	-1.674
1382795_at	1042943	1382795_at	1382795_at	gb:AI228346 /DB_XREF=gi:3812233 /DB_XREF=EST225041 /CLONE=RBRCT55 /FEA=EST /CNT=3 /TID=Rn.24315.1 /TIER=ConsEnd /STK=1 /UG=Rn.24315 /UG_TITLE=ESTs	AI228346	-1.663
Plcl1	811645	1368700_at	Plcl1	phospholipase C-like 1	NM_053456	-1.658
1375658_at	801852	1375658_at	1375658_at	gb:AI412317 /DB_XREF=gi:4255821 /DB_XREF=EST240615 /CLONE=RBRDV25 /FEA=EST /CNT=11 /TID=Rn.22768.1 /TIER=Stack /STK=6 /UG=Rn.22768 /UG_TITLE=ESTs	AI412317	-1.65
Igsf6	810153	1387687_at	Igsf6,DORA	immunoglobulin superfamily, member 6	NM_133542	-1.644
Kif20a_predicted	804511	1373722_at	Kif20a_predicted	Kinesin family member 20A (predicted)	BE111697	-1.637
Gzma	1046238	1379293_at	Gzma	gb:AI104238 /DB_XREF=gi:3708630 /DB_XREF=EST213527 /CLONE=RHEBZ20 /FEA=EST /CNT=8 /TID=Rn.22283.1 /TIER=ConsEnd /STK=2 /UG=Rn.22283 /UG_TITLE=ESTs, Weakly similar to GRAK RAT GRANZYME K PRECURSOR (R.norvegicus)	AI104238	-1.636
Mafb	809232	1387947_at	Mafb,Krml,b-maf	v-maf musculoaponeurotic fibrosarcoma oncogene family, protein B (avian)	U56241	-1.63
LOC498536	1033444	1397704_at	LOC498536	UI-R-BJ2-bqs-d-04-0-UI.s1 UI-R-BJ2 Rattus norvegicus cDNA clone UI-R-BJ2-bqs-d-04-0-UI 3, mRNA sequence.	BF407449	-1.622
Nr1h3	811378	1387365_at	Nr1h3,LXRalpha	nuclear receptor subfamily 1, group H, member 3	NM_031627	-1.619
Tnfrsf21_predicted	1037360	1393584_at	Tnfrsf21_predicted	Tumor necrosis factor receptor superfamily, member 21 (predicted)	AI045201	-1.615
Zfhx1b	1044906	1380699_at	Zfhx1b	UI-R-BJ1-avd-c-09-0-UI.s1 UI-R-BJ1 Rattus norvegicus cDNA clone UI-R-BJ1-avd-c-09-0-UI 3, mRNA sequence.	BE110761	-1.615
Slc22a4	811142	1387434_at	Slc22a4,Octn1	solute carrier family 22 (organic cation transporter), member 4	NM_022270	-1.604
RGD1560913_predicted	806993	1371970_at	RGD1560913_predicted	Similar to expressed sequence AW413625 (predicted)	AA799328	-1.6
1374126_at	803902	1374126_at	1374126_at	UI-R-CV1-bsn-c-06-0-UI.s1 UI-R-CV1 Rattus norvegicus cDNA clone UI-R-CV1-bsn-c-06-0-UI 3, mRNA sequence.	BG374261	-1.587
Slc40a1	816267	1390412_at	Slc40a1	Solute carrier family 39 (iron-regulated transporter), member 1	AI229664	-1.574
Cd163_predicted	1037077	1393917_at	Cd163_predicted	CD163 antigen (predicted)	BF555488	-1.569
LOC294446	801938	1375523_at	LOC294446,LOC681252	UI-R-BS1-ayw-g-07-0-UI.s1 UI-R-BS1 Rattus norvegicus cDNA clone UI-R-BS1-ayw-g-07-0-UI 3, mRNA sequence.	BE108178	-1.566
Maf	814243	1385243_at	Maf,Maf2,cMaf	gb:AI180340 /DB_XREF=gi:3730978 /DB_XREF=EST224084 /CLONE=RSPCV05 /FEA=EST /CNT=1 /TID=Rn.6545.3 /TIER=ConsEnd /STK=1 /UG=Rn.6545 /UG_TITLE=ESTs	AI180340	-1.564
Uhrf1	1046933	1378640_at	Uhrf1	UI-R-BJ1-atd-c-08-0-UI.s1 UI-R-BJ1 Rattus norvegicus cDNA clone UI-R-BJ1-atd-c-08-0-UI 3, mRNA sequence.	BE098732	-1.562
LOC362186	1038743	1392065_at	LOC362186	UI-R-BS1-ayf-d-11-0-UI.s1 UI-R-BS1 Rattus norvegicus cDNA clone UI-R-BS1-ayf-d-11-0-UI 3, mRNA sequence.	BE116803	-1.559
St3gal2	810200	1369732_a_at	St3gal2,Siat5,Siat4b	ST3 beta-galactoside alpha-2,3-sialyltransferase 2	NM_031695	-1.552
Vcam1	811969	1368474_at	Vcam1,VCAM1B,MGC108734	vascular cell adhesion molecule 1	NM_012889	-1.549
Ect2_predicted	1042162	1383747_at	Ect2_predicted	Ect2 oncogene (predicted)	AI578135	-1.549
1381771_at	1043897	1381771_at	1381771_at	gb:AI178422 /DB_XREF=gi:3729060 /DB_XREF=EST222095 /CLONE=RPLCQ71 /FEA=EST /CNT=2 /TID=Rn.46818.1 /TIER=ConsEnd /STK=2 /UG=Rn.46818 /UG_TITLE=ESTs, Weakly similar to KI01 RAT PROBABLE G PROTEIN-COUPLED RECEPTOR VTR 15-20 (R.norvegicus)	AI178422	-1.548
RGD1559997_predicted	1042053	1383786_at	RGD1559997_predicted	Similar to RAB32 (predicted)	AW915417	-1.546
Emp1	807693	1371527_at	Emp1	UI-R-CX0-bxg-b-05-0-UI.s1 UI-R-CX0 Rattus norvegicus cDNA clone UI-R-CX0-bxg-b-05-0-UI 3, mRNA sequence.	BI275741	-1.543
Cd302	804098	1374061_at	Cd302	EST446645 Rat Gene Index, normalized rat, Rattus norvegicus cDNA Rattus norvegicus cDNA clone RGIDB23 3 sequence, mRNA sequence.	BF282054	-1.538
1397831_at	1033425	1397831_at	1397831_at	UI-R-BO1-ajs-h-11-0-UI.s1 UI-R-BO1 Rattus norvegicus cDNA clone UI-R-BO1-ajs-h-11-0-UI 3, mRNA sequence.	AW527319	-1.536
Top2a	806713	1388650_at	Top2a	Topoisomerase (DNA) 2 alpha	BM385445	-1.53
RGD1566006_predicted	815960	1376871_at	RGD1566006_predicted	Similar to paired immunoglobin-like type 2 receptor beta (predicted)	AA891475	-1.529
Emr1	1044328	1381311_at	Emr1	UI-R-BJ1-auk-e-10-0-UI.s1 UI-R-BJ1 Rattus norvegicus cDNA clone UI-R-BJ1-auk-e-10-0-UI 3, mRNA sequence.	BE100625	-1.527
Mafb	1043627	1382108_at	Mafb,Krml,b-maf	UI-R-E0-ch-b-07-0-UI.s3 UI-R-E0 Rattus norvegicus cDNA clone UI-R-E0-ch-b-07-0-UI 3 similar to gi|516723|dbj|D28600|CHKMAFBBZI Chicken gene for bZip nuclear protein MafB, complete cds, mRNA sequence.	AA900536	-1.519
Cybb	1046281	1379344_at	Cybb	gb:AI176057 /DB_XREF=gi:3726695 /DB_XREF=EST219633 /CLONE=ROVBJ96 /FEA=EST /CNT=8 /TID=Rn.43961.1 /TIER=ConsEnd /STK=2 /UG=Rn.43961 /UG_TITLE=ESTs	AI176057	-1.509
LOC499798	815002	1379005_at	LOC499798	Similar to ADP-ribosylation-like factor 6-interacting protein 6	AI555974	-1.507
Sepp1	811540	1368806_at	Sepp1	gb:AA799627 /DB_XREF=gi:2862582 /DB_XREF=EST189124 /CLONE=RHEAD33 /FEA=FLmRNA /CNT=63 /TID=Rn.1451.1 /TIER=Stack /STK=19 /UG=Rn.1451 /LL=29360 /UG_GENE=Sepp1 /UG_TITLE=selenoprotein P, plasma, 1 /FL=gb:NM_019192.1 gb:M63574.1 gb:D25221.1	AA799627	-1.506
Plvap	812247	1368284_at	Plvap,Pv1	plasmalemma vesicle associated protein	NM_020086	-1.502
RGD1311123	1039927	1390835_at	RGD1311123	Similar to 1300013J15Rik protein	AI013568	-1.502
RGD1304773	802462	1375172_at	RGD1304773,Cop1,Rfwd2,MGC109175	gb:AA850517 /DB_XREF=gi:2938057 /DB_XREF=EST193284 /CLONE=ROVAG63 /FEA=EST /CNT=24 /TID=Rn.8617.2 /TIER=Stack /STK=17 /UG=Rn.8617 /UG_TITLE=ESTs, Weakly similar to COP1 protein (M.musculus)	AA850517	1.681
LOC499087	1035255	1396009_at	LOC499087	UI-R-BS1-ayx-b-11-0-UI.s1 UI-R-BS1 Rattus norvegicus cDNA clone UI-R-BS1-ayx-b-11-0-UI 3, mRNA sequence.	BE108258	2.957

## Sheet: day7_overlap(7 fields, 54 recor
Accession #	Primary Sequence Name	Sequence ID	Sequence Code	Sequence Name(s)	Sequence Description	Fold Change
L22654	IgG-2a	809225	1370394_at	IgG-2a,MGC109083,MGC109134	gamma-2a immunoglobulin heavy chain	-5.161
BF416488	Fbxo33_predicted	1035068	1396114_at	Fbxo33_predicted	UI-R-CA0-bkk-b-11-0-UI.s1 UI-R-CA0 Rattus norvegicus cDNA clone UI-R-CA0-bkk-b-11-0-UI 3, mRNA sequence.	-5.052
AI548120	1397206_at	1033968	1397206_at	1397206_at	UI-R-C3-sm-e-10-0-UI.s1 UI-R-C3 Rattus norvegicus cDNA clone UI-R-C3-sm-e-10-0-UI 3, mRNA sequence.	-4.64
BI275818	Serpine2	806335	1372440_at	Serpine2	UI-R-CX0-bxg-h-11-0-UI.s1 UI-R-CX0 Rattus norvegicus cDNA clone UI-R-CX0-bxg-h-11-0-UI 3, mRNA sequence.	-4.105
U16683	RatNP-3b	808701	1370791_at	RatNP-3b	defensin RatNP-3 precursor	-3.784
U16684	Np4	809157	1370470_at	Np4,NP-4	defensin NP-4 precursor	-3.728
BE116089	LOC500116	1036605	1394585_at	LOC500116	UI-R-BS1-axz-c-10-0-UI.s1 UI-R-BS1 Rattus norvegicus cDNA clone UI-R-BS1-axz-c-10-0-UI 3, mRNA sequence.	-3.629
AW144132	Luc7l2_predicted	1036811	1394283_at	Luc7l2_predicted	gb:AW144132 /DB_XREF=gi:6164031 /DB_XREF=EST294428 /CLONE=RGICI92 /FEA=EST /CNT=1 /TID=Rn.27481.2 /TIER=ConsEnd /STK=0 /UG=Rn.27481 /UG_TITLE=ESTs	-3.549
AA964419	Capzb	1044210	1381494_at	Capzb	UI-R-E1-gp-g-05-0-UI.s1 UI-R-E1 Rattus norvegicus cDNA clone UI-R-E1-gp-g-05-0-UI 3, mRNA sequence.	-3.279
AW527482	Picalm	1047513	1378030_at	Picalm,Calm,MGC114290	UI-R-BO1-ajt-g-12-0-UI.s1 UI-R-BO1 Rattus norvegicus cDNA clone UI-R-BO1-ajt-g-12-0-UI 3, mRNA sequence.	-3.232
AI638990	Aco2	814997	1378945_at	Aco2	rx01208s Rat mixed-tissue library Rattus norvegicus cDNA clone rx01208 3, mRNA sequence.	-3.184
BI298817	Tia1	803097	1374786_at	Tia1	UI-R-CV2-chv-a-04-0-UI.s1 UI-R-CV2 Rattus norvegicus cDNA clone UI-R-CV2-chv-a-04-0-UI 3, mRNA sequence.	-3.168
AI029221	Snx4_predicted	1038177	1392704_at	Snx4_predicted	UI-R-C0-ip-g-03-0-UI.s1 UI-R-C0 Rattus norvegicus cDNA clone UI-R-C0-ip-g-03-0-UI 3, mRNA sequence.	-3.061
BF399634	1376926_at	815892	1376926_at	1376926_at	UI-R-CA0-bhu-g-08-0-UI.s2 UI-R-CA0 Rattus norvegicus cDNA clone UI-R-CA0-bhu-g-08-0-UI 3, mRNA sequence.	-2.83
AI713959	LOC679869	1045827	1379815_at	LOC679869	Similar to transcription factor 7-like 2, T-cell specific, HMG-box	-2.657
AI411947	Igh-1a	808105	1388272_at	Igh-1a	Immunoglobulin heavy chain 1a (serum IgG2a)	-2.575
BM390378	RGD1562732_predicted	807099	1371942_at	RGD1562732_predicted	Similar to Glutathione S-transferase, theta 3 (predicted)	-2.553
BF416860	Rngtt_predicted	1034889	1396373_at	Rngtt_predicted	UI-R-CA0-bkv-h-08-0-UI.s1 UI-R-CA0 Rattus norvegicus cDNA clone UI-R-CA0-bkv-h-08-0-UI 3, mRNA sequence.	-2.526
BF393578	Hspbap1	1039359	1391320_at	Hspbap1,Pass1	UI-R-CA0-bgd-e-06-0-UI.s1 UI-R-CA0 Rattus norvegicus cDNA clone UI-R-CA0-bgd-e-06-0-UI 3, mRNA sequence.	-2.511
BF405290	1379181_at	1046285	1379181_at	1379181_at	UI-R-CA1-biw-g-11-0-UI.s1 UI-R-CA1 Rattus norvegicus cDNA clone UI-R-CA1-biw-g-11-0-UI 3, mRNA sequence.	-2.462
NM_031740	B4galt6	811965	1387206_at	B4galt6	UDP-Gal:betaGlcNAc beta 1,4-galactosyltransferase, polypeptide 6	-2.457
BE119227	Bin1	1034247	1396899_at	Bin1,MGC105358	UI-R-CA0-azz-h-12-0-UI.s1 UI-R-CA0 Rattus norvegicus cDNA clone UI-R-CA0-azz-h-12-0-UI 3, mRNA sequence.	-2.338
AI070585	Rbm5	1032784	1398595_at	Rbm5	RNA binding motif protein 5	-2.329
AA956784	Nr2f2	803502	1389554_at	Nr2f2,Tfcoup2	UI-R-E1-fr-g-08-0-UI.s1 UI-R-E1 Rattus norvegicus cDNA clone UI-R-E1-fr-g-08-0-UI 3 similar to gi|482927|emb|X76653|MMRARP1 M.musculus mRNA for ARP-1, mRNA sequence.	-2.287
AI179830	Nek9_predicted	1033932	1397316_at	Nek9_predicted	gb:AI179830 /DB_XREF=gi:3730468 /DB_XREF=EST223560 /CLONE=RSPCM50 /FEA=EST /CNT=3 /TID=Rn.55904.1 /TIER=ConsEnd /STK=1 /UG=Rn.55904 /UG_TITLE=ESTs	-2.273
AA849989	Thrap1_predicted	1047037	1378447_at	Thrap1_predicted	gb:AA849989 /DB_XREF=gi:2937529 /DB_XREF=EST192756 /CLONE=RMUAL45 /FEA=EST /CNT=3 /TID=Rn.32342.1 /TIER=ConsEnd /STK=3 /UG=Rn.32342 /UG_TITLE=ESTs	-2.211
AW252020	LOC302996	1047090	1378347_at	LOC302996	UI-R-BJ0-adj-b-10-0-UI.s1 UI-R-BJ0 Rattus norvegicus cDNA clone UI-R-BJ0-adj-b-10-0-UI 3, mRNA sequence.	-2.108
BF415976	LOC501560	1044900	1380693_at	LOC501560	UI-R-CA0-bkp-e-10-0-UI.s1 UI-R-CA0 Rattus norvegicus cDNA clone UI-R-CA0-bkp-e-10-0-UI 3, mRNA sequence.	-2.072
BE114206	LOC304286	1046660	1378810_at	LOC304286	UI-R-CA0-axo-c-10-0-UI.s1 UI-R-CA0 Rattus norvegicus cDNA clone UI-R-CA0-axo-c-10-0-UI 3, mRNA sequence.	-2.067
AA851046	1386102_at	1040218	1386102_at	1386102_at	gb:AA851046 /DB_XREF=gi:2938586 /DB_XREF=EST193814 /CLONE=ROVAP93 /FEA=EST /CNT=2 /TID=Rn.55585.1 /TIER=ConsEnd /STK=0 /UG=Rn.55585 /UG_TITLE=ESTs	-1.96
NM_016994	C3	812666	1368000_at	C3	complement component 3	-1.953
BE108776	1397554_at	1033586	1397554_at	1397554_at	UI-R-BS1-ayy-c-10-0-UI.s1 UI-R-BS1 Rattus norvegicus cDNA clone UI-R-BS1-ayy-c-10-0-UI 3, mRNA sequence.	-1.936
AI712997	1379092_at	1046489	1379092_at	1379092_at	UI-R-Y0-abc-a-06-0-UI.s1 UI-R-Y0 Rattus norvegicus cDNA clone UI-R-Y0-abc-a-06-0-UI 3, mRNA sequence.	-1.844
AI105205	Cdw92	808556	1370935_at	Cdw92	CDW92 antigen	-1.841
AI502114	Abca1	1036656	1394490_at	Abca1	UI-R-C2p-rx-d-02-0-UI.s2 UI-R-C2p Rattus norvegicus cDNA clone UI-R-C2p-rx-d-02-0-UI 3, mRNA sequence.	-1.816
AI102833	1377151_at	815625	1377151_at	1377151_at	gb:AI102833 /DB_XREF=gi:4134123 /DB_XREF=EST212122 /CLONE=REMBT47 /FEA=EST /CNT=6 /TID=Rn.22330.1 /TIER=ConsEnd /STK=4 /UG=Rn.22330 /UG_TITLE=ESTs	-1.803
AI177512	1390216_a_at	816999	1390216_a_at	1390216_a_at	gb:AI177512 /DB_XREF=gi:3728150 /DB_XREF=EST221144 /CLONE=RPLCA92 /FEA=EST /CNT=6 /TID=Rn.11538.1 /TIER=ConsEnd /STK=5 /UG=Rn.11538 /UG_TITLE=ESTs	-1.776
AI233246	Igfbp7	807879	1371357_at	Igfbp7	Insulin-like growth factor binding protein 7	-1.702
AI045668	LOC366608	1041765	1384110_at	LOC366608	UI-R-C0-jg-a-06-0-UI.s2 UI-R-C0 Rattus norvegicus cDNA clone UI-R-C0-jg-a-06-0-UI 3, mRNA sequence.	-1.679
BF417032	Tfrc	806341	1388750_at	Tfrc	Transferrin receptor	-1.657
BF406829	Atp5g2	1046857	1378713_at	Atp5g2	UI-R-BJ2-bpp-f-01-0-UI.s1 UI-R-BJ2 Rattus norvegicus cDNA clone UI-R-BJ2-bpp-f-01-0-UI 3, mRNA sequence.	-1.647
NM_133395	Tpo1	812785	1386979_at	Tpo1,Serinc5	developmentally regulated protein TPO1	-1.622
M58040	Tfrc	808293	1371113_a_at	Tfrc,Trfr	transferrin receptor	-1.609
AW532489	1376685_at	816287	1376685_at	1376685_at	UI-R-BS0-ami-c-10-0-UI.s1 UI-R-BS0 Rattus norvegicus cDNA clone UI-R-BS0-ami-c-10-0-UI 3, mRNA sequence.	-1.564
NM_133294	Hemgn	809915	1387756_s_at	Hemgn,Hgn,RP59,Edag1,Edag-1	hemogen	-1.542
BF291168	RGD1559427_predicted	1038150	1392670_at	RGD1559427_predicted	Similar to BH3-only member B protein (predicted)	-1.532
NM_053687	Slfn3	812218	1387134_at	Slfn3,Slfn4	schlafen 3	-1.532
BI290548	Cd7_predicted	1038760	1392082_a_at	Cd7_predicted	CD7 antigen (predicted)	1.641
NM_054008	Rgc32	812575	1368080_at	Rgc32	gb:NM_054008.1 /DB_XREF=gi:16758927 /GEN=Rgc32 /FEA=FLmRNA /CNT=13 /TID=Rn.3504.1 /TIER=FL+Stack /STK=10 /UG=Rn.3504 /LL=117183 /DEF=Rattus norvegicus Rgc32 protein (Rgc32), mRNA. /PROD=Rgc32 protein /FL=gb:AF036548.1 gb:NM_054008.1	1.647
U67914	Cpa3	808247	1371151_at	Cpa3	carboxypeptidase A3	1.836
AA957923	Mcpt2	808020	1371260_at	Mcpt2	Mast cell peptidase 2	2.335
NM_013092	Cma1	812041	1387173_at	Cma1,MCP3P,Mcpt5	chymase 1, mast cell	2.52
U67888	Mcpt3	808166	1388231_at	Mcpt3,RMCP-3	mast cell peptidase 3	2.652
NM_019321	Mcpt4	810453	1369573_at	Mcpt4	mast cell protease 4	2.734
